# Supplementary material for: scnRCA: A Novel Method to Detect Consistent Patterns of Translational Selection in Mutationally-Biased Genomes
Source: PLoS One. 2013 Oct 7;8(10):e76177. doi: 10.1371/journal.pone.0076177 (PMC3792112; doi:10.1371/journal.pone.0076177)
Supplement: Table S1 — Gene expression data for 32 bacterial species. Gene expression data was obtained from GEO, selecting for control samples in experiments performed on exponential-phase growth, and mapped to GenBank CDS locus tags. (CSV) [file pone.0076177.s007.csv]

Table S1 - Gene expression data for 32 bacterial species.
Gene expression data was obtained from GEO, selecting for control samples in experiments performed on exponential-phase growth, and mapped to GenBank CDS locus tags.
Species list		Bacillus anthracis str Ames Ancestor					Bacillus subtilis 168						Caulobacter crescentus CB15															Chlamydophila pneumoniae AR39
Bacillus anthracis str Ames Ancestor		ORF	GSM559828	GSM559829	GSM559830		ORF	GSM926665	GSM926663	GSM926664	GSM926666		ORF	GSM75146	GSM75147	GSM75148	GSM75149	GSM75150	GSM75151	GSM75152	GSM75153	GSM75154	GSM75155	GSM75156	GSM75157	GSM75158		ORF	GSM161276	GSM162263	GSM162268	GSM162269	GSM162270	GSM162310	GSM162421	GSM162522	GSM162523	GSM162524	GSM162525	GSM162526	GSM162527	GSM162528	GSM162984	GSM162986	GSM162987	GSM162988	GSM162989	GSM162990
Bacillus subtilis 168		GBAA_0980	232	374	574		yrkS	1	1	2	1		CC_0001	2096	4063	2916	1936	2050	1642	1126	654	9633	2241	2094	5112	3445		CP0001	1369.98303	571.10217	378.49011	822.59296	655.40466	668.52319	1145.33997	559.00519	543.34619	314.3446	956.43671	4388.74707	317.27753	264.72668	783.39337	1089.0686	94.9711	279.67102	1194.99341	181.6792
Caulobacter crescentus CB15		GBAA_2918	2945	2383	4661		comS	3880.5	4571	3226.5	1261.5		CC_0013	369	826	904	540	468	396	437	222	1946	604	626	708	474		CP0002	1228.54858	971.08215	617.03638	1020.94977	634.08795	798.76978	1691.61792	1131.63501	713.88	1082.51025	1667.56104	15889.83496	827.86096	711.33136	1156.27698	1561.39197	479.87579	363.93005	2057.42139	652.21649
Chlamydophila pneumoniae AR39		GBAA_5146	2379	2331	5504		yuzC	1	1	72.5	13.5		CC_0002	33631	62282	31596	34472	32851	58192	32151	11226	62999	64919	49977	57810	65033		CP0003	618.31836	1861.18201	712.14587	2448.20947	1019.68201	733.54858	1828.26855	981.04382	849.50244	666.12384	1344.19409	3939.35156	685.94397	852.35449	411.39001	399.36395	492.082	622.81158	512.34247	315.53723
Clostridium acetobutylicum ATCC 824		GBAA_5146	2236	2214	5437		yonT	1	1	68.5	26		CC_0014	1528	4192	3264	2890	1780	2131	1197	877	4919	3234	1606	2867	5298		CP0004	2928.27002	3038.87354	3721.90625	3279.05811	6540.41406	4229.52246	6465.26709	5660.94189	3978.40039	1098.86597	9649.87207	25866.76953	2299.6731	2396.59155	3918.73877	4142.12109	889.96454	3712.35352	8173.63379	1731.80151
Clostridium perfringens str 13		GBAA_1183	51	60	61		cwlJ	220	99.5	61.5	71		CC_0003	1045	3422	2284	1362	1124	815	1238	412	5379	1474	1037	1722	2225		CP0006	920.97095	702.89172	163.39426	354.23224	809.81128	676.42847	1178.97681	786.83936	784.021	381.31897	2065.88135	7804.27783	136.88379	327.39557	643.19495	530.29572	84.51853	331.1879	765.95288	206.9639
Deinococcus radiodurans R1		GBAA_1183	269	221	541		yqzE	380	249	398.5	276.5		CC_0015	711	2707	1461	1013	634	881	1148	310	3491	1095	1410	2138	1455		CP0007	751.00421	346.25415	43.0558	300.79166	103.89215	134.4631	544.7879	404.08969	290.74319	455.94	2767.91089	2306.31396	220.927	327.00415	302.71985	410.62958	134.87175	140.40186	502.32446	175.1489
Enterococcus faecalis V583		GBAA_1202	483	476	343		ytxM	1017	603.5	447.5	467		CC_0004	586	1668	1175	971	511	683	1328	291	3868	1379	1096	1457	1653		CP0008	212.92999	209.65515	215.8725	263.4379	61.61619	710.93964	464.89197	349.63129	378.13	429.71359	257.62189	1600.67358	304.59131	513.41217	210.2912	311.0289	86.72891	252.9689	663.35669	100.09254
Haemophilus influenzae Rd KW20		GBAA_1202	296	221	223		yfmN	1	1	41.5	6.5		CC_0016	1141	2120	2967	2603	1793	1499	735	849	3333	1990	1296	1437	2490		CP0009	505.16638	212.63055	535.35242	413.33154	318.3288	722.89807	397.5448	991.60736	433.76376	1342.00391	953.26733	4041.36255	336.52634	816.38721	456.36139	857.06561	102.8131	665.41943	908.8703	96.72884
Lactococcus lactis Il1403		GBAA_0698	282	214	335		cotJA	738	123	186	373.5		CC_0005	763	3422	2182	1216	1566	785	1510	462	7540	1446	1031	3934	2361		CP0011	1414.60547	972.92188	788.18848	1911.22449	1146.26538	1237.77124	2007.98145	2266.5249	1808.74194	787.04236	1892.15796	14481.33496	553.12354	589.41846	1433.02002	2082.42603	513.58008	588.4538	2294.12451	898.10504
Listeria monocytogenes EGD-e		GBAA_4559	545	649	452		senS	165.5	94.5	203	74		CC_0017	466	1626	778	558	442	504	738	205	2117	869	634	894	848		CP0013	4068.63208	4239.52539	3178.31299	2391.12109	2568.81201	3125.23535	6717.9668	5058.64648	4204.61328	2555.81299	5169.64062	47024.125	2029.22302	2013.71448	4173.53076	6072.06641	951.40222	281.2959	6858.55615	964.12323
Mycoplasma gallisepticum R-low		GBAA_4175	1066	380	7		ebrA	132.5	126	169	39		CC_0006	9599	37100	7702	7359	7953	13570	4664	3258	26595	20180	12495	15639	19480		CP0015	166.91696	31.83319	1.74738	86.49515	87.29731	106.0876	158.80251	126.14554	101.95511	210.3224	108.578	443.54602	160.00415	130.91119	44.99827	40.39347	35.72395	101.334	40.92345	66.25223
Myxococcus xanthus DK 1622		GBAA_4175	1167	383	4		ywmF	1	10.5	1	3.5		CC_0018	1271	1832	3833	2953	1561	1396	1124	844	7935	3225	1383	1980	5712		CP0016	842.50171	875.64099	607.74042	1909.14294	3282.61719	1980.80908	556.31226	5321.40576	2265.11499	26753.85742	3156.08887	61198.90625	1067.8092	10702.98633	698.12695	1020.72913	139.62469	1396.42102	5050.84473	428.80359
Neisseria gonorrhoeae FA 1090		GBAA_5045	386	323	174		dppC	218	119.5	85.5	56		CC_0007	2131	8358	2949	1865	3233	2345	2566	946	18995	3413	2913	11260	6855		CP0017	4436.68896	4094.61914	1911.77856	2772.43896	6605.39258	2956.34961	11952.49414	5052.47559	7588.23926	3955.86182	12551.46094	55214.10156	2644.65234	2359.08105	5890.25098	9880.57812	865.07422	1378.38452	11851.2207	937.89301
Neisseria meningitidis MC58		GBAA_3951	5683	6200	1876		acpS	2421	1081	811.5	1143.5		CC_0019	453	1204	1028	562	478	548	858	206	2194	805	663	805	882		CP0018	432.07617	508.23688	235.57834	499.7088	197.92596	311.34271	604.77673	270.62506	238.72501	347.9527	367.76398	3166.03369	291.03986	389.24908	251.12	339.35559	131.7659	246.4277	454.461	126.29893
Propionibacterium freudenreichii subsp shermanii CIRM-BIA1		GBAA_1842	168	182	366		yesK	208.5	240.5	272	136		CC_0008	9156	28367	38797	24293	13989	12109	16579	7342	60145	24362	24123	36910	28970		CP0019	220.80415	354.35025	321.36694	704.75952	249.5204	160.90041	508.2973	292.4646	251.34784	235.2943	207.21671	1488.93103	324.1236	165.7675	124.68755	147.61957	187.37549	221.67679	351.42175	202.01575
Pseudomonas aeruginosa PAO1		GBAA_4244	48	46	75		kipR	447	340	266	263		CC_0020	1158	1968	11280	4837	1925	1524	1681	1278	5448	2138	1113	2232	3631		CP0022	573.51129	323.27209	264.44562	611.70502	471.52142	424.18289	450.0004	975.66968	476.21564	153.2717	566.93188	3776.64111	280.8309	638.41785	427.03156	592.98035	108.2867	745.00317	1166.75647	145.96001
Pseudomonas fluorescens Pf-5		GBAA_1704	125	93	231		ylaC	302	170	362.5	250		CC_0009	1377	4148	1892	1380	1337	1789	1236	528	5849	1758	1581	3096	3085		CP0024	2195.89404	1120.31482	827.53229	1580.02051	2026.97241	1441.12903	2695.51514	2175.45288	1462.74756	1499.64551	1902.052	13435.36523	709.60992	883.7583	1881.13049	2687.68311	321.97015	611.05597	2272.23535	848.80847
Pseudomonas putida KT2440		GBAA_5555	1629	1833	3014		ssuC	35.5	153.5	276	153.5		CC_0021	2140	8180	2174	1926	1619	2308	1320	759	7176	2976	2239	3349	4721		CP0026	1410.80542	1459.401	1363.49854	1309.96191	1189.828	1046.4126	3227.3269	2985.20898	2817.56152	955.0531	2738.27783	20632.30859	760.83661	1310.47754	2300.68701	2754.79443	1493.03052	1280.42065	3657.83496	992.96667
Psychrobacter arcticus 273-4		GBAA_0751	105	78	137		ywcI	1	137	249	50.5		CC_0010	3064	8580	12589	9912	5048	4097	6919	2520	36246	9106	9194	13925	15168		CP0027	1485.58105	2017.20044	2132.89648	1393.33691	2300.64746	2458.12402	3559.00854	4171.89648	2737.72803	1418.14197	3519.64355	15339.35938	1588.20251	1590.36401	2645.58838	4304.90625	766.99829	3128.3479	6542.87988	851.57153
Ralstonia solanacearum GMI1000		GBAA_0751	95	86	120		yflD	1	1	8	9.5		CC_0022	781	1112	2327	1981	1096	1076	620	550	4587	1710	840	1300	3433		CP0028	710.74353	906.59943	864.30334	915.73181	1582.36597	1210.12854	1160.5155	1436.02295	1149.00696	899.49463	1033.05493	6593.78906	971.92468	1272.30298	829.23126	1028.00647	373.9516	799.85339	1697.34253	433.43109
Rhodococcus jostii RHA1		GBAA_1637	19	5	9		yuzF	1	1	216.5	229.5		CC_0011	2195	9481	3249	2208	2189	2324	1776	654	14528	3570	2895	6636	6919		CP0029	1294.73096	1243.40845	274.23938	1157.55005	1440.052	413.33862	1561.77197	1019.67078	920.19647	760.11523	1407.42102	8522.6582	283.52472	651.9187	714.29773	792.9389	163.04221	283.39349	1044.27808	314.98019
Shewanella oneidensis MR-1		GBAA_1637	4	3	4		usd	1354.5	1620.5	1138	997		CC_0023	392	710	1261	604	426	335	366	242	783	380	323	519	449		CP0030	1162.79248	799.4696	571.25171	593.82001	438.31647	757.77362	1558.07703	1039.57007	786.14642	1037.32397	1971.28503	4426.60693	432.67432	801.28809	790.64404	1122.13953	267.21249	749.28333	1051.56128	494.93073
Staphylococcus aureus COL		GBAA_4519	228	216	11		yutC	44	28	91	97.5		CC_0012	602	1637	2155	1909	1017	768	858	534	9012	1993	1883	1839	3308		CP0031	1256.03247	2983.65771	1898.66846	1232.13599	3339.5105	4952.22217	3011.30664	7677.68604	3459.52441	2786.58398	3016.33594	23991.80469	2071.93896	2729.99805	1848.48047	3294.229	1036.02625	2887.97803	9634.86328	1262.03955
Streptococcus pneumoniae R6		GBAA_4519	205	241	12		ykzF	1077	226.5	576.5	783.5		CC_0024	4413	7988	7467	6437	5118	6877	2940	2544	15396	6997	3451	11480	9600		CP0032	1928.31714	1879.28149	2515.21948	3052.73193	3439.56494	2858.0918	3363.58691	5281.91553	2979.09961	1606.39746	3943.35791	12059.94824	2652.58838	2570.59106	3101.79443	4562.4834	643.72668	3663.83301	6216.37598	757.13147
Streptomyces avermitilis MA-4680		GBAA_4418	100	129	235		yhjG	1	29.5	97	105		CC_0025	523	1976	860	586	535	624	469	225	2306	637	883	945	1233		CP0033	4806.1543	8120.23682	1824.11499	9897.4375	6094.84814	2532.86865	8731.14258	3043.43994	3669.58691	4626.43164	8859.46777	22674.63477	1448.67249	2188.37549	3930.33008	5414.51367	1174.04907	2487.45093	5343.16895	1801.71899
Streptomyces coelicolor A3-2		GBAA_5350	13	8	3		yoqK	73.5	1	60.5	29		CC_0037	769	2819	1058	813	617	878	965	257	2700	745	1650	1153	1705		CP0034	2208.61035	2567.43066	1644.77856	3490.7251	1819.50305	2196.41309	4044.32642	2717.04932	2795.78687	3115.63745	3390.56543	16901.76562	1696.06152	2306.89307	1756.01147	3346.427	695.57379	1737.56909	4857.77393	726.34485
Synechocystis PCC 6803		GBAA_1117	525	297	807		ylbE	168	63	90.5	194		CC_0026	968	2939	1011	875	790	1131	828	377	3025	1119	1014	1898	2320		CP0035	4238.14209	5564.10596	5480.02393	14389.65039	5890.80469	5033.19434	9761.10352	5483.80469	6490.41504	3600.95654	8688.58105	25937.10156	3676.76294	3483.15601	5960.91992	7433.37842	4142.16602	6681.94238	10459.86523	4807.02539
Thermotoga maritima MSB8		GBAA_1117	587	336	818		yvrO	173	92	96	301.5		CC_0038	1005	1063	1878	1677	723	1472	977	429	2750	846	854	1146	2413		CP0036	7312.33203	10631.17188	9504.3291	34916.25391	11569.2998	8560.65039	11936.36914	10425.38477	9154.90723	4869.29053	12782.06445	40209.6875	5677.54102	8609.52344	10123.27539	10170.52637	7710.85498	10396.56445	11924.31445	11727.84961
Thermus thermophilus HB8		GBAA_0913	184	194	307		ydzF	1344	1670.5	730.5	428.5		CC_0027	554	2037	989	722	818	688	575	321	2241	751	793	1094	1350		CP0038	4451.16113	5762.81934	1162.63538	6216.48242	4234.9248	1711.00195	5709.99414	1739.39795	3018.94141	1960.54541	5003.09668	21549.375	1093.77966	1435.51245	2373.95654	3499.60742	777.73682	836.3067	3302.5791	1096.995
Vibrio cholerae O1 biovar El Tor str. N16961		GBAA_0712	44	42	66		ybfB	418.5	77.5	148.5	143.5		CC_0039	739	2867	1348	905	1073	1009	724	414	2582	956	891	1233	1903		CP0039	3413.82715	4028.41602	1496.79797	4738.55176	2961.87549	2125.87256	4629.06543	3765.41895	2885.83936	2819.09912	4483.2793	21886.98047	1297.77747	2627.17285	2167.16992	3665.66943	1191.12451	2612.07593	5957.00098	1276.37524
Yersinia pestis CO92		GBAA_0712	47	38	39		gabR	1	1	61.5	5.5		CC_0028	382	857	515	492	331	365	805	158	1011	326	440	430	763		CP0040	1218.7085	2497.47314	1891.38843	2533.50391	1678.08301	3107.89307	2827.979	2931.21948	2980.1394	2109.60107	2552.2605	11059.63477	1470.98596	2394.94238	1718.18701	1795.63049	715.51801	2343.92896	3206.56738	954.8067
		GBAA_2957	6255	6662	4698		ykzH	1	1	22	3.5		CC_0040	3753	6383	4311	4111	2133	4308	2151	1190	11865	4024	2895	3979	8582		CP0041	1561.76147	3074.3269	1711.88403	4058.52441	2405.30103	2620.5	1766.01392	4062.76953	2542.73438	1196.52698	2722.36328	15965.28906	2126.66895	2820.08545	1764.69507	2115.06006	889.15869	1922.68457	2558.09229	800.4328
		GBAA_2957	6662	7131	5324		albB	870	418	284	249		CC_0029	2133	10821	3064	3202	2884	2674	2932	1227	7277	3946	3076	5050	8317		CP0043	2893.73608	7692.87061	1084.88525	7617.38086	4124.17334	1280.75195	6288.21045	1828.56604	2611.31348	2297.18408	6072.42041	16924.04492	1017.98096	1113.01294	2479.95996	2501.07812	1132.14209	1223.65405	3318.38159	1318.84106
		GBAA_0736	52	28	89		yesL	62	145.5	157.5	110.5		CC_0041	541	2367	1031	614	585	684	859	294	1923	672	1038	728	1280		CP0044	1267.69751	1705.61206	768.89478	2911.35645	877.29541	855.27637	2157.24805	1103.97351	1099.27148	788.61835	1956.33105	7633.68848	761.97345	875.11871	809.48206	1594.66602	581.24268	720.26599	1885.27795	502.04315
		GBAA_4437	212	198	598		yacP	228	270	502.5	664		CC_0030	4299	6858	4537	4914	4609	3490	1981	1677	12564	2446	3826	6677	6458		CP0045	604.07166	900.73682	514.90082	2703.72754	1208.19702	2482.10449	1135.91846	826.74945	651.10864	449.19415	1956.42346	3814.0769	3049.08545	1342.00098	859.69128	1207.07849	682.20483	401.04266	902.01953	374.46924
		GBAA_0045	141	156	36		ywoB	23	97.5	219	97.5		CC_0042	8413	10868	18685	20484	2665	17585	8324	1809	42420	9907	16904	6707	43673		CP0046	601.92316	777.16534	427.01801	2779.67944	697.71216	696.2865	468.75659	607.05896	424.22565	558.18591	685.99072	2151.89307	939.02966	755.18079	372.70868	434.66025	307.60214	623.15698	470.56366	403.21371
		GBAA_4277	105	148	120		pucE	1	1	80.5	43		CC_0031	1004	3055	1552	1137	1091	1075	961	366	2830	1034	1178	1644	1927		CP0047	9459.77734	7292.47559	3449.91553	10888.22461	9862.00488	4040.16455	17593.86523	10851.11328	10287.63477	2569.81543	17588.48047	61172.80469	2079.7229	1976.30347	11180.89062	18011.18359	1654.66748	6658.8999	21129.20508	2689.37646
		GBAA_4277	165	207	116		yjgA	1	11.5	29	27.5		CC_0043	815	2490	1867	1166	864	635	789	408	2618	828	1425	1180	1621		CP0049	13724.31445	14527.83008	8404.52539	14271.58008	12571.64062	14462.8252	20412.69922	17190.2207	15616.30957	15283.93555	20485.25391	61429.98047	15367.89453	15101.47461	11631.30469	23432.93555	2919.87744	5828.17822	34392.06641	2114.83057
		GBAA_0158	3068	2269	2227		yfmA	1	65.5	34.5	8		CC_0032	1056	2608	1782	1408	1049	1475	1433	444	3460	1193	1586	1370	2403		CP0051	15706.27539	55309.23438	23627.58594	67798.28125	18606.42969	25418.08008	38250.38281	44420.98047	65578.76562	7881.5918	43509.53516	61184.10938	28665.23828	21731.05859	37249.67969	39846.87109	18814.33008	26499.62891	41839.08594	13558.58984
		GBAA_3766	381	222	58		yqgW	580.5	301.5	328	338.5		CC_0044	8873	18680	8529	10523	5083	17010	6560	2518	39883	13987	12644	11850	41399		CP0054	2732.5769	2968.33691	1947.26746	4185.00244	6281.71875	4428.49609	1753.44458	5258.75244	2922.98901	3611.76001	8035.38965	26060.30859	2085.13354	3286.0835	3952.75	4192.25488	678.47974	4884.30566	7489.68457	1078.08398
		GBAA_0229	50	39	117		yqcA	1	1	108	11.5		CC_0033	1029	2871	1245	945	791	926	640	420	2622	1237	943	1539	1802		CP0055	7730.02344	10131.2041	2965.27637	7912.27539	10508.19043	5057.50244	14988.85059	7506.64355	8706.01953	4806.44824	17824.78516	60844.73438	3185.75952	4081.32715	8421.98047	12830.13965	1687.56201	4860.90918	17738.50977	2448.66309
		GBAA_0229	85	56	86		mntC	3041	2985.5	2300	1599.5		CC_0045	1587	8752	3307	1685	1948	635	1588	771	8166	1790	3627	2605	4114		CP0056	3318.92407	2827.71045	1435.18982	1734.44348	2808.12695	2427.52979	5849.37109	3166.29346	2391.90967	1188.47852	6108.29004	18836.39453	2333.39062	1503.62549	2718.28613	4553.78711	962.34796	1645.91541	7174.31689	809.68713
		GBAA_0722	1107	833	955		yhdV	16.5	202	457	208		CC_0034	13777	39930	19085	17239	7962	20911	20775	2359	52147	16707	37344	12921	52640		CP0057	2647.62207	2369.26758	1269.94995	1743.50244	2718.73804	6239.0625	3707.55151	10477.22168	4896.77881	5481.31543	8008.96094	36079.73438	1996.64697	7830.26562	2242.78442	3019.9624	457.4429	2211.35083	8803.02246	514.99036
		GBAA_5348	37	14	45		yotE	1	1	34	47.5		CC_0046	2198	3027	4102	4224	816	3999	2536	568	9027	2187	3857	1778	16258		CP0058	704.04993	263.63269	594.19501	907.79321	760.98169	1022.84155	497.18494	1584.93555	795.98785	265.35629	1018.64209	5922.42676	822.75415	906.8031	1067.45996	966.7489	267.94513	1053.31604	1240.22949	498.3092
		GBAA_1043	2141	1680	4099		ylbO	3966.5	2644	1908	2897.5		CC_0035	17903	62169	18187	9590	12492	27458	12770	4413	52368	17908	38546	41746	46603		CP0059	7705.08496	9715.38281	2734.30103	8217.37109	9078.18652	3354.38599	11284.02734	7204.84766	7288.5166	4373.31494	12863.81055	44077.98438	4237.96143	3493.16455	6351.26367	10509.03516	3020.56982	353.2038	12205.60938	3557.84863
		GBAA_4962	213	186	425		yybG	100.5	11	41.5	97		CC_0047	1632	6872	2620	1415	1943	839	1943	783	6341	1406	4748	3343	4422		CP0060	251.59895	338.77856	57.61115	153.71829	197.33272	556.7699	351.57233	379.43585	298.39392	744.28418	456.74249	2130.49951	333.83838	569.25708	160.18204	156.15359	57.63668	190.86209	505.56067	159.23489
		GBAA_5018	58	71	50		phrI	164.5	343	243.5	113.5		CC_0036	1270	3282	1488	1375	762	1694	1022	308	6486	1721	2886	1314	3343		CP0061	211.9451	65.25511	68.37707	144.6694	90.50638	154.95946	111.753	140.1716	256.56229	248.23344	1080.49084	890.47107	242.33331	538.44849	53.07541	50.78416	64.33278	219.7382	63.21041	94.65621
		GBAA_0933	197	230	321		xtmB	1988.5	1276.5	956.5	1247		CC_0049	1106	2033	1890	1231	1038	1063	390	483	1537	574	1203	1641	1386		CP0062	1411.36951	750.42804	1287.20947	2354.68701	1712.91211	1587.98047	622.93323	2057.29395	1388.28198	624.14392	1978.29395	12117.9502	1112.6936	1080.36401	1457.38892	2151.68604	710.43958	1671.10901	3186.74756	1254.21899
		GBAA_5349	22	34	9		albD	676.5	523	452	193.5		CC_0061	3315	12582	3004	1802	3408	3285	2574	1234	7872	2198	4794	2925	7177		CP0063	1025.44556	752.99615	228.96906	574.79822	601.92609	501.11429	942.45508	1310.01904	1315.25903	766.57208	1537.755	7782.88184	318.67151	861.45605	639.92322	809.16199	108.7374	486.80881	1314.59058	315.27661
		GBAA_5577	3168	3742	5218		yisJ	1	1	39.5	29		CC_0050	5664	14130	5365	3174	2506	5900	8212	957	12156	3051	18484	3529	14691		CP0064	1026.03076	800.73474	286.87198	1071.48657	546.21521	1047.98547	1433.43652	1169.63403	1493.24194	1317.58594	1391.42993	6568.82861	706.94861	1465.47949	935.74817	2263.32104	241.4846	384.33136	3322.9646	400.64261
		GBAA_5577	2032	2211	3552		yrhH	361	688.5	577.5	228.5		CC_0062	1354	1745	3462	2800	1187	1568	2058	665	1777	731	2841	738	4319		CP0065	3399.01904	4963.92041	3205.31445	1602.82251	5107.74854	10727.54883	4069.99146	11756.41992	6920.20703	10144.59961	4876.82715	24172.89062	5833.78125	9673.52246	2744.97461	4672.4375	989.60693	3660.71973	15003.43457	1243.58899
		GBAA_4954	45	55	43		ygaJ	109	44.5	79.5	60		CC_0051	471	1782	754	503	603	597	513	302	1868	700	787	971	2370		CP0066	1232.70996	1207.9375	1761.78003	2398.19043	2015.99902	2823.31836	1522.44702	3318.61108	2119.91602	912.00232	2888.854	10475.56934	2137.8584	2578.72241	1763.83496	2981.46997	500.46469	1779.59351	4022.54053	433.43369
		GBAA_3222	672	531	950		spoVAA	344.5	238.5	144	205		CC_0063	631	2009	500	414	535	598	302	225	1427	470	766	969	1315		CP0067	1033.71106	816.54834	340.26917	741.8465	1742.94495	715.65186	1243.4519	790.24487	1141.63281	1858.41138	1240.67383	11124.30273	262.77271	987.21997	777.83612	969.52344	216.9557	411.64929	1366.01611	375.401
		GBAA_3222	227	223	412		yxjN	1	33.5	110	207.5		CC_0052	1589	3221	1563	1249	1433	1403	2280	525	2953	1318	2527	1560	3728		CP0068	1590.15149	8796.73438	1389.64551	1681.5979	7839.89746	9196.84668	6258.96191	12599.1543	11392.40039	13426.91992	9231.55273	61170.53906	1912.97852	14356.85938	2198.229	4521.73926	793.24438	3762.18164	16443.07031	833.46094
		GBAA_5080	132	107	129		ygaB	1	1	17	21		CC_0064	2934	4633	5292	4972	1979	4912	2706	1200	5864	2026	6370	1978	11951		CP0070	375.75729	3490.72412	692.93726	1978.19897	1005.21576	747.21106	1519.26855	854.75385	991.44891	1375.28003	637.26672	2645.57642	495.70496	1122.63428	194.74054	215.14665	631.29706	317.2984	532.69739	594.6015
		GBAA_5080	90	88	116		yesJ	2028.5	1821.5	1154.5	640		CC_0053	939	5038	1368	700	1122	1164	788	501	3851	874	1607	1568	3368		CP0071	410.94421	199.4861	375.11395	671.41382	577.88849	238.362	112.90601	340.20105	170.06039	184.83475	229.06531	977.00232	317.75287	441.65924	111.47125	124.6487	122.73093	90.81192	178.39679	208.15039
		GBAA_4712	79	67	179		ung	698	214	438.5	895		CC_0065	1483	6493	1155	844	1251	1499	1532	598	3925	1477	1859	1871	3259		CP0072	384.0433	105.30055	1.49092	75.65043	57.32188	108.6251	159.81416	85.84374	138.64264	278.90161	214.35825	1002.21002	24.0413	129.46014	105.92999	71.30181	35.20616	81.63136	78.84731	60.58316
		GBAA_4712	283	101	546		yybA	93	214.5	218.5	83		CC_0054	1079	2264	1144	896	894	1009	1079	439	2291	765	2142	772	2825		CP0073	650.92017	767.28308	200.40448	321.41846	738.06238	1030.5	1757.427	1151.74756	760.01044	732.68103	1886.59155	6812.51074	411.435	832.32654	959.73639	1198.42114	242.59085	1026.84766	2047.89099	291.74719
		GBAA_1947	100	147	7		spsF	130.5	1	32.5	254.5		CC_0066	2297	2379	1718	1995	1948	1974	1050	829	3059	1172	1767	2909	3873		CP0074	258.79498	294.37323	2.31366	111.4269	382.73944	461.5079	191.8087	382.86975	363.83746	483.92874	275.85095	2403.81934	206.6528	856.85345	168.588	158.1875	62.72694	416.20389	380.12875	180.32266
		GBAA_0243	1	6	2		cheD	6719.5	4355	3828.5	3735		CC_0055	955	5350	1418	952	1126	1202	774	521	3771	1354	1558	1944	3744		CP0075	635.22699	308.0849	484.19098	485.03604	778.83917	779.41455	406.64221	1396.31653	551.50952	307.28076	693.1593	4583.89551	632.84894	742.10168	628.69543	640.9729	149.8555	761.2309	1133.64355	337.63367
		GBAA_5270	111	160	38		yjkB	68.5	274.5	274	75.5		CC_0067	986	3519	706	500	801	959	925	370	2312	652	1165	895	1870		CP0076	1254.48999	1792.60547	461.56055	1442.63501	1809.427	641.31079	1957.76855	1031.58203	1687.00342	1310.62805	2667.52295	9612.38965	428.79218	1207.59155	875.15222	925.7348	264.7023	36.77506	2377.30518	347.24631
		GBAA_2874	100	61	114		yrkB	87	97.5	47.5	58		CC_0068	1764	4350	3775	4848	1067	3071	2091	788	5598	1785	4629	1423	12617		CP0078	2120.72217	2921.44653	1183.73535	7227.80762	2038.27002	1793.79346	4709.63623	1678.04602	1924.09448	2220.09668	3566.97656	8662.7998	1189.83203	2776.80005	2056.177	3245.25146	1469.49609	2077.53662	4224.68896	1658.32397
		GBAA_2874	87	61	92		ytmI	193	156	197	233.5		CC_0057	4134	19510	4518	4210	5697	6220	2636	2352	12223	7912	6427	8812	18383		CP0080	1233.53931	4173.48486	789.31152	2761.56006	5310.19824	1679.92102	2781.38965	3329.86548	2702.05054	1861.57739	3456.28101	11990.3252	784.63489	1581.72998	1753.0271	1424.63354	662.55176	2435.96338	3166.93506	821.159
		GBAA_5210	513	291	1131		yeaD	417	671	440	447.5		CC_0069	2741	10074	1742	1388	1893	2734	1875	931	6523	2266	2801	2730	5566		CP0081	1204.48303	622.25751	873.04437	1377.51099	1198.98853	1033.16919	1151.93652	2053.22266	1095.12219	774.86505	1345.86047	6321.01953	688.47748	1014.07996	1168.94153	1870.49146	287.79456	1306.48206	3070.09692	590.13501
		GBAA_4438	104	64	22		yosW	29.5	1	80	6.5		CC_0058	1549	6450	2086	1664	1770	1933	1440	667	4138	2037	2662	2791	4736		CP0082	2376.74854	2677.40332	1091.0481	1562.76196	2346.03101	1073.37683	4068.65186	2045.24805	1793.51343	1087.2395	4361.42578	19507.19531	991.20758	739.66693	2370.98511	3085.70801	602.7843	621.61249	4531.73242	555.54407
		GBAA_4438	116	79	48		opuCD	404	849.5	633.5	359.5		CC_0070	1593	3148	3223	3206	1307	2292	1127	773	4156	1496	3318	1765	6909		CP0084	2039.04053	2443.33545	1565.21936	1405.14453	1330.51294	1756.36951	3839.05444	1843.63745	1565.26855	1406.15649	3540.58203	13304.2793	1638.81543	1455.28552	2177.34692	3850.34521	1158.16309	1006.45599	4008.8291	1068.1582
		GBAA_1247	4418	2954	6151		xkdJ	545	202.5	207.5	171.5		CC_0059	1375	6375	1571	982	1420	1441	741	545	4094	1455	1609	2089	2010		CP0085	1953.46997	1990.16309	2827.49561	2904.60205	3008.16309	6266.72559	5153.8252	4157.35254	2773.60156	3358.34863	5013.23828	20715.5	4154.13281	3088.00293	3806.86206	4722.50049	996.30261	2890.86011	7596.67578	1106.69495
		GBAA_1247	3173	1292	4304		ypuF	12.5	202	206	117		CC_0071	826	2631	930	742	817	839	767	360	1615	768	913	1176	1732		CP0088	1899.09351	1693.94946	1717.46045	4722.44531	3529.5144	2697.32104	1367.35999	6860.40332	2975.802	1292.06201	5209.51953	34277.94922	1491.02405	3050.35596	3161.23291	3397.83008	925.74542	3859.84668	6572.93945	1565.04651
		GBAA_1491	66	13	66		yxlE	326	136	536	593.5		CC_0060	990	2625	1026	584	767	886	1452	346	2225	691	1522	671	2524		CP0090	4063.26855	2929.75391	1488.37634	1948.92456	3485.10693	1413.17297	5506.42383	3026.51611	2887.35986	1154.82397	6393.33203	27449.58594	1110.74048	952.73376	3280.90161	4044.80811	1630.19409	203.8651	4458.75391	1231.901
		GBAA_0945	62	124	109		yesV	217.5	134.5	123	88.5		CC_0072	715	930	1263	1102	545	775	487	344	1280	513	1027	660	1708		CP0091	438.15079	776.4939	324.3623	826.40924	373.63824	2882.70654	1095.40503	5648.46582	1923.16187	3161.77393	1776.37109	21767.91406	346.33636	2002.35352	301.46039	635.11548	99.51695	425.50391	4050.96777	192.16766
		GBAA_4461	87	42	62		ycgB	257.5	131	78	58		CC_0073	1517	2996	2632	1651	1720	1291	653	818	1792	1048	1521	1573	1811		CP0092	2552.4248	2049.42798	2962.41309	2713.71753	3181.37207	3684.40918	6832.77344	3832.19702	2352.66138	1858.55505	6498.89307	19206.97461	2275.80518	2453.23291	4160.25684	5332.99805	920.10925	3610.46143	7931.31982	1095.61926
		GBAA_1275	141	141	121		yqjW	1	1	71.5	41		CC_0085	1297	3095	768	612	881	740	1048	412	1648	761	1529	967	2229		CP0093	2948.13501	5154.13086	4150.21924	5404.56299	11951.59961	6357.95215	2808.75586	9144.37012	4226.6416	5609.93213	14185.04492	59731.72656	3705.82812	7241.07031	7968.93115	5331.04053	4344.5293	8451.66016	9979.64258	6048.78809
		GBAA_1275	102	176	138		yfkS	6	18	34	32		CC_0074	1901	7987	1367	1254	1699	1417	2177	736	4400	1616	2916	1029	5304		CP0094	1290.08496	766.0896	510.50195	1158.72705	839.66919	447.1579	1970.052	830.82452	1048.92554	727.76318	2103.42212	7345.94385	492.57983	349.1232	866.49469	1558.7981	190.14481	357.26917	1684.79346	426.41986
		GBAA_2094	80	58	64		ykvR	20	1	153	86.5		CC_0086	1351	3535	1739	2196	892	1329	5113	562	3162	1552	2191	1391	7156		CP0095	5944.72266	8148.19141	4829.35498	7536.65723	6257.30566	6851.1123	14121.46484	8887.00586	6737.86182	6627.88086	12031.89062	41018.53125	10954.25488	7215.22168	7464.84424	11995.01953	4403.77246	2938.0083	15821.11523	2663.20239
		GBAA_4165	637	577	171		ywiC	412	257	153.5	58.5		CC_0075	1507	6305	3773	1964	2283	1244	1141	1132	3373	1527	1438	1807	3525		CP0096	6545.46631	8367.71777	6343.71777	12231.48438	10997.41992	9429.91797	16195.14941	13115.03516	8694.41992	6778.76465	17264.74609	50793.64844	7028.63281	8659.09668	11518.54004	15427.62988	2839.646	9374.23926	25739.96484	3261.78149
		GBAA_0428	1367	1312	3522		yvfT	289	474.5	134.5	88.5		CC_0087	2439	8325	1928	2039	2985	1632	2356	1233	4344	2206	2723	3796	8212		CP0097	5186.70801	5752.12207	5272.64307	9367.38086	10325.55176	7175.76758	4005.94165	11307.75195	6018.89111	3529.57056	14040.70508	48722.23438	4488.05762	5945.35596	9778.02051	7816.62695	2264.58496	10604.92969	13411.49023	4056.98804
		GBAA_4912	72	88	112		antE	404.5	211.5	153	143		CC_0076	7190	33521	2387	2296	2458	4169	3486	913	22585	10286	7811	2881	18940		CP0098	5065.72363	3524.53149	1461.71411	1876.15454	4340.14307	2173.68115	10573.12109	3562.55151	2547.58154	1987.79749	12714.17578	27409.81641	1328.98999	1557.06348	5267.48145	5151.06787	683.76349	2272.44458	8025.7124	1100.81543
		GBAA_4105	31	31	22		hutP	69.5	45.5	31.5	32		CC_0088	53159	64624	37149	43744	36644	53879	24957	18134	64951	60134	62495	45342	63733		CP0099	3503.3501	3319.68359	2842.56201	1564.26099	3341.61108	3374.74854	6322.5415	4296.1748	3107.19653	1466.32202	5225.04395	21765.96484	2644.40918	1762.11597	3357.39111	6360.56689	1055.31299	1609.6449	9362.48633	985.17688
		GBAA_5567	672	681	1060		yjcA	1	13.5	77.5	31		CC_0077	27637	60157	29056	26939	41666	27160	12273	16108	62615	56343	35706	53131	59079		CP0100	15847.89551	22551.25977	15804.42969	21635.37109	19168.44531	26421.83594	31416.55469	27402.73438	19131.30859	21059.53906	37217.75391	61196.78516	22334.99609	27207.15039	29984.15039	30372.91797	7129.39355	22456.29297	37052.71484	7046.51807
		GBAA_5419	299	324	147		ydfS	1	1	9.5	19.5		CC_0078	1546	9618	1099	982	1250	1235	862	559	6366	2963	1949	361	6724		CP0101	7838.72217	7546.92041	9732.89746	17449.03906	23739.125	16634.47656	5553.27344	19559.68359	11516.85156	6426.0918	24557.66992	61303.67188	6972.54443	12347.48047	15281.20508	15716.75	2213.73438	12493.45703	24470.37109	4524.72656
		GBAA_5419	290	438	170		yheJ	88.5	1	27.5	9		CC_0090	1562	5125	2315	2878	1200	1687	1687	851	5605	2282	3792	1618	9904		CP0102	6068.08594	8898.80469	5009.85449	7376.87402	16436.44922	13793.48047	19689.17969	16238.15527	21965.16016	17546.44922	30531.83008	61180.01953	9277.86328	12793.69922	14792.11914	30873.55078	1655.33691	5490.34033	41804.60156	2245.00513
		GBAA_5259	172	97	115		ycgI	1181	89	280	229		CC_0079	2491	13008	2577	1826	2115	1852	1353	998	9133	2719	3035	3937	8626		CP0103	14196.09473	19385.26562	11309.85938	13585.72461	19225.17969	16930.53125	37839.89844	21624.43359	20689.875	16349.5	33653.99219	61189.82812	10220.41992	21543.31445	25984.09375	34435.89453	11211.49023	27285.91016	41855.37891	12225.38477
		GBAA_0447	3	8	3		yjhB	1716.5	379	649.5	535.5		CC_0091	1864	8703	1045	711	1389	987	1310	705	3998	1516	2174	979	4562		CP0104	8092.87305	12549.93457	11146.93945	9021.54883	14777.14062	11930.93555	24923.01562	32077.33008	25237.47461	7547.28906	23197.23047	61192.78125	8912.78516	9848.54492	19119.09961	21353.18359	9350.30078	19400.91016	31075.11523	12234.98047
		GBAA_3796	181	168	91		yugN	133.5	1	40.5	80.5		CC_0080	4808	25436	2574	2411	2505	3327	2694	1238	18506	6747	8488	3584	22877		CP0105	26984.13477	30327.91016	20147.375	29882.21094	32442.99609	19235.67969	33390.78906	34812.30859	20299.46484	7712.96973	37254.28516	61180.29688	22030.87109	16532.13086	40225.61719	41973.75781	17027.5293	34338.91016	41849.29688	27383.28516
		GBAA_3796	301	250	134		yxjB	372	40	118.5	180		CC_0092	806	2092	1188	1439	702	743	546	386	2551	961	2057	752	5361		CP0106	23526.22461	23127.875	9538.18848	18797.78516	22826.21875	16791.34961	36652.5625	26177.31641	35663.37109	23392.69531	31642.56641	61169.70312	11024.12988	16814.06641	16138.93457	36222.04688	6100.05518	11290.12695	41849.57031	9004.5918
		GBAA_2343	25	71	30		ywqO	644	277.5	332	358.5		CC_0081	1391	11604	1376	936	1571	991	1007	853	6457	2018	1695	2369	7427		CP0107	13761.93945	20156.12109	11171.19629	13697.70996	15060.28027	17140.12109	32519.99023	21696.64453	18674.21875	20590.72461	28128.41016	61181.74219	13833.42969	23326.57812	22888.19922	40190.69531	7121.41797	25123.87109	41859.9375	8111.96826
		GBAA_5357	73	74	120		ywfM	46.5	1	20	32		CC_0093	637	3207	769	528	1015	619	714	503	1785	890	898	637	2220		CP0108	9664.60742	15418.06543	15697.54492	13828.44922	19515.42578	14272.92969	30096.85938	21744.69531	20133.94922	9958.8457	25584.05859	61187.80469	12327.42969	16478.875	27511.96094	32123.375	17007.05469	23615.14844	40258.60547	16730.32031
		GBAA_4390	157	197	409		yngA	1	1	32.5	5.5		CC_0082	774	2518	664	724	876	824	632	400	2040	786	1106	728	2105		CP0109	18295.15039	20010.26953	18908.16992	22918.25	30191.28125	21133.375	27003.69922	41126.10547	17655.66016	11740.63867	33020.60938	61169.4375	18260.32422	23203.69531	37413.0625	27026.01172	14763.79492	34224.38672	38764.69531	27345.41992
		GBAA_5333	947	505	1701		xkdU	1	6	60	83.5		CC_0094	1089	5155	1490	1604	1037	1263	985	632	4987	2702	2206	1606	8213		CP0110	17202.22461	21325.75977	8707.99805	19585.61523	21024.08984	15555.76465	33421.97656	22821.26562	29683.68359	18546.12891	32440.53906	61173.17969	9043.08789	13171.42969	21466.44531	35366.08594	4183.12109	11455.10449	41841.22656	5924.01953
		GBAA_5333	114	35	252		yesQ	314	502.5	386.5	192		CC_0083	3245	19769	2660	1678	3413	1883	2768	2360	12701	3516	3985	4885	14495		CP0111	21924.36523	23374.10547	16630.30469	25263.41992	22051.97461	19021.71484	39971.31641	29595.09375	27149.42969	25244.64453	36628.30078	61190.41406	17652.875	36634.41406	26112.51562	51088.86719	9983.70898	29390.41016	41882.99219	10914.48047
		GBAA_3746	133	94	211		citH	49	24	68.5	39		CC_0095	1735	4921	1824	1522	1834	1652	1340	871	5114	2117	2329	3251	4694		CP0112	12009.88477	12520.25	12444.50977	18395.05469	22211.01562	18589.71094	26019.83008	20116.76953	17741.46094	11304.67578	28888.26562	61413.99219	14676.32031	17051.66016	25728.82031	30154.43359	4688.21582	31421.08984	41623.37891	6685.74219
		GBAA_0946	95	53	121		tetL	353.5	159.5	120	201		CC_0084	2188	9448	1297	1182	1619	1418	2807	729	6424	2270	5437	1597	9592		CP0113	20683.55078	18477.48047	12860.41992	30588.29492	31678.70508	20538.51562	20035.78906	43487.89844	19811.41016	10601.62402	38974.75781	61180.19531	17786.41406	21591.83594	32375.78516	26945.21484	6100.35596	34395.89062	39726.03906	12340.35547
		GBAA_0904	82	59	9		yxiJ	473.5	158.5	567.5	482.5		CC_0096	1096	3531	1410	1465	935	1277	522	485	3678	1555	2580	1594	7418		CP0114	22659.39453	19513.69141	10342.40234	20255.20508	19845.10938	12709.60547	40403.98047	16739.95898	28384.19531	17548.49023	35848.6875	61178.16406	8860.53223	17734.01953	20575.94141	33263.42969	3703.08765	19512.875	41819.94531	8156.81104
		GBAA_1205	141	152	148		yxeG	402.5	231.5	405	263.5		CC_0097	840	2870	869	681	666	868	480	272	3473	1059	878	1449	1699		CP0115	7791.08594	11416.30664	8313.78711	7209.39258	10452.0791	8970.68359	23097.44922	14636.49609	13658.60352	13131.70508	17953.88477	61692.57422	8881.87207	16950.41992	12221.81055	24808.60156	5099.95117	12218.98047	34597.67969	4643.07666
		GBAA_3119	77	87	104		ypuB	3716	432.5	860	696		CC_0109	1115	3176	1694	1033	859	1343	1189	309	5093	1525	1602	1935	1721		CP0116	14887.28516	20134.38477	17307.10938	22322.00391	24456.88477	18444.58594	36942.89062	25819.62891	26294.03125	13003.29492	36808.91016	61190.875	20024.11523	17458.51953	31164.83594	52260.67969	6722.92969	33880.86328	41862.47656	7932.92969
		GBAA_2244	118	121	120		ypmT	1	115.5	145.5	161		CC_0098	1136	3191	869	951	714	1446	1788	379	7156	2157	1539	1549	3983		CP0117	16115.54492	12674.84473	12101.05469	20814.59375	24480.87891	18521.05078	17771	31890.45703	17980.20508	7342.97998	28867.71875	61176.96875	12887.42969	13347.0918	25410.90039	32590.12891	6544.59375	23009.19922	41840.35547	11000.67969
		GBAA_2244	85	117	112		yxiO	82.5	139	118	62		CC_0110	2398	3402	5640	4947	1728	3400	3955	891	22578	8257	3709	6022	15436		CP0118	9286.06543	7783.55664	5178.1665	8179.4165	10032.4502	9581.12891	17051.93555	11196.03516	10594.32227	7262.07031	18732.95508	60046.89453	11882.75977	4190.21533	9104.40332	18741.44922	1677.328	3396.90161	24655.96094	2174.85791
		GBAA_3015	83	138	8		yqgL	1594.5	597	405.5	550.5		CC_0099	541	1646	798	522	498	421	465	251	2618	786	493	1171	1437		CP0119	9377.83398	12379.53516	6439.54639	7707.77783	11036.12988	7670.24121	24351.25391	10585.00586	11073.92969	6300.04199	21619.75	60013.08984	7039.73291	7427.77637	12384.09961	15513.89551	7859.89893	5621.05664	22358.43555	6411.10254
		GBAA_1627	76	56	6		xkdH	1359	606	223.5	411.5		CC_0111	535	1328	726	537	480	693	1039	194	2270	661	955	1124	1160		CP0120	13268.9707	15605.33496	14504.73438	19845.41016	17065.63086	22097.33008	28678.10547	22163.29492	19307.5293	26426.51953	32790.97656	61195.67969	17520.44922	24780.47461	19864.05859	30896.64062	5931.43555	20590.30078	41859.3125	6588.45801
		GBAA_1627	71	100	11		yorO	1	1	5.5	2		CC_0100	583	1970	1320	1234	654	727	873	327	3224	1096	754	1014	1667		CP0121	21037.42969	14775.25781	25854.64062	48317.33594	37221.85938	30799.41016	12278.72363	40210.4375	20454.33594	10108.2959	37097.83984	61182.5625	19456.96484	17816.84961	49990.44531	34876.92188	13195.74512	34303.98047	41849.60156	23892.03125
		GBAA_5126	4340	5598	8412		yybF	596	309.5	222	133		CC_0112	1965	3492	2862	2428	1379	2931	2291	523	13024	4685	2389	3646	8216		CP0122	12704.58008	9943.16797	4276.72461	9041.36328	11205.32031	11777.34668	21216.33008	11556.7793	11740.8418	6054.7124	26248.95508	61335.32031	7089.40332	7346.7373	9360.53906	14203.38086	1872.09351	4776.39014	23409.95312	2283.5874
		GBAA_5126	4184	5104	7903		spoIIIAA	1	7	15	9		CC_0101	1171	4254	1585	1040	1450	1367	1055	407	6864	1363	1513	3063	2782		CP0123	6926.81006	10107.51562	9006.27637	18152.28516	9759.18164	16104.8457	16576.08984	16506.58008	13668.56055	15559.30957	17824.41992	60720.82422	25062.70508	16223.41016	14292.98438	27977.55078	4421.21875	5713.61084	36585.51172	2207.50342
		GBAA_4799	1362	939	948		dgkA	518	3036.5	578	391.5		CC_0113	901	2624	1281	841	694	926	1631	278	3428	1094	1391	1746	1209		CP0124	3457.24365	3253.95068	4343.91309	6628.48486	4866.03076	5664.19727	7704.41699	8043.64355	5115.44678	1745.39001	11613.46973	47158.28516	3189.63599	2556.073	5142.05859	6636.49316	1281.14697	4894.60742	11114.58008	1298.67969
		GBAA_3736	266	213	195		yitR	1	1	60	17		CC_0102	2518	12699	3439	3808	3589	3636	2988	1356	17198	8287	3777	5155	12785		CP0125	529.69202	132.5105	202.75494	1257.38	295.72665	523.31885	213.84375	451.24133	338.65271	228.42667	459.92224	2470.20142	382.24292	505.11737	308.44043	256.9021	427.27484	573.4245	384.6813	262.83664
		GBAA_1528	741	643	386		yopG	5.5	27.5	108.5	35		CC_0114	1736	3694	5447	4633	2284	2853	2016	893	10113	3905	1793	3263	7352		CP0126	1289.64148	1573.02856	734.32434	1817.24402	737.4859	1564.16895	1926.20703	2362.47192	2349.52588	1147.52197	2642.625	23070.67578	749.53174	1417.0719	838.91168	1574.95142	367.2464	402.6254	3265.42554	450.39728
		GBAA_1528	598	527	322		yfhL	1	76	118.5	143		CC_0103	18209	37148	7769	12323	16744	12979	5179	7271	49258	14618	16780	41957	38530		CP0127	498.04077	1751.96997	565.56073	521.08521	1282.5896	2608.78003	1505.15051	1882.85352	1505.66345	3000.79443	1959.56152	11156.68262	1075.24792	4198.16699	832.7171	1032.93652	211.9893	559.6156	3429.2793	358.34235
		GBAA_2711	166	119	24		yybO	210	226	300.5	91.5		CC_0115	1871	7075	5725	2937	2479	2205	2300	941	8099	2904	2123	3641	4422		CP0128	1583.03699	1795.37256	2256.40552	1835.12158	2517.06592	2593.62744	4677.04492	3614.88745	2149.65137	1313.11194	4751.27441	18663.60938	2004.68945	1962.94604	3599.31055	3946.94238	1228.19702	2557.39697	6147.75244	1597.81592
		GBAA_5037	67	111	175		yufS	246	21	183	74.5		CC_0104	656	1989	1061	1017	695	870	809	295	3812	1311	1017	1051	2144		CP0129	1062.87207	700.87427	1692.64905	896.62952	2284.34668	2766.21191	410.76184	2739.33862	2962.90088	5264.66699	1761.29395	11015.41016	973.66986	7707.33789	1537.88599	1388.77002	396.96503	1304.40356	3438.6084	992.62067
		GBAA_1812	138	78	79		yocL	1	26	198	59.5		CC_0116	917	2025	2796	2221	904	1692	1119	499	7395	2525	1339	1731	5098		CP0130	1142.81348	1404.64307	679.23511	720.58929	3566.23706	1964.79907	3656.91797	3390.09814	2171.30786	1929.80908	5190.92285	29619.69531	983.33301	1205.31482	2971.77783	3713.33594	208.36591	635.72253	4656.80762	297.65326
		GBAA_1812	156	100	123		yqfC	1	12	43	32.5		CC_0105	1393	6211	1845	1486	1437	1586	1046	471	5699	1834	1530	2892	2867		CP0131	1501.28247	1599.49707	629.81268	1257.04102	1167.80493	1338.07703	2604.55005	1994.36597	1029.86707	1219.93604	2855.11792	16584.25977	913.461	1528.31348	1578.73706	2009.953	525.92316	729.40985	3656.35254	256.64899
		GBAA_2763	109	35	6		yqbR	131.5	312	458.5	50.5		CC_0117	1772	6221	2566	1709	1275	2162	2122	513	7336	2211	3321	3854	3500		CP0132	1030.32861	1769.51709	1485.9751	1143.35645	1352.85706	2891.98999	2588.19141	2069.67896	2190.2644	1732.672	2574.26904	7473.1792	1260.89746	1670.63953	1047.93872	1975.85803	454.16315	904.9527	3414.19434	488.72247
		GBAA_0058	1229	1197	171		yesP	112	10.5	24.5	108.5		CC_0106	979	3032	1995	1833	1250	1322	1504	551	5243	1809	1777	2094	2857		CP0133	4511.36328	1965.15149	3502.89111	1475.40894	3062.84595	8496.22656	1677.4657	5892.70215	3700.11987	1792.81909	3762.1333	17795.93945	2069.48096	1655.84497	2396.36182	3598.23096	834.65283	2711.61353	8236.16406	1025.9126
		GBAA_0814	51	62	95		yraB	269.5	9	76	131.5		CC_0118	2782	9835	4623	3902	2503	4021	2360	1276	12750	6605	3255	7149	11523		CP0134	4734.06445	3238.83936	1838.79248	2924.64404	3821.43506	2377.16699	7594.92676	3872.14893	4964.04248	3689.48145	5979.80176	38800.35156	1780.29102	2639.229	3201.40552	6663.04053	785.5058	2503.83203	9267.37305	1188.66199
		GBAA_0814	80	57	117		yjlB	81.5	6	211	170		CC_0107	848	3553	1327	904	834	850	964	274	4232	1216	986	1685	2255		CP0135	706.01147	996.36981	1293.78101	726.38818	1130.55457	1914.15747	2485.11768	2276.93359	1525.60754	1905.72803	1931.69556	9921.44043	1161.13257	2201.53589	1570.62646	2306.13281	499.99759	1267.69348	2810.0874	453.79099
		GBAA_1561	57	49	80		yybE	8	1	18	32		CC_0119	985	3411	1441	1186	979	1243	1538	391	3189	1316	1445	2329	2396		CP0136	3921.29956	7569.93457	7588.05664	4386.85449	10546.12695	8355.19141	15408.125	8962.21289	6871.35938	4444.13672	14233.29492	33710.16406	6535.17041	6428.32324	13972.24023	10774.55664	3367.60449	12257.58984	13033.41992	4552.99609
		GBAA_5534	598	787	931		ydhD	1	1	33	10.5		CC_0108	997	3199	1073	1067	856	1395	1313	344	4823	1891	1275	1526	4050		CP0137	4944.51172	2514.62598	3848.91064	3642.43066	6590.30664	3954.65039	5861.60791	9531.02539	3195.11084	1187.24048	8048.72559	31897.93555	3461.97241	2604.91309	7630.43066	6965.67285	1631.67102	7029.3877	10301.89453	3178.56738
		GBAA_4711	603	711	474		ruvB	917.5	461	619	566		CC_0120	697	1242	1322	1203	648	984	936	352	3180	1381	800	1047	2791		CP0138	619.82257	818.82349	248.46255	447.30524	294.96313	363.3092	544.42346	730.42816	470.79333	808.10693	877.80646	3084.93408	248.17834	846.78748	243.39154	356.21576	105.6194	308.328	687.14624	221.30011
		GBAA_0931	74	159	84		gerPB	67.5	77.5	37.5	61.5		CC_0121	864	4007	1810	1323	1078	1277	1271	314	6179	1518	3517	2461	3208		CP0139	598.48944	1008.47949	482.46564	1007.58044	572.35022	411.44537	1239.302	730.9679	617.56689	608.87292	857.0509	3315.62012	434.6745	694.92542	557.8551	1169.04883	283.71201	557.13538	1732.9209	330.966
		GBAA_5227	2108	1553	3366		albG	179	203.5	124.5	77		CC_0133	2812	7916	1780	1659	2196	2167	1717	832	7710	2610	2009	4076	4203		CP0140	458.02771	516.87555	411.48663	405.65939	746.29932	722.1123	739.79858	1534.81848	704.14648	861.34521	1147.74097	5316.90967	409.79245	1491.7981	502.54584	646.9696	169.63181	737.1712	1153.69446	202.45531
		GBAA_5227	2549	1450	4340		ywhC	298	470	779.5	404.5		CC_0122	1001	2120	1189	894	727	1040	933	279	2368	889	1117	1056	1718		CP0141	1856.4165	900.36792	1085.77551	2134.23389	2141.76562	1307.99451	896.26001	2518.35156	1029.81836	602.78088	1795.73193	7386.02197	977.25879	1061.34436	1632.39307	2167.94458	312.23932	1706.03906	2860.90381	843.7168
		GBAA_3350	27	19	15		tatCD	287	95	184	68		CC_0134	1532	3874	3638	3848	1097	2818	1880	689	7579	2106	2748	2273	9663		CP0142	525.66614	474.20181	216.6754	270.56079	258.6427	531.24622	706.10327	486.14865	626.02631	705.30896	539.73279	3702.67041	294.39645	520.60071	391.08585	606.59229	113.1892	312.47171	824.58325	191.12204
		GBAA_1028	7094	4580	10213		ywdF	165.5	100	52.5	61		CC_0123	959	5402	1342	961	950	1264	967	314	5162	1177	1972	1896	3255		CP0143	1555.56799	3361.18896	1436.52246	3595.68652	2324.42261	1402.40002	3895.5979	3033.43652	2737.95703	1676.73547	3112.77832	9906.1582	1754.09155	1664.37793	1538.27441	3717.8252	1049.63416	1958.78442	4937.1709	925.92578
		GBAA_5404	520	481	277		comC	32.5	247.5	90	50		CC_0135	2314	9196	3511	2302	4623	2609	1856	1064	8193	2605	3547	4007	5660		CP0144	416.38562	156.51395	408.13361	354.72134	436.82953	431.6929	430.54999	690.40503	482.49805	297.17056	348.86914	2135.79932	377.03204	391.95911	411.83447	726.763	124.9448	600.59082	896.82532	249.44281
		GBAA_2140	73	51	104		ydeS	490.5	136	81	218.5		CC_0124	2288	9906	1982	1492	1173	3173	2015	427	15466	3025	4390	2266	10793		CP0145	605.93689	117.289	388.58618	799.33685	465.84973	548.77979	100.1342	1083.1615	462.65826	274.51065	631.89044	3050.80029	801.09265	735.7074	539.28833	800.61658	117.45799	447.88403	952.07202	241.85284
		GBAA_1280	921	922	140		yxxB	1	4.5	180.5	80.5		CC_0136	3191	8094	4810	5628	2034	4047	2298	1063	9524	4477	3105	2920	12450		CP0146	1676.46094	1370.05298	687.08228	722.87158	2593.09009	1081.56885	2108.79053	2068.72192	2066.66235	2524.63281	2332.61035	15599.5752	281.68335	1999.85645	1296.45105	1564.36401	282.19485	850.15137	2426.46704	501.6546
		GBAA_1280	1162	1040	145		yurJ	2425.5	349.5	213	761		CC_0125	5821	29476	6141	5518	6757	7667	5129	2477	21347	10551	7816	13754	22361		CP0147	10651.16504	12913.66504	8390.40137	17397.10156	9971.94629	10948.00488	25596.85938	41477.16406	28656.86328	5607.02441	28871.57422	61184.48438	14822.11523	16280.51562	29421.28516	40656.74219	12123.33496	22959.27539	41836.9375	13440.44922
		GBAA_5504	179	254	260		tnrA	752.5	785	1079.5	462.5		CC_0137	2167	5461	1442	1367	1931	1722	1117	721	5339	1596	2664	2790	2968		CP0148	1989.34692	3096.5	2088.13403	3884.62549	3163.9502	2983.64697	4507.67285	5400.54053	3690.39014	2145.104	4603.92676	18710.01562	2513.29102	2749.66113	2498.46631	4892.05371	857.87555	3284.47266	7618.18701	761.60852
		GBAA_5720	349	339	385		yxiM	1761	889	2451	2065		CC_0126	750	1691	837	662	518	813	1290	195	2067	667	1193	449	1595		CP0149	2202.45459	2079.573	3105.45215	3205.72998	3389.00439	3353.07715	4215.19531	4528.18359	3124.25049	1289.55139	4295.12305	15639.12988	4313.46387	2647.65527	3324.03857	4699.12939	1188.53198	3713.68042	5690.7085	1551.44653
		GBAA_4532	19	14	42		yvoF	2598	4884.5	1858.5	1353.5		CC_0138	2706	9162	3137	2694	2133	2671	1620	1110	7803	3557	3130	4802	9450		CP0150	1079.9552	1230.88745	398.03009	1028.10645	1541.26794	782.73419	1818.68652	1324.66199	1318.57153	1204.80908	5072.56445	11100.28516	346.86435	685.37939	1058.26099	1389.47705	140.26915	481.69305	2079.73999	209.5569
		GBAA_5616	1658	1278	2901		ydcA	3.5	1	90	111.5		CC_0127	1080	5423	1201	944	1189	1243	863	376	5698	1348	2110	1675	3862		CP0151	1875.79395	2202.71997	823.57129	1134.271	1730.09705	1914.84106	3398.49951	3074.06445	1904.6145	2370.67554	4223.47363	18832.44922	978.23108	2507.56787	1309.03149	2086.979	494.87326	1276.28601	4004.88306	621.76837
		GBAA_5616	1555	1062	2532		yknY	1348.5	5326.5	1167.5	833		CC_0128	2498	9201	2787	2180	2182	3222	1578	1018	5974	2924	3921	6185	7026		CP0152	4928.46387	7770.57227	3462.16211	2515.24194	7066.06104	12034.51953	8173.31738	9027.22949	8012.24219	6988.55078	8615.55957	24174.81641	5915.4248	7990.45215	3700.94409	5490.2251	1469.29443	4029.39941	15601.53516	1357.83704
		GBAA_5459	190	121	142		yvmC	457	308.5	280.5	117.5		CC_0140	1619	3788	1625	1663	866	1764	1573	504	4621	1910	1402	1253	4611		CP0153	1134.44397	1424.90002	1667.03699	2885.12305	2785.68311	2533.74658	1126.81116	3565.24902	1837.86646	1065.86267	3203.69531	16790.83008	1410.11206	1836.98389	2175.89893	2782.74658	576.47101	2133.66016	4201.18359	694.36938
		GBAA_5459	227	133	165		yqzF	1	61	83	34		CC_0129	2019	11759	2044	1146	1445	2765	2592	531	11150	2173	4483	4078	7565		CP0154	1021.7926	1147.06323	669.73523	1322.20703	1761.22095	1941.0105	2262.80054	1595.33643	2215.62549	1849.68359	3174.4519	19213.41992	1571.98242	1570.14111	1416.88989	2585.1582	196.46335	336.4989	3607.53003	294.49054
		GBAA_2904	491	370	179		yxlG	219	120	280	312		CC_0141	2236	4683	3667	2603	2192	2183	2554	893	4157	1539	2088	2524	2882		CP0155	670.63062	1080.48547	412.08771	591.00635	599.34229	1262.8125	971.13312	1102.73804	634.6897	1428.78296	1021.04193	8915.29102	442.94684	1171.6543	317.27045	489.61719	189.02609	322.95908	1243.23853	222.78821
		GBAA_4518	102	323	506		yxdK	266	671.5	317	204.5		CC_0130	1333	2791	1569	1130	758	1711	1802	339	3842	886	2489	892	2785		CP0156	536.16327	1075.94592	637.35522	814.61041	1097.03198	1563.01758	1260.87695	1275.90552	1084.19055	2058.76855	1011.7417	4899.15332	858.39771	1581.00342	639.96161	787.18774	208.26675	780.04486	1569.7345	326.58459
		GBAA_4518	86	336	504		ykfD	1782.5	256.5	297.5	231		CC_0142	7119	9896	9538	6532	4803	5173	1920	2716	9410	5610	4074	4674	15535		CP0157	634.90564	488.04718	624.90912	817.20453	939.52124	542.56812	644.20569	1142.58521	711.37421	492.36957	698.42859	4881.4873	303.90561	820.15894	615.41309	873.73505	227.31261	875.48999	1548.42798	256.53116
		GBAA_0865	69	75	46		yqgE	5.5	298.5	328.5	127.5		CC_0131	4220	9130	3954	3850	4147	3856	2308	1319	12389	3352	3828	6694	7239		CP0158	935.8653	1100.41406	389.70349	600.33325	2259.24097	688.64917	1535.7666	596.54443	1056.40247	890.91339	1649.91003	7170.69336	596.06079	710.24304	943.92212	1394.5271	154.95555	164.3849	2308.33105	231.1889
		GBAA_1099	103	48	22		divIC	2753.5	923.5	1813.5	3768.5		CC_0143	2132	6925	1509	1339	1818	2146	1925	703	6981	3240	2159	2905	5100		CP0159	960.81134	1152.33301	688.39331	570.62219	628.31274	950.52332	1637.07153	1073.77087	551.01117	1270.67053	1208.64697	5135.16211	947.18597	1159.85645	871.6582	1080.03735	256.16541	331.45505	1491.79004	329.41165
		GBAA_5190	40	79	7		yjbO	2864.5	696.5	680.5	898		CC_0132	1236	3476	1292	1139	984	1269	1128	423	3400	1253	1317	1532	2858		CP0160	3386.08105	13429.74316	4063.92505	3003.9541	15113.91016	14777.61523	10847.00293	11023.66211	13838.28027	19030.91406	18534.0293	44868.86719	7044.5127	18706.01562	4370.80469	7881.06055	1844.66553	3419.82251	25053.41406	1891.51501
		GBAA_3940	89	88	124		ylxP	4627	1002.5	1477.5	3014		CC_0144	5631	15740	4269	4845	2557	7181	3779	1539	15338	7418	6186	4956	23816		CP0161	1553.98401	4383.11426	1910.96948	6102.12598	4854.53418	2409.99561	1303.1991	3977.27295	1795.27002	894.1452	3919.67236	12651.98047	1860.12305	2460.90454	1886.25293	1935.9895	1242.13599	2415.2876	3778.13916	1771.01807
		GBAA_3940	45	63	93		pucB	409.5	822.5	459.5	149		CC_0145	4082	13145	3814	3287	4537	3881	2257	1787	10254	6465	3423	10339	11068		CP0162	973.28406	755.28284	305.09576	733.19812	827.7998	582.36768	989.57959	861.53882	979.18945	694.95972	1316.82104	7405.39453	405.26501	599.27258	399.31964	635.51062	157.82581	203.13495	1643.6521	324.36404
		GBAA_4773	48	29	39		mcsB	1201.5	621.5	992.5	733.5		CC_0157	860	3509	736	684	852	913	767	384	2015	1238	950	1331	2345		CP0163	669.44446	760.22363	189.17244	308.88739	447.20825	680.26819	1162.59253	666.14075	606.18335	577.83887	791.46008	5291.64258	280.59052	572.91992	591.34595	715.50269	138.08694	295.86261	1189.09192	208.66315
		GBAA_1512	127	104	18		xpf	1	1	21	1.5		CC_0146	3766	10294	7228	3291	3543	2662	2611	1542	6779	3255	3121	3536	6337		CP0164	347.2627	929.07849	622.40875	1234.00195	661.88458	538.66418	1232.28552	724.78638	705.97729	748.96289	764.38	3082.08398	502.86169	810.0556	451.83911	584.44189	327.51575	453.29858	942.77539	356.71106
		GBAA_1512	122	148	98		ctaO	1	8	39	20.5		CC_0158	407	1009	842	922	350	717	395	222	1271	461	1007	375	2662		CP0165	1573.8175	2585.66162	3794.00098	9194.71875	4164.83398	9731.9834	1585.43457	10391.11035	7256.10156	4540.00488	3706.39502	41166.40625	2107.65308	5604.38965	2278.2251	2275.87939	1205.0365	3101.8501	10600.27441	2309.98193
		GBAA_5023	29	94	78		yxlF	232	214	307	441.5		CC_0147	4104	26585	7968	3448	7474	4008	3460	3994	14810	7322	4766	5595	13385		CP0166	1138.10999	1081.98096	233.91714	727.55652	1396.54602	490.80243	1074.08606	597.37012	676.82397	961.09546	742.74011	3942.90161	487.22879	547.81085	478.6705	558.58203	166.96455	224.8237	705.52466	313.8287
		GBAA_1810	189	142	378		ykoL	7.5	1	53.5	49		CC_0159	654	2053	1006	625	825	543	545	395	1351	517	637	601	1230		CP0167	2764.10449	3411.71997	1118.95654	3707.39307	2655.02197	1282.4126	6178.70898	3176.5166	3199.30884	3071.75146	3848.29297	15146.8252	2781.7395	2427.60498	2274.521	5376.87891	1449.92944	2199.9751	7073.91748	1771.90259
		GBAA_3495	433	376	31		yhdJ	12.5	51.5	138.5	53		CC_0148	5579	17425	9389	5198	6852	4460	5181	2949	11821	6459	6500	4190	15974		CP0168	641.44641	1864.75903	1058.59473	581.97986	2173.81543	2414.42896	1927.17053	2784.94043	2053.46631	2116.12012	2464.04102	21211.69531	1098.84729	3199.25488	1485.5575	1632.55444	587.01355	1649.92261	3720.43311	568.73987
		GBAA_1113	540	587	257		yodL	1	1	27.5	25.5		CC_0160	4971	18208	10637	10564	5009	5901	5660	3221	13985	6901	9219	3452	30375		CP0169	3186.60889	6075.59961	4921.37354	2086.09766	5431.04736	9304.09863	6092.69141	6975.2749	12672.50977	2526.61792	5920.45947	20644.31445	5620.33252	5181.37988	3382.33838	5471.61523	926.98328	7773.82129	10640.9043	1301.03833
		GBAA_2635	66	98	4		yhjO	375.5	58.5	62	198		CC_0149	2293	13643	4518	2758	4837	2153	1537	2160	9533	3598	2028	3571	6468		CP0171	10263.83594	10249.37109	8198.95996	14082.375	10677.2002	10771.38477	20930.21875	16138.21484	18125.91602	16463.48047	17431.96875	61171.42188	18098.375	16394.04492	12014.51953	35610.17969	5487.78662	10618.51953	40674.90625	8002.71436
		GBAA_2635	58	121	38		yoeC	27	75.5	231	187.5		CC_0161	827	1925	812	745	933	737	595	380	1408	812	643	979	1172		CP0172	212.12717	675.88232	32.39416	121.04202	803.15881	220.03081	230.0986	656.03113	258.7695	337.34604	989.76617	2697.95508	382.68115	410.72882	308.5733	222.3121	86.90938	457.52679	299.77655	364.84808
		GBAA_3692	1065	703	549		deoR	120	1	98	44.5		CC_0150	1666	7352	6322	3396	3728	1469	1871	1540	5235	1578	2677	956	6456		CP0174	894.40881	813.41693	997.03387	769.21008	2171.24609	1232.67651	1838.979	2382.93848	1123.77344	542.01117	1713.3645	9212.70605	984.42255	1011.58203	1329.31543	1803.60449	347.13647	1602.75952	2534.38354	425.30725
		GBAA_3692	1024	725	487		ycsI	36	59	133.5	137		CC_0162	22338	57398	34522	34388	10472	24964	10936	7256	53700	19850	27356	8926	16402		CP0175	1474.53101	1045.47705	460.44229	760.3573	1350.90356	848.20093	2106.98291	1336.53296	1085.47485	780.23547	1662.03796	11384.12988	417.14725	625.31238	1316.92102	1391.22302	106.044	930.59637	1778.77954	340.81421
		GBAA_3598	137	149	132		mmr	2071	1087.5	894.5	1201		CC_0151	1640	8271	1891	1172	1813	1559	1321	757	5752	2774	1729	2501	5393		CP0176	2407.39746	2649.07202	1306.55396	1969.30603	2134.66992	1438.29443	2697.70557	2564.71143	2163.17358	2037.62805	3383.31104	14613.94043	1493.3595	1841.9165	1955.70251	4172.57764	907.34692	1553.00549	5629.17773	1134.30774
		GBAA_4545	84	73	59		yvcP	132.5	267.5	343.5	192		CC_0163	25268	62349	16971	4953	17290	17233	14763	7149	51015	14008	26896	10475	55717		CP0177	1543.09802	2462.69434	2122.19336	1765.77393	2381.59082	7943.41309	2152.30664	6949.62109	5168.12891	4217.36719	1518.07642	13339.9707	2414.54346	5500.76465	654.92627	1468.87402	358.49365	1356.31799	7357.12891	485.41895
		GBAA_3419	78	46	95		ybeF	357	505	369	181.5		CC_0152	1633	5261	1769	1261	1633	1300	1804	646	4987	1860	1883	1370	5216		CP0178	787.33075	508.80615	682.62683	1199.11646	826.24951	610.56616	891.66595	1297.88403	800.01648	274.11163	981.83582	5392.61719	581.99792	644.68738	714.4989	1185.48145	208.31696	890.66833	1658.89307	249.2608
		GBAA_2139	148	191	189		ycxD	11.5	7.5	63	105		CC_0164	3726	15297	14209	18136	3068	5222	11400	2605	15649	6982	15304	3584	42275		CP0179	1691.26147	1188.96997	497.32416	682.16309	1823.07056	729.31287	1958.73706	1987.43555	1340.00403	562.03864	1898.95703	11523.23047	327.2612	536.1582	1708.146	1900.04053	305.81516	1093.45605	2792.44092	685.62366
		GBAA_2749	65	52	57		ythQ	4690.5	780.5	601.5	1324.5		CC_0153	681	3855	1540	808	993	629	1026	548	2547	720	945	855	2754		CP0180	2306.42603	2157.62842	1588.44995	1853.15747	2074.74512	2315.31104	4659.91553	3531.02954	2819.13037	2504.59863	4271.91992	17217.19922	1342.20459	3057.09961	2126.42407	3911.61035	793.70703	2414.82202	6238.2373	1083.89087
		GBAA_1123	444	276	641		yppD	172.5	1	156	40.5		CC_0165	3090	14005	2224	593	2356	2017	2742	884	8095	2310	3280	2163	7996		CP0181	836.54761	1273.80151	1826.19849	1465.95898	1505.57349	1450.59058	3435.81689	2076.76001	1926.26147	824.91907	2704.41309	7629.17383	1443.55054	1194.69995	2097.39551	3330.81445	1081.19263	2177.51855	4845.93164	997.04419
		GBAA_4913	112	144	176		yobH	1	1	21.5	22		CC_0154	1762	5188	1973	1376	1274	1607	1592	595	5038	1223	3337	931	6678		CP0182	2311.44092	2991.99951	2070.77856	4755.85303	4415.85107	2700.1604	3887.24048	4764.91211	2697.38599	1238.55103	5344.62012	14387.07031	2463.56055	2594.10547	2890.10938	3707.021	925.4505	4125.41211	5598.38184	1223.23804
		GBAA_4870	83	90	34		yhjP	1659	622	907.5	1249.5		CC_0166	519	1163	881	1240	383	593	846	272	1249	527	2062	418	3044		CP0183	2869.26099	4695.21875	1130.19385	1699.83105	5183.92578	1697.45898	6477.46973	3305.19482	4428.14648	7804.80371	12656.23047	52200.32812	962.75641	4630.32812	3223.78247	4500.18555	1016.06854	1342.08423	5417.06689	1017.14404
		GBAA_4870	144	127	55		yxiK	3561.5	774	1214.5	2924		CC_0155	2066	10359	1629	1292	1780	2039	1415	741	7109	3734	1731	2769	3968		CP0184	4404.76172	5657	2371.31543	2782.1958	4756.0293	6988.26416	8127.75293	6610.74121	4557.17676	3044.00244	7705.66797	28551.46094	4197.48828	3702.41113	4279.04785	6754.11426	1171.53955	2194.99097	11787.73438	1057.69434
		GBAA_2619	17	19	1		spoVM	595.5	146	283.5	153.5		CC_0167	924	3108	700	315	757	750	1291	407	1358	520	1584	893	1956		CP0185	1152.93347	2228.99438	1752.47192	1248.55103	2411.11499	2760.74854	3077.88745	2717.15039	1694.87695	1830.97046	2604.16357	11623.26758	2674.59546	2005.89148	2078.77344	1949.96704	832.93774	1860.83289	3482.85596	1010.72491
		GBAA_2619	28	17	3		ywaF	1	104.5	165.5	31.5		CC_0156	5002	18046	4699	2997	3564	4355	7132	1513	11195	3970	12490	3703	14331		CP0186	1162.45154	1166.74316	971.65619	4521.54688	1774.01343	1297.22302	862.60455	3989.53809	1633.03711	903.64679	3051.93799	14097.34961	682.57141	1142.36353	1370.89844	1575.02795	377.01123	2195.82153	2992.43604	754.86401
		GBAA_3342	85	72	120		yvfH	8.5	172.5	183.5	100.5		CC_0168	2229	8553	3151	4162	1867	3289	3032	1112	8233	4386	4352	2812	16993		CP0187	639.89563	843.51038	646.51099	487.42355	601.7384	800.2002	1707.91748	1339.71606	631.79779	1087.55591	1840.74292	5986.29102	780.22864	1342.73462	928.45703	1081.29419	575.19025	358.22653	1520.75098	651.36066
		GBAA_4580	115	114	164		ykkB	1	1	66	53.5		CC_0169	3246	19531	3113	1717	3333	1808	2813	2456	11108	3163	4880	5653	10721		CP0188	945.24261	409.23792	258.74689	242.01755	407.35217	627.60272	435.35535	686.8028	429.71735	367.83334	606.13184	3146.03052	427.61731	528.74194	346.18274	411.53918	112.17596	289.49194	835.59595	176.32199
		GBAA_4337	7	8	5		yitP	1	1	12.5	5.5		CC_0181	782	3152	883	692	987	756	559	411	1654	695	704	630	1802		CP0189	3783.10645	4314.07764	2760.6665	1823.5885	9696.36328	5173.34668	2017.48132	8968.93945	4371.25439	2740.12061	10421.09961	51281.18359	1911.66309	5299.87988	5290.79102	5174.17383	1265.69348	6537.16895	9496.35547	2203.45752
		GBAA_2043	621	850	226		yhjE	690	172	442	259.5		CC_0170	4139	24663	5845	4993	5409	3127	2523	2856	17169	10655	4245	4032	11611		CP0190	2303.67603	1628.88599	831.3877	837.77698	2263.92578	1188.68604	3060.11963	2258.82251	2042.93359	866.93579	2977.29541	17556.18945	611.01227	703.4986	2059.63232	2913.23682	468.29929	912.22723	4265.90918	736.61896
		GBAA_5554	2119	2452	3500		yitO	126.5	22	93	59.5		CC_0182	686	2286	1117	1031	680	762	601	322	2350	1206	1087	706	2973		CP0191	583.25952	2475.85205	923.99811	809.02728	2279.31812	2079.66846	1899.13892	3741.84253	1980.06653	3103.08008	2645.42236	14282.70508	754.57288	3534.81006	1107.10547	963.49677	342.83679	901.29688	2766.04736	487.97598
		GBAA_4350	186	150	239		yesM	88.5	12.5	43.5	43		CC_0171	7559	44730	8295	6524	10333	4984	3754	4309	29656	15065	6214	8964	22965		CP0192	595.94739	176.02084	316.26721	1487.11841	284.48581	817.34106	328.84485	1584.92908	563.27136	500.03296	473.5448	7357.36523	286.98206	776.5235	318.87494	425.93311	194.9352	480.28711	718.7229	253.78729
		GBAA_4494	229	223	22		yceI	488	236.5	314	477.5		CC_0172	7750	45094	7806	8043	10465	4847	4038	4423	32367	17507	5548	5410	19010		CP0193	9089.92383	24403.87891	2082.63599	65562.64844	6152.55859	2513.16553	11925.8252	5812.70752	8469.11914	3300.91113	8454.21777	20599.21484	3108.26611	2000.43652	5386.91113	8119.79688	8543.89258	2020.39038	11974.92188	6238.02197
		GBAA_2293	261	297	176		spoIISB	747.5	305.5	361	401		CC_0184	523	2640	749	782	622	623	342	322	1681	1290	530	619	1988		CP0194	149.60651	198.6246	49.05828	145.957	57.35369	356.21539	306.10181	284.82147	168.17325	200.23965	328.74881	1049.25562	48.6216	160.60776	115.69331	70.57152	41.98594	75.90355	202.47736	129.1994
		GBAA_2293	307	306	136		ylmG	94	112.5	286.5	114		CC_0173	781	4277	1779	1246	1660	597	518	765	3645	1443	896	1556	2689		CP0195	1697.995	6819.771	1009.13708	29482.89453	2954.625	1454.54199	3055.91846	3181.22461	2493.6394	2068.87891	3367.198	13100.02539	1057.87744	1767.86548	1347.29956	1905.104	2828.29248	1447.03906	3670.69702	2365.06641
		GBAA_2784	25	31	23		fhuB	854	294	423.5	525.5		CC_0185	732	3915	999	900	1009	594	459	476	2200	1498	601	734	1465		CP0196	463.74899	535.94403	299.01639	2114.03003	95.69229	217.03989	240.59161	351.36185	233.76759	218.48206	138.95474	1257.08496	187.47731	552.68903	147.804	168.897	263.58954	296.33649	201.64575	441.27441
		GBAA_4707	276	351	137		yxdJ	722.5	795	473.5	411.5		CC_0174	2015	8037	1543	1794	2155	1955	1425	897	5924	4062	1764	2505	8321		CP0197	628.26709	310.27289	216.3161	420.65118	96.94087	342.65897	290.33563	206.85809	272.9201	224.63834	328.7106	1041.255	207.74554	349.3067	128.9565	117.26865	84.54435	84.31802	123.2729	145.49796
		GBAA_0942	422	445	685		tuaC	2301.5	932.5	374	789		CC_0186	5678	27794	7599	7883	6680	4197	3729	2963	22504	14460	5192	5711	20157		CP0198	1394.50293	1020.11816	1106.14624	820.86682	1365.87695	2042.51648	1298.64905	3408.15283	1646.93408	1853.4845	1056.12805	23735.00391	1071.61108	1675.05298	1036.39697	2368.74902	583.31036	1266.43347	5212.29492	649.99554
		GBAA_0942	492	479	892		ylbK	527.5	189.5	155.5	268		CC_0175	3025	12546	2685	2515	3036	2185	1526	1655	9345	5536	1805	3961	7075		CP0199	289.63599	601.24432	400.05679	431.77316	661.04913	296.76697	739.63818	561.08582	630.87921	485.10403	364.74359	1503.28198	725.86438	607.93677	348.38959	462.30371	178.59766	1054.54602	759.44165	234.12061
		GBAA_5267	78	52	110		ybdK	594.5	457	464.5	127		CC_0187	5284	25957	5997	5615	8396	4349	2610	3510	11414	9341	4546	6708	8742		CP0200	12485.78516	20052.42578	12434.58496	24445	22011.01953	14437.5498	25194.64453	28095.90625	16248.35938	4460.48828	28502.10938	61187.52344	11258.58496	13262.3457	26390.89062	29345.87109	8408.26367	29064.51172	39265.17969	13515.06055
		GBAA_5267	114	67	172		yopB	1	1	33	53		CC_0176	7508	30709	4436	3766	5342	5505	2404	2221	19657	12474	4664	6748	10688		CP0203	15995.85059	12422.36523	5280.42871	14606.73535	14367.25	8152.07812	22284.75	14045.51465	15057.08008	5352.38477	24587.16992	61171.3125	5052.51123	4916.55762	16418.82422	24876.93945	2693.52588	18555.69922	33425.73438	5851.30371
		GBAA_3798	45	65	50		yjqC	260	144.5	237	234.5		CC_0188	1913	9075	1765	2115	1418	1753	1254	735	7674	4074	2969	2065	9406		CP0204	570.55914	626.32996	620.18805	481.89365	400.2641	997.27551	1127.55103	1779.36255	977.25989	959.92798	985.80231	6208.01367	780.55304	1061.79871	990.599	1993.35498	238.67349	751.22363	2711.48047	384.53271
		GBAA_5523	360	154	490		yjcO	1045	156	349.5	347		CC_0177	2268	10131	3742	2384	2691	1827	1240	1083	6758	3247	2003	4065	5794		CP0205	739.84784	1827.91895	1202.29346	1907.20557	1696.43701	1029.93811	2409.07397	1823.56152	2090.42041	918.87689	1554.77454	6934.29102	1461.29248	1246.42053	919.77124	1950.25098	563.98047	1471.80701	2773.31592	664.60022
		GBAA_5523	226	88	364		yknV	1	1	42.5	9.5		CC_0189	4550	21195	2363	2447	3391	2721	2544	1738	13448	6543	4502	3401	8880		CP0206	15465.79102	20978.40625	16694.31445	27237.01562	24427.58008	19279.40625	22817.77344	35250.30469	17598.69922	8007.82715	31926.48047	61170.82031	19164.46094	21652.93359	27569.1543	28821.24023	6446.59082	29624.73047	35980.67969	9482.29297
		GBAA_2366	305	311	203		ypoC	938	413	171.5	399		CC_0178	1977	6988	1368	1150	1477	1692	706	613	4326	2617	1087	2946	3261		CP0207	3303.49756	2581.56494	1732.14502	1675.78003	3309.11304	2471.61963	4113.22705	4089.82568	3043.7041	1797.36353	4517.62842	25930.04492	1601.77405	1422.26196	2914.78711	5066.87109	1491.573	2458.23804	5790.14258	1912.823
		GBAA_2366	250	225	105		sbp	1186.5	1370.5	3183	1175.5		CC_0190	23318	37633	12724	20354	26132	20651	3398	8774	47255	15075	22468	56123	49869		CP0208	433.4408	527.18945	340.13538	308.84265	418.3205	527.53241	491.1373	632.69861	547.99384	411.0199	449.09418	2514.91992	247.26959	567.23157	229.30676	452.87018	101.1876	367.17377	839.6698	183.3544
		GBAA_3439	94	50	135		ymaG	52	83.5	112.5	147.5		CC_0179	958	3982	878	740	929	695	505	450	2487	1224	621	1953	2113		CP0209	582.73047	561.29651	501.83035	544.57764	877.79333	804.2522	1122.51489	1166.33057	956.16803	512.18445	1614.15906	4692.21777	564.76978	811.28192	673.89099	888.35291	167.11951	1117.28857	1804.45947	208.68869
		GBAA_3439	33	73	119		narI	397	17998	11092	209.5		CC_0191	7361	37741	5176	4517	6788	6243	2369	2729	23953	14347	7163	10157	22754		CP0210	1795.48303	1467.92151	2181.06494	1459.97498	2561.61255	2780.66504	1982.80652	5073.08057	2056.63403	728.34888	2247.7981	10760.35352	2482.81738	2084.7981	2151.38037	2485.38452	545.33319	2202.46436	3579.23047	885.96368
		GBAA_1879	144	155	148		spsA	765	131.5	63.5	190.5		CC_0180	1144	3282	751	969	934	1085	676	468	1889	1065	915	1784	2401		CP0211	2171.95605	2136.20312	638.98248	1068.47656	9873.77344	1504.34961	2689.62012	2290.0459	2112.96899	1113.99609	2884.09644	17219.74609	764.74011	1021.974	1853.0271	22529.23828	550.73242	1714.38599	3412.27051	873.7356
		GBAA_3839	5	36	11		ypbB	1	98.5	111.5	32.5		CC_0192	7194	25452	5827	5954	5825	4395	3757	2131	26320	12769	8410	5483	27708		CP0212	483.99945	826.03088	336.98801	1093.61304	470.18054	287.19345	914.36401	1065.4115	607.92877	370.57141	545.09729	3372.24463	219.3647	537.40063	274.70511	412.21027	243.7374	351.42456	996.91718	285.91022
		GBAA_2465	132	92	181		spsK	279	1	39	392.5		CC_0193	1267	2998	2362	1270	1014	1088	693	455	4183	1354	853	2512	1896		CP0213	664.03772	784.09827	869.40302	513.487	1306.87671	857.18842	966.19037	1349.98755	1051.98999	556.11444	872.13818	5630.2832	824.71777	869.94336	770.16284	1003.57288	363.6593	925.51343	1662.40149	441.85815
		GBAA_4441	289	212	84		yvrB	204	197	157.5	42.5		CC_0205	1837	3465	2432	1479	1202	1294	1604	620	4761	2052	1554	3266	2431		CP0214	936.17249	716.71924	808.04626	2540.06836	1850.82397	999.71259	819.19714	2420.44702	1064.21753	730.41028	1244.62952	6536.41602	941.04956	1923.07251	856.7486	916.60486	461.76538	975.68329	1540.78296	1430.46143
		GBAA_2853	2	10	2		yvcR	153.5	133	111.5	352.5		CC_0194	809	2207	1099	1018	825	935	786	380	3696	1267	1097	1950	1675		CP0215	841.96118	1654.14502	914.80408	9396.28027	1616.08704	6625.2207	1350.24609	2261.82446	11700.50488	848.30029	2013.45349	30918.62109	643.54395	603.70154	636.0061	518.29504	392.16437	191.18692	2040.23291	687.53479
		GBAA_2853	5	13	26		sboX	117.5	46.5	125	90		CC_0206	2366	2906	4538	4978	1385	2375	6303	509	26996	10518	3108	5889	16708		CP0216	1610.81702	4451.07324	2398.82495	1377.0575	2911.052	2272.87305	6726.23828	3218.68164	3321.64502	2722.03149	4766.31055	17575.68555	3306.85547	2859.19189	1913.31299	3566.43091	2471.34619	971.01025	6746.52441	1395.02197
		GBAA_3496	205	149	60		bmr	718.5	2439.5	1404	252.5		CC_0195	899	3079	1163	886	923	1034	813	334	4528	1325	1195	1776	3073		CP0217	1214.49304	2392.51514	2055.65454	3381.40259	2322.9231	1664.42651	4248.41211	2761.06152	2153.5686	1569.16565	3736.05908	13376.17969	2600.71631	1712.70044	2152.28564	2758.14844	2043.05054	1562.27686	4422.19531	1692.64404
		GBAA_3496	169	144	61		yesZ	330.5	77.5	119.5	141.5		CC_0207	932	4951	3008	1745	1018	1401	2926	365	6437	1982	2563	3645	2578		CP0218	5225.50195	7078.16113	5345.24561	34763.69531	10986.23047	7184.01074	3998.47046	11814.55664	7881.53516	4077.31885	12510.4502	54638.39062	4712.02832	8190.2959	10164.46191	8905.90918	4144.04004	10477.80957	14286.54004	9642.26367
		GBAA_4840	198	130	201		yhjN	145.5	147.5	71	57.5		CC_0196	704	1593	1022	863	674	841	544	377	4177	1601	994	1234	1722		CP0219	2808.40649	3040.23999	2415.81445	4740.23389	4225.42871	4060.40186	8164.61572	5926.75146	6668.10059	4462.1416	8513.92578	45120.05078	2883.16357	3296.99268	3909.65356	6431.29688	937.86786	1268.54785	7783.01025	1318.05664
		GBAA_2760	122	145	27		ygaC	108.5	96.5	166	132		CC_0208	1706	3050	3073	3465	1091	1977	2780	545	15925	7025	2510	3940	9670		CP0220	399.91138	400.3226	488.23987	587.9024	170.8362	562.0542	1062.97949	860.98584	556.80542	829.45465	640.78583	4227.56348	441.19727	617.703	544.65771	813.9032	138.54596	348.16699	1268.27856	190.4039
		GBAA_2760	183	147	67		opuBA	253	162	63.5	133.5		CC_0197	2667	7436	4177	2496	2617	2791	1331	597	16668	3098	4441	9180	5768		CP0221	629.39557	635.36792	1014.09198	688.69666	969.81921	700.05829	1373.05151	980.0603	760.44312	648.48059	861.77905	4822.64795	838.19104	715.30603	745.93762	1174.43701	274.29425	836.08484	1697.46252	312.58191
		GBAA_5533	293	427	766		yezC	1	1	63	21.5		CC_0209	2046	3694	2236	1495	1051	1419	2443	434	5781	1912	2496	4725	2180		CP0222	909.21277	517.90454	320.75143	1342.60999	1882.44299	1387.89209	650.38208	2235.74048	1005.23059	1249.31909	1899.20898	32665.26562	393.39301	1730.49097	886.10107	1176.81909	239.37946	1317.81812	3308.00098	405.121
		GBAA_5363	92	74	40		yvaD	1	1	33	26.5		CC_0198	271	836	234	156	202	213	166	113	635	461	193	281	445		CP0223	2559.43457	1732.78247	1606.01453	2061.19043	1985.42554	1679.14209	4331.69531	2582.2373	2260.2583	2375.80151	3998.78955	18709	1860.43298	1227.85303	2374.92993	4147.60938	430.63116	723.35315	5091.75781	699.95056
		GBAA_1198	739	447	611		yvqK	97	92.5	232	238.5		CC_0210	35413	25174	38284	41737	9864	36231	52010	2763	64819	64257	57696	55006	64985		CP0224	1419.65503	3931.47412	1943.3291	1726.14258	2221.65649	1948.13843	5704.91895	3983.69336	2987.50488	2103.3252	4657.90918	35836.33594	1647.14197	2084.83203	2346.99463	3840.75293	1450.38208	1279.96875	6470.66162	850.91241
		GBAA_1198	561	422	681		yycQ	1	1	57	33.5		CC_0199	1994	6409	3388	1913	1586	1580	2028	519	13278	2623	2102	3869	5250		CP0225	803.16296	1346.9209	1369.02698	1387.84851	1547.099	2612.62451	2178.97803	2551.49414	1689.05249	991.98853	2710.79004	14136.12988	862.19751	1402.25073	1370.56104	1693.24951	325.24805	1621.65076	3161.20508	356.68982
		GBAA_4367	228	164	484		treR	7925	9412.5	4812	5124		CC_0211	1549	5032	1838	989	674	1493	2901	280	7078	2092	2938	3228	2459		CP0226	596.51416	623.47186	344.70087	787.6601	1239.85864	1235.39307	328.81415	1523.6875	1075.026	957.0752	1106.52136	7336.84473	284.81085	2049.79663	563.84985	586.6615	169.02679	642.25732	1443.82104	315.67334
		GBAA_0925	99	34	53		ycbM	52.5	53	89.5	75.5		CC_0200	3604	21750	10259	5776	4596	6034	5345	2845	58305	17183	11883	17047	18591		CP0227	370.37689	177.41699	65.73642	158.4274	124.56004	204.55481	238.45145	157.16666	123.60443	788.25317	685.84521	1039.18604	170.64871	177.81314	100.69546	348.51208	33.83655	104.88057	340.95776	102.1889
		GBAA_3931	76	52	61		mscL	988	859.5	735.5	439.5		CC_0212	2659	2429	3511	3262	1134	3221	4807	521	23807	10142	4696	5785	15955		CP0228	3707.19336	3330.23096	3483.43359	3449.33057	3128.78003	3517.98584	8189.45117	5532.98828	4317.43848	2590.87207	6475.95215	23874.37109	2922.77441	3235.51489	5207.40381	7677.5625	2337.31689	2401.57544	10784.01172	2132.89795
		GBAA_0607	289	250	249		yydA	467.5	407	364	277.5		CC_0201	1463	5957	1992	1576	1333	1610	1746	426	7124	2069	1668	3851	3570		CP0229	481.76596	407.276	805.44891	1179.04102	367.4996	1165.62207	790.93933	1127.47205	658.81775	625.40479	632.24194	6155.41895	552.60168	632.27258	591.40466	713.52197	220.48195	718.79431	1323.37952	269.96875
		GBAA_1649	146	129	169		yqbI	1	1	11.5	2.5		CC_0213	731	1762	1076	719	524	805	811	226	3666	946	1276	1746	1382		CP0230	19193.70508	6593.79346	11798.29492	8932.55469	13704.73047	19134.7793	3639.66089	26977.99219	11705.4502	7237.28613	9317.83203	54497.0625	9761.0625	11365.36523	6739.9541	11276.76465	3491.14697	12300.64453	27127.4707	5195.00244
		GBAA_2464	20	32	57		yxkF	69	12	135.5	32		CC_0202	1600	6453	2794	2244	1331	2244	2019	651	8149	3456	2294	4100	6353		CP0231	1336.70947	4623.85938	791.61389	764.82019	3829.57739	1938.94702	3230.10693	1742.3606	3263.07397	1551.85645	3785.51562	13044.01562	864.97046	1555.5575	1704.20996	1281.32397	497.63129	1542.23596	2519.45801	777.60767
		GBAA_2464	39	41	24		mutT	67	18	31.5	1		CC_0214	1302	1697	1683	1412	693	1616	1478	316	5864	2827	1250	2125	4641		CP0232	2842.12744	3425.10938	3263.61816	2703.57349	3342.00488	3576.53857	6103.28223	3592.49951	2712.77637	3962.31641	4592.49854	17069.96094	3571.78149	3744.8125	3452.29443	6694.63672	1595.61206	3108.13086	8328.7002	1646.19556
		GBAA_0203	225	191	237		yufK	43	273.5	148	114.5		CC_0203	2157	6653	2632	1865	1705	1751	1740	603	6308	2030	2172	4253	3390		CP0233	2050.22266	2844.55591	3032.47461	3690.56348	3547.27246	4754.74951	4720.18506	5081.81885	4254.71045	1593.15405	5171.89844	22471.16406	3039.16846	2800.10107	3134.58154	5545.2998	926.66565	4453.65918	9043.78906	1036.9762
		GBAA_0735	44	57	91		yqgM	1	4	86.5	34.5		CC_0215	19276	62434	18578	10860	8511	19827	28700	2990	62390	24292	35975	31252	30454		CP0234	1034.01526	1552.0105	1309.19397	1332.14502	2212.60498	1345.65454	1411.15698	2058.8855	962.34033	801.00201	2014.65649	7571.08887	1020.401	1339.9126	1414.93799	1060.04321	670.06274	1448.90308	2035.91309	952.53412
		GBAA_5058	421	506	570		yopH	1	27	150.5	44.5		CC_0204	674	1594	767	726	524	799	618	255	3106	1070	789	936	1289		CP0235	2368.18799	2276.84253	986.79749	1794.63354	1705.35205	1114.84546	4112.63867	2780.15649	3541.06396	1175.53394	4539.06592	22132.88477	567.72388	1074.63892	2105.69141	2892.18652	758.22693	1966.4021	5390.61035	970.59869
		GBAA_2714	290	196	210		tatCY	1070.5	3958	621	555.5		CC_0216	663	1256	2245	1072	713	1062	648	341	2477	1399	731	1221	2319		CP0236	463.83026	730.2243	198.7485	446.96838	726.32312	694.17755	732.49219	1777.65405	861.16443	874.85828	1018.45178	9042.57031	469.84464	1061.87793	378.87091	704.10059	181.89844	663.1601	1903.49744	237.66425
		GBAA_2714	325	202	246		seaA	420.5	360.5	241.5	131		CC_0217	3092	15225	3443	3295	2936	3625	2140	1272	8736	4332	3627	7451	7650		CP0237	231.62515	105.55179	162.11169	75.13237	82.65912	283.6785	49.20558	406.07761	241.2641	342.07761	141.2184	1725.50952	1194.06958	581.43842	177.81964	202.52606	81.28875	180.2242	320.06427	66.15683
		GBAA_2137	3731	4260	3725		ymxH	865	1675	1191.5	466		CC_0229	17718	64337	33542	30353	26518	22928	8974	7650	58259	26206	34208	53374	47817		CP0238	1416.43347	3396.72192	1815.29395	5703.5459	7963.56934	5166.37109	1887.09155	9111.52148	4794.87988	2651.72705	5036.4375	52889.91406	2279.23145	5461.04541	2273.47144	2113.05249	1326.85852	2998.604	8225.75195	1861.51196
		GBAA_4993	121	145	170		ywiE	2586	1117	778.5	2178.5		CC_0218	816	1937	1342	992	625	837	1455	252	2169	709	1480	838	1345		CP0239	2272.10449	2400.25488	1149.95227	1899.20349	2974.83398	2006.86157	3818.20142	3333.46899	3077.21387	2915.74609	3695.09351	18573.84961	1725.35156	2438.73389	2113.96289	3649.84106	2399.427	1741.09302	6400.5332	1656.69397
		GBAA_3303	607	499	738		atpI	7083.5	5933.5	3297	2290.5		CC_0230	1594	3081	1873	1894	813	3021	985	519	6297	1341	1990	2050	5888		CP0240	1057.87537	1910.99902	1861.39148	1629.56592	1833.86853	2461.27808	4113.65479	2869.43555	2410.90869	2411.05591	3158.49707	12675.93945	2934.94507	3306.99854	2008.83154	4223.05176	1431.91895	1982.21313	6762.33105	1500.08105
		GBAA_3486	516	676	651		cwlD	1642.5	370	372.5	439.5		CC_0219	1912	7904	1906	1229	1132	2030	998	537	5804	2334	1470	3536	3455		CP0241	1507.05298	4205.39941	2709.69434	3368.78613	5551.54346	3351.26465	4854.25977	5805.55811	4245.87744	2557.21143	4360.28906	17792.61523	4023.57617	3497.29907	2709.43213	3554.31494	1296.45508	2837.00903	5880.31836	1685.729
		GBAA_3486	242	258	408		rsbT	2243	1034.5	822	1003.5		CC_0231	690	1826	678	540	452	702	1241	228	2128	618	693	821	1071		CP0242	3655.354	2440.24756	3989.38037	4653.74805	5017.33105	3199.28296	3258.88501	8424.22656	2735.76172	1323.97498	4409.4126	22022.05469	3369.61816	2568.11694	4647.89062	4364.60254	1972.49402	4601.93652	7095.56201	2773.57153
		GBAA_3486	446	421	573		yrhK	24.5	1	46.5	9		CC_0220	1266	2032	1449	1258	1138	1182	2066	362	2753	738	2330	1578	1660		CP0243	1056.12915	2503.44995	540.43286	1630.64404	1458.68994	1359.08447	1391.65051	1227.99707	2066.30713	1173.56348	1341.20557	10975.95898	444.72485	1241.36902	541.35168	807.11896	355.50079	625.03235	2185.34766	419.68796
		GBAA_3214	322	273	387		moaB	30	66.5	148	180.5		CC_0232	1350	1672	1512	1478	494	1896	1836	282	5814	1299	1965	1051	5829		CP0244	829.26318	2039.43652	909.69128	1046.90625	1517.91309	1509.74646	2835.60303	2461.39893	1279.53027	1765.41406	2195.92236	8469.6875	1472.5376	2551.94189	1236.98145	2224.98706	731.8291	1245.16504	2551.64746	658.3609
		GBAA_3903	55	47	72		ytaP	29	10	57	89.5		CC_0221	902	5115	1893	1327	1465	1111	983	430	4430	1300	1263	1736	2656		CP0245	9060.25586	12957.48047	14456.5498	9807.68066	16868.24023	14781.26953	20896.92969	17482.21484	13178.32031	6019.13672	21148.92969	50195.15625	18510.25	9420.85156	19480.96875	23104.07031	7304.38477	19502.66016	29638.59961	7093.0874
		GBAA_5402	732	576	383		yqjX	111	12	278	88		CC_0233	2667	12362	2265	2571	2716	3207	2796	918	8552	4235	3831	5161	11258		CP0246	15229.30469	13755.77539	16432.32031	31653.07422	27768.99023	17309.19531	16496.94922	37466.92578	14620.02539	3763.84009	24641.15039	61183.9375	20395.42969	12960.30957	31429.67578	28852.55469	10783.875	27427.30859	39270.23438	22607.57031
		GBAA_2036	93	117	110		yrkO	17	1	19.5	7		CC_0222	3156	8709	3089	2985	2718	4284	2703	1233	8846	3581	3801	5570	8843		CP0247	5926.41602	6215.45801	2634.38037	5303.95117	5785.34717	3161.42505	7695.25781	6856.85254	4256.50049	4079.26611	9751.79102	29815.28516	4489.76074	2826.87598	2899.05249	5085.3584	2305.02002	1475.49902	8538.58008	3014.97461
		GBAA_3969	2980	3547	3411		ycbL	281	79.5	50.5	126		CC_0234	1506	1900	1840	1939	598	1845	2136	297	5375	1754	1622	1052	5640		CP0248	770.18951	756.69049	706.33789	570.81396	705.08441	1204.12891	1390.37695	1362.8894	937.34387	1239.22607	1095.10889	4168.18164	1124.23804	1308.7915	1057.28711	1487.16394	610.10229	453.06409	2339.37354	635.82532
		GBAA_2659	42	45	3		narK	5	515.5	940.5	31		CC_0223	1571	4797	4993	3114	2470	1566	1067	1092	4207	1577	2213	3222	3015		CP0249	1286.65356	1316.6969	2020.99048	2007.50549	1972.56702	2252.82129	3111.5105	3945.83496	2030.91235	1595.83899	3260.30542	15571.23047	2784.64111	2133.50537	2759.229	3645.33154	576.29749	1052.56396	5210.8584	1078.5697
		GBAA_0572	192	156	101		yhfO	277.5	44	198	146.5		CC_0235	474	1380	474	359	340	256	857	170	1127	436	448	518	770		CP0250	394.12271	17.41356	5.09843	206.24825	49.58257	172.6265	167.35626	186.81601	211.31509	261.87085	594.93353	807.28613	213.79173	468.03772	102.52175	87.12909	78.73608	190.66254	180.64305	17.38754
		GBAA_3482	26	51	115		yitQ	521	107	20.5	214.5		CC_0224	1461	6153	5660	4571	2927	2043	3032	883	10039	2201	2335	1210	6112		CP0251	5213.87646	7318.19434	4373.81885	7510.51465	8035.17773	5145.85693	15966.26562	9382.61719	13650.10938	3026.87451	14594.55078	53732.37109	5167.98096	2056.96387	8630.14453	19249.15039	2847.93896	2072.22754	24174.23438	4633.25977
		GBAA_1922	117	52	80		ywcC	70.5	93.5	209.5	96.5		CC_0236	1436	2254	2036	2035	951	2336	1845	2410	6034	1187	2482	1694	6206		CP0252	4052.41797	11645.78516	7872.56348	7729.17041	7495.56396	13976.86523	10992.51465	12439.52539	11647.82031	8111.70996	9289.73633	34724.27344	17210.09375	6803.24902	5784.68994	11699.8457	4699.4043	3865.25488	20214.12891	4866.39941
		GBAA_4685	64	62	75		xkdC	1	28.5	54.5	28.5		CC_0225	317	1038	435	351	313	337	499	161	1180	349	429	532	759		CP0253	463.2645	1480.67297	2268.63965	1894.81799	3363.78394	4024.90137	988.26807	2594.68042	3418.50293	1221.89307	1088.08997	11006.06445	4424.95312	1497.26758	1053.776	2690.26855	273.53809	808.38867	3363.15601	524.87878
		GBAA_1523	86	70	70		yvbF	1	1	44	27.5		CC_0237	1487	4179	2404	1211	1320	558	1210	492	5077	1284	3296	2115	2752		CP0254	1259.82349	284.85016	522.04468	1273.88745	1631.56445	1186.21399	533.24414	2421.3125	1072.64661	402.06427	1241.68298	11178.94531	524.2063	865.40533	1471.68555	1659.69409	276.06384	1782.30249	2653.61694	550.86627
		GBAA_4907	456	362	607		ywoD	145.5	130.5	29.5	59.5		CC_0226	316	768	380	348	285	404	479	137	783	370	409	469	675		CP0255	3258.72852	5444.89453	3547.57251	2454.27441	7740.70557	16980.27539	6746.97656	11154.79492	33563.39453	22661.41992	15978.16992	61114.85938	1314.21045	18407.22461	1504.05505	2536.3584	251.6375	1011.15845	16227.03516	632.04559
		GBAA_4907	753	533	1082		ywzB	2162.5	2356	1560	1407		CC_0238	1147	2126	1749	2562	639	1662	1421	375	3655	1141	1426	1395	4505		CP0256	2588.4834	7730.48242	1163.12146	7954.80176	2205.62988	1313.28052	6441.40723	2505.1626	3387.37451	3104.90234	4645.80566	17059.98047	1656.48047	2482.83105	1841.46558	4181.2666	1305.80103	823.77716	6159.63477	1236.17688
		GBAA_4551	117	130	77		cydC	13503	59662	30342.5	6930.5		CC_0227	1810	6767	3405	2455	1864	2404	1374	1007	5045	2810	2350	3774	4308		CP0257	634.66614	3439.11035	701.44519	1929.01611	3152.15503	1245.22595	2677.53662	2999.54346	1613.11755	1244.19189	4437.24414	16367.45508	892.82983	1372.39148	1247.57349	1555.27197	587.92316	789.29077	3232.40234	566.83154
		GBAA_2007	111	127	29		sigM	347	106.5	236	269		CC_0239	437	1604	764	539	565	350	520	224	1398	552	559	676	1601		CP0258	3092.87988	4213.33643	3031.31348	3849.57251	5902.37939	4477.66602	2771.21411	7428.91309	4411.6084	2520.22412	6598.76514	27727.69531	3881.77954	4083.21338	4470.65039	5191.04639	2965.82593	5549.89551	8737.80859	3994.4751
		GBAA_5247	1907	2359	2344		ydbL	776	449.5	904.5	225		CC_0228	907	1978	869	781	506	1188	1728	213	2605	669	1948	627	1621		CP0259	6932.85742	6438.49609	1817.50903	6364.64404	13272.5498	3000.87891	10953.2168	5900.12646	6472.78955	4723.03662	16258.40039	40870.21875	4024.16455	3192.54492	5424.25684	6914.02539	1053.80579	2524.95361	10841.79492	1679.36694
		GBAA_5247	1715	2207	2360		yfmE	895.5	250	497	371.5		CC_0240	1302	1810	2274	2383	537	2266	2798	332	6836	1206	2330	922	8479		CP0260	602.26178	894.25598	399.6503	416.8277	327.228	285.71454	701.5827	426.98651	296.1691	750.1955	379.54889	2605.7666	271.6665	528.09723	234.62555	344.24127	235.32764	153.04248	556.32581	273.01105
		GBAA_0192	200	172	14		yhaI	321	208.5	143	121.5		CC_0241	719	4618	997	571	774	867	782	368	2825	898	1146	1084	2535		CP0261	146.7115	521.82544	333.87256	263.24905	685.70563	756.75378	642.94495	676.39099	471.51599	778.71747	667.2041	4027.08984	520.39294	855.86646	353.88934	246.16211	139.0985	238.66901	699.5304	215.05135
		GBAA_0192	256	185	22		yezE	386.5	189.5	246	527		CC_0253	1472	7889	1169	1071	1880	1884	1767	832	5193	1546	3484	2444	6173		CP0262	782.07489	594.73157	948.73236	971.8681	1354.20447	4722.87646	377.67859	3538.85498	2964.98584	3469.97949	1146.51343	13066.16016	1308.703	2860.97607	441.9588	749.51953	110.16795	918.55554	3538.35498	228.70039
		GBAA_3209	175	158	208		yyaK	232	230.5	447.5	313.5		CC_0242	713	2609	854	632	527	701	990	331	1101	682	680	462	1919		CP0263	663.68701	1244.74548	232.6304	530.30005	1154.672	804.27539	963.23462	787.68573	1068.16638	1059.50146	1232.98999	10538.28125	466.96881	1024.7572	551.39301	402.26752	175.5356	383.66516	1267.43042	259.92349
		GBAA_3209	239	216	276		yczE	1215	267.5	474	637.5		CC_0254	743	3346	1611	1725	622	1246	576	388	1732	879	1572	788	4827		CP0264	487.46545	835.67847	520.33014	1051.67053	479.80252	534.46777	1202.26001	763.83826	694.59985	570.81482	638.67896	3345.17896	560.78552	791.98816	552.65265	978.552	229.6786	787.65302	1531.20752	274.84131
		GBAA_1318	151	146	134		albC	1005.5	1108.5	630	301.5		CC_0243	5737	16887	4577	5093	5844	4865	2066	2623	14641	7477	4162	15363	11302		CP0265	1134.81812	3543.80103	1629.33105	3193.90967	3097.44751	1839.97852	3153.44751	2828.41748	2589.77051	1245.67651	3139.65161	21033.9043	1711.0376	1577.79395	1379.85059	3080.1189	798.71057	2171.24316	4502.61816	1028.31177
		GBAA_2976	48	51	52		yhdT	1294	708	900	724.5		CC_0255	1757	4283	1354	1026	1455	1693	1038	515	3252	1167	2238	2527	3048		CP0266	4293.67188	8075.58984	4777.18066	11107.82422	10298.21289	4884.24316	3908.04492	11644.73438	5958.40186	2562.21729	7672.76172	32674.39844	3736.51416	4972.73584	6676.30762	7706.75977	2026.27844	6681.23438	11808.12988	5388.06348
		GBAA_5183	45	22	26		yvaC	1	14	154	13		CC_0244	6301	10536	3327	3287	4587	3732	2360	1724	9410	5266	2553	6707	10741		CP0267	423.36292	489.54303	63.38368	270.55771	321.9621	238.1026	612.35815	301.83716	435.99927	307.73444	519.62671	3092.46387	234.53786	432.47876	269.2886	385.67017	91.11158	297.5509	825.02991	148.6962
		GBAA_3791	344	285	378		ywlD	1	31.5	76	19		CC_0256	2350	4458	3379	3725	1028	3849	2229	779	6921	1917	5865	1560	14383		CP0268	2612.50146	4630.27539	1520.91504	1625.38647	4288.25195	6541.50977	3975.80518	8264.29395	5016.78271	2825.68359	4976.18604	34276.16016	1846.66748	3738.26489	1989.74902	2605.00049	601.62988	3657.84912	8152.26562	530.50134
		GBAA_0149	1833	2058	3128		yfjA	1	51	46.5	38.5		CC_0245	738	3493	917	640	846	879	452	376	3049	854	984	1479	2776		CP0269	1088.25916	1399.22095	1165.49902	2332.76392	1746.22852	2080.51001	1351.95752	3883.51758	2101.10547	3846.66504	1388.19751	9125.9082	1939.29297	2560.47046	563.11035	1419.53296	529.41241	936.54663	5589.88672	680.1983
		GBAA_1034	121	107	25		ywbA	149	166	415	62.5		CC_0257	9203	29718	5738	2208	5516	8291	4206	2345	19512	4198	16708	6560	18205		CP0270	1173.79248	408.85434	466.55414	1211.73853	1039.18005	662.11377	404.67157	2533.45703	942.45618	439.84265	1261.63452	7544.83154	758.77979	1087.21899	997.8136	1167.26355	225.23825	1278.604	2004.51392	456.99634
		GBAA_0992	165	122	126		yugU	398	244.5	291	359.5		CC_0246	2092	8492	1987	2274	2579	2717	1286	1025	6704	3471	2832	2604	10328		CP0271	1946.45996	1005.08032	545.36267	1156.9585	1350.74292	1516.146	2619.59302	2094.15747	1390.8894	1721.28809	1959.57898	14452.43555	1123.84448	1080.72546	1484.52197	2145.5166	204.9399	945.88507	2682.24097	342.24551
		GBAA_5351	46	52	29		ycgS	17.5	2.5	29.5	82		CC_0258	902	2274	1306	1474	770	1513	936	452	2324	1005	1368	1628	4329		CP0272	1067.47437	1313.57251	569.59583	877.49902	894.38977	766.22485	2249.40234	1497.0686	1613.96802	1276.75293	1786.44653	13496.13086	779.62927	1618.80103	993.71466	1796.58655	416.14221	1118.02649	2870.25391	393.32117
		GBAA_4221	535	680	75		ywaE	1557.5	1170.5	470	597.5		CC_0247	3395	12535	4583	2880	3031	3809	1924	1426	7709	4879	2245	8521	9395		CP0274	794.54907	596.88062	451.76978	318.92072	599.87457	524.53131	1012.86633	634.82538	610.29633	517.78033	576.62872	2328.46509	687.11206	628.20465	473.75214	643.79315	273.7901	479.43924	1069.06055	256.60345
		GBAA_4221	334	503	62		yxkO	9	1	88.5	60.5		CC_0259	1037	2955	1138	788	1049	1103	712	420	2526	995	1280	1690	2212		CP0275	1128.72925	1329.04626	1220.32495	1841.20459	2171.41797	1305.12354	2033.72559	2368.08447	1811.57397	704.9646	1988.88647	7639.47461	1587.66504	1733.68347	1304.08057	1444.43701	471.09409	1573.81995	2451.06201	671.49835
		GBAA_2253	117	71	5		yfiG	1	48	108	26		CC_0248	2519	5803	1383	1210	1533	2245	2712	610	6081	2393	2728	2303	6194		CP0276	1203.14954	595.7738	325.36984	888.45105	943.11224	595.73328	1044.35645	653.62488	743.37842	783.63831	681.7016	6674.99512	337.81769	557.76251	734.96948	1280.30103	121.57475	462.71228	1398.38403	246.96339
		GBAA_0104	12004	12647	16066		ecsB	577.5	205.5	264.5	273.5		CC_0260	1176	4152	3224	5126	541	2400	4781	467	4630	1423	9009	653	15858		CP0277	1409.06812	3816.49707	1015.69409	1023.49902	3242.68311	2566.37988	3663.12744	3360.59595	3460.02588	2522.97998	4436.66699	23439.25	1130.29956	3091.573	1809.65796	2909.4043	1269.28149	1920.81958	5686.45703	1221.18298
		GBAA_0930	116	147	69		pucM	1	1	72	16		CC_0249	1923	13107	2016	1244	1890	2641	1467	900	7829	1999	3415	3512	8329		CP0278	413.70667	1049.57886	1209.64551	540.1004	1391.5885	1048.90186	1723.86548	1169.41235	1039.3053	826.19983	1401.71704	6394.48242	1034.39355	677.28729	1117.32349	2023.71704	554.27612	1173.41504	3348.10303	450.44696
		GBAA_0930	33	72	51		yuxO	279.5	369	1107	584.5		CC_0261	3985	13737	3150	3170	3844	4934	2782	1468	8861	5476	3905	8397	8108		CP0279	258.00153	85.48633	184.03641	139.14639	188.64461	371.57397	122.54728	452.84625	332.64154	408.02856	146.6758	1689.8335	451.65747	961.49451	130.9176	178.22765	52.10325	243.6481	362.37201	208.3042
		GBAA_1906	55	41	98		yfmK	1	1	28	13		CC_0250	1324	4029	1508	1180	1183	1317	1164	543	2997	1070	1529	1431	3254		CP0280	583.776	287.03809	115.05112	178.99725	241.1367	134.3546	251.6649	110.23285	157.19073	284.46051	1047.28931	989.5329	83.16843	310.35925	100.6111	24.80429	44.97139	50.50693	92.64668	133.01041
		GBAA_2121	193	251	174		ycgK	1	1	7.5	51.5		CC_0262	518	1261	1126	1830	350	814	912	254	1559	606	1932	498	3567		CP0281	2893.71484	26532.24023	1288.53296	2375.46899	18869.14062	3656.9834	17826.2793	12400.15039	7307.22754	4461.52734	31409.73047	61181.39844	1138.69141	4572.04541	8159.55371	8033.7666	1232.78857	4209.81006	17462.64453	1277.46472
		GBAA_1956	95	113	8		mmgD	152	1	50.5	222		CC_0251	1222	4484	1060	798	1125	1119	821	550	3483	1241	1190	2772	3282		CP0282	349.34256	687.17981	372.44678	770.72711	664.38263	823.19922	698.44244	1126.57178	717.39008	530.90881	1013.43433	5744.3916	285.06976	695.81439	394.98676	401.05933	175.45584	335.45325	1205.4939	211.81134
		GBAA_1033	193	217	16		yesS	1	25.5	39.5	17.5		CC_0263	2190	6746	1179	637	1262	1804	3043	573	3847	1460	3442	1991	5484		CP0283	302.85559	119.1124	316.06891	298.35684	273.33249	369.36566	265.02927	747.61401	419.56635	305.71811	210.70329	3357.06982	297.79996	685.19873	228.29065	237.5726	75.02567	295.14432	531.52783	141.35561
		GBAA_1305	181	279	151		yscB	1	1	93.5	96.5		CC_0252	6322	11052	3515	3107	4205	4569	4544	1607	10156	3904	5842	7393	12645		CP0285	1602.24597	3881.95166	683.12421	3467.68311	3942.81348	711.1178	3793.68408	1733.08398	2027.11108	1923.68555	4111.479	11370.93945	823.14563	1129.46472	1347.02197	1495.46753	666.5379	577.1095	2222.80103	628.72992
		GBAA_1003	249	236	231		yxlJ	610	161	269	121.5		CC_0264	2014	4397	2558	3646	958	3163	1637	529	5986	1677	7660	1286	20516		CP0286	1484.35693	1411.255	806.81354	1942.37451	515.78632	1950.51953	1897.86646	1766.68396	1233.03296	1342.4375	1197.15308	7589.19873	791.33911	1139.60925	646.80432	1285.02954	322.94	315.00546	2920.94995	394.31219
		GBAA_0934	206	287	171		yxbF	568.5	257.5	519.5	233.5		CC_0265	1269	6377	1447	1078	1051	968	807	611	2971	1545	1249	1973	3624		CP0287	361.97162	1628.9563	1030.17249	488.69345	1697.01001	5537.08398	1602.57251	3164.68262	4170.27588	3937.72095	2187.3501	29859.42969	786.88391	6778.00391	677.49182	1257.45447	212.6282	801.94873	5373.90527	253.3324
		GBAA_2631	108	55	102		ycxA	1	86	14	7		CC_0277	546	1654	651	538	569	414	464	289	1249	713	519	451	907		CP0288	409.78149	3528.01294	751.16772	749.89233	4038.12354	3825.4668	1499.23792	9169.05078	3500.5376	6226.92676	5107.94043	32310.5	552.25989	5880.19092	1503.245	1246.11548	217.84839	3393.25195	5549.53027	641.09998
		GBAA_3658	722	567	105		iolF	4882.5	3004.5	1662.5	1597.5		CC_0266	8555	34389	6135	7671	7800	10579	5245	3648	24656	18481	13397	13762	39880		CP0289	539.63873	695.10663	1.92171	137.03241	597.12958	179.09821	588.57825	476.18274	370.01532	348.92706	1231.15454	2795.50049	100.44566	257.45059	405.6658	168.34039	73.79131	170.04761	590.547	173.83165
		GBAA_3658	480	384	66		ydbS	838	387	363.5	517.5		CC_0278	1158	4202	1433	1799	972	996	701	535	3344	1404	1952	1833	4961		CP0290	286.99484	89.5621	1.71468	62.02361	21.73971	599.54297	177.2782	87.41074	89.95412	209.2168	114.501	491.35489	43.30588	221.56799	65.06893	28.26701	33.26616	154.5462	72.31507	106.42494
		GBAA_2983	288	283	492		ydaH	12	44	92.5	78.5		CC_0267	895	5236	919	554	1370	588	800	691	3002	987	896	1004	3236		CP0291	400.77505	1106.50964	646.83728	622.49951	1213.36108	1807.70044	1435.64893	1767.17444	1769.61304	1014.66602	1364.46606	8722.35938	589.41919	1417.677	592.99231	529.49432	188.01955	1079.75354	1791.68237	226.9534
		GBAA_1097	46	16	17		yulB	1	2.5	67.5	67		CC_0279	2971	10052	1370	831	1877	1558	1492	830	4562	1666	3665	1584	5400		CP0292	247.24899	185.03073	55.85246	76.52454	53.65723	166.6738	310.3746	345.25702	176.4502	196.66769	101.4781	1234.06445	186.6497	625.18524	81.89109	127.25154	34.21873	123.36234	154.267	15.09199
		GBAA_0959	142	106	158		spoIVFB	1	20.5	56.5	73.5		CC_0268	6463	17084	4929	5063	5622	5883	4083	2750	10203	8638	9453	6689	19460		CP0293	458.16864	110.21745	11.7183	85.10835	128.55838	133.96344	201.6217	53.00238	119.67779	119.6269	782.13208	745.36414	72.43074	166.39885	96.01863	91.16082	41.71465	49.37025	45.98957	174.14861
		GBAA_1168	39	45	93		dppD	410	525.5	428	263.5		CC_0280	2469	9409	2623	3586	2206	3680	1672	1174	8522	6130	3591	4177	18115		CP0294	290.47806	956.42023	213.2834	294.40674	612.70441	509.55481	904.78363	709.69812	455.86703	737.68188	1597.198	5737.22949	296.43152	845.47504	546.94299	513.50867	244.10001	299.30481	821.42676	238.88974
		GBAA_3006	129	77	66		ypiF	755.5	284.5	310	259		CC_0269	3944	15858	2364	2519	3190	3670	2176	1332	11103	4135	3425	7332	15010		CP0296	115.09473	440.29721	1.94049	77.89281	410.28351	271.60764	382.2066	845.58978	280.60376	191.8647	671.34216	4366.57324	78.27525	403.84164	237.66	113.03452	59.07204	278.06616	562.01666	64.36877
		GBAA_4463	25	25	7		yjqB	300.5	166.5	159	137.5		CC_0281	4030	10313	1409	737	2050	1793	3340	1113	5395	1496	4403	2088	7812		CP0297	378.315	85.09193	278.90961	386.28937	198.72385	319.05017	272.7074	429.93121	215.0242	171.58141	212.7162	1897.33154	385.89948	517.89587	311.03229	248.5451	106.9082	309.87604	463.40021	130.53375
		GBAA_2759	15	32	36		yxeN	166	154.5	277	153.5		CC_0270	924	4266	555	783	778	722	1369	376	2863	1018	2148	876	5171		CP0298	4704.9502	15805.28906	2112.22754	8605.76953	20147.25	5409.74023	15089.78516	10801.28516	15707.41992	9003.74805	20570.11914	55381.4375	3272.75903	7046.09961	6404.95215	7555.34912	1784.7085	6139.89697	15714.93555	3594.49268
		GBAA_0726	69	26	82		yqfD	195.5	179.5	335.5	72.5		CC_0282	845	3290	1531	1990	544	1209	2099	438	2952	1207	4404	703	11028		CP0299	1452.98706	948.08618	719.01825	5162.04199	927.68237	1016.45947	1764.86047	1820.3385	1153.75793	885.88953	1548.89648	7326.19727	740.93311	1244.56006	751.27588	1265.375	1004.81122	956.59692	1926.48547	618.15094
		GBAA_4985	49	55	63		ykuD	1	73.5	60.5	64.5		CC_0271	1846	11776	1851	1457	2134	1399	1288	937	6677	2649	2051	3230	7221		CP0300	241.05444	339.76825	129.75275	135.939	89.09219	196.04761	225.51215	314.77539	235.71835	251.3222	107.07655	770.87531	174.51685	414.6427	109.18398	95.74398	56.39892	112.43865	144.218	238.1333
		GBAA_2601	20	40	13		spoIIM	1671.5	127	138	160		CC_0283	3371	12062	1547	1238	2143	1404	3335	1032	5855	2386	3513	1723	8229		CP0301	1801.50757	1864.61255	1751.74902	1145.90942	3671.96606	2304.42798	1857.60254	2801.65405	1609.36157	1039.24915	2106.84351	10035.74219	941.28906	1834.78296	1533.93555	1633.85107	755.90692	1872.92505	2853.59766	793.21924
		GBAA_2988	164	160	148		ywbH	570	352	496	695.5		CC_0272	2439	10291	796	1013	1153	1342	2611	864	6526	1496	6484	1074	8680		CP0302	2040.63452	3111.94385	505.03632	5038.27051	3671.96338	943.69336	2997.31934	1283.92407	2203.10742	1751.13452	3142.76465	9696.8418	505.30945	1670.67749	825.55847	950.26904	432.5484	479.56665	2032.12036	804.78571
		GBAA_1231	161	167	63		ykvI	98	80.5	80	141		CC_0284	394	884	547	650	331	427	584	185	904	410	876	339	2609		CP0303	1136.2644	1592.08252	421.5975	4614.76709	1275.26904	411.78906	1987.92505	1049.69556	1073.4491	769.13818	1616.35547	5758.81738	318.38409	601.18579	682.284	1403.47449	925.47583	685.18079	2559.87842	590.84717
		GBAA_4335	21	7	8		ywdA	1	1	44	104		CC_0273	392	2219	368	348	408	318	549	224	1484	510	503	641	1454		CP0304	531.07385	785.65283	403.47986	285.16077	1781.59692	1258.44592	946.56348	1238.78101	621.91443	801.60107	951.09473	4361.32715	526.20197	1168.0105	649.08252	1174.16296	267.58289	722.39221	1847.16748	285.5119
		GBAA_5034	257	168	162		nucB	324.5	65.5	82.5	147		CC_0285	3620	4834	1504	1691	3088	2257	1166	1237	5232	1674	2616	5661	3984		CP0305	354.84341	201.07664	264.83368	201.21356	1140.13892	306.07675	166.24994	667.36853	273.56653	398.8634	468.75519	3016.73291	219.15359	933.41461	252.99969	277.08704	91.3797	323.42346	475.68073	59.20429
		GBAA_5034	241	163	125		ydgD	433.5	115.5	384.5	504.5		CC_0274	6749	28243	8066	7897	7270	8384	3185	3114	15185	12055	9625	16184	25491		CP0306	1086.0835	1627.92102	337.61871	1642.73596	2104.44849	653.98962	1554.53101	1956.33398	1648.36646	848.9375	2545.88892	11857.88672	375.18695	896.83069	738.63708	574.48755	310.21219	464.02725	1656.68005	429.729
		GBAA_1103	50	81	5		yfmI	188.5	94.5	18.5	30		CC_0286	1793	5801	1793	1991	1268	1942	1732	535	4961	2620	3244	2381	11830		CP0307	779.24207	2270.40503	559.82141	4775.66602	1482.50549	1046.87817	1600.14001	1342.61096	1445.43152	1932.91992	1134.70239	9182.13379	680.76672	1621.74048	536.94214	942.92883	1300.23303	650.26129	2278.84448	801.60724
		GBAA_1103	74	115	42		yusD	166	53.5	66	58.5		CC_0275	2378	8991	1480	1613	2234	1486	968	949	6408	2099	2032	4206	5493		CP0308	1925.41846	6734.98145	2010.41455	10689.01953	7718.77881	2203.58447	5843.92432	5788.6582	4820.84229	2906.34351	5280.20508	15778.61523	2583.33154	3293.73584	2261.45508	4468.55957	2022.81799	2794.12354	8975.10938	2261.75
		GBAA_1035	123	131	179		yxlD	1861	885	2527.5	1922.5		CC_0287	953	2038	355	432	561	498	771	269	1522	545	761	857	1442		CP0309	532.65948	667.3031	410.27069	1847.38843	1029.58044	232.0347	398.81931	701.73901	486.10693	502.59558	462.25336	2970.09497	353.8511	832.93506	167.25369	156.7276	243.8414	243.19049	386.02203	314.8291
		GBAA_5207	47	53	17		yisB	338	150.5	509	491		CC_0276	605	1475	587	548	543	464	501	290	1184	579	592	487	1541		CP0310	2162.21289	2646.53613	679.81592	1124.34009	3033.3291	1419.72095	3294.98145	2626.30396	2623.65283	1046.17053	4425.56299	16669.16992	607.88654	1552.27759	1808.96045	1979.90051	585.63086	1415.19043	3845.04883	712.03674
		GBAA_2782	69	70	4		yfkH	66	104	474	434.5		CC_0289	1315	5305	1756	1257	1205	1151	1056	403	5803	1960	1343	2303	3021		CP0311	3419.49512	4209.71094	4328.19629	1467.60803	3376.73657	5452.99365	6456.45605	6505.32715	4275.66992	5184.38672	6041.81445	22936.89062	6312.59766	4842.6582	3898.76074	10569.08789	3186.01489	4301.08057	17334.43945	2415.67188
		GBAA_1571	150	91	16		yesR	367	232	173.5	65		CC_0301	742	2856	1459	1048	611	1184	1496	242	7612	1735	2465	2520	2180		CP0312	1870.21899	3398.34766	3826.78418	4732.25439	3592.10254	3344.22559	8529.78711	6361.98633	4635.30176	2559.18066	6846.07324	19897.41992	6574.74268	3786.44287	5834.19824	9567.67188	3028.81396	5262.67188	13618.56445	2957.15454
		GBAA_3373	60	83	82		yxiB	116	108.5	102.5	27.5		CC_0290	3063	11826	5295	4348	3168	4845	3315	1330	21031	9078	5257	5961	14814		CP0313	2028.18262	1354.03662	3095.62842	964.93372	2749.18213	2416.7666	3624.19971	6471.35254	2484.04858	565.71448	3620.38184	14900.88477	2832.78955	1615.57996	4068.56641	4282.11133	1617.27393	3924.37402	4627.7959	2178.34937
		GBAA_5329	756	695	953		mta	1	19.5	96.5	14.5		CC_0302	423	612	776	729	412	703	477	230	1714	958	385	655	1478		CP0314	4274.22754	3335.44897	1566.28955	1752.91101	4556.09424	2278.58398	6781.89844	3493.2832	3842.79541	1743.60059	8120.75781	29098.34375	1544.39148	1501.7655	3317.33447	4668.66504	657.87555	2175.86548	6047.88574	1228.26904
		GBAA_5107	293	234	299		ykvU	1	1	15	0.5		CC_0291	1276	5418	2175	1429	1422	1024	1051	428	9028	1822	1377	2800	3892		CP0315	307.16632	551.05176	227.7722	274.621	151.25108	388.19699	547.09668	464.93073	262.0387	374.43695	342.92194	2390.35352	218.40976	329.28876	593.39154	379.24329	94.02843	158.6017	715.73877	158.02177
		GBAA_4865	2721	1128	3487		yvzA	16	1	76.5	40.5		CC_0303	709	2095	1777	909	651	831	1471	273	3017	917	1027	1467	1427		CP0316	566.67841	1156.78564	1042.25464	1834.30603	1184.28003	1835.96851	1678.85205	2203.18262	1304.39014	658.60376	1793.04395	12990.3457	1191.07849	1244.53345	1151.901	1492.62	477.38638	924.6261	3185.31299	461.94824
		GBAA_5007	180	132	219		ybfH	206.5	255.5	104.5	23.5		CC_0292	822	2322	2025	1571	739	1154	1249	337	6362	1997	2203	1468	2609		CP0317	991.75793	971.88464	1059.44824	949.49738	2135.21802	1661.745	672.03339	2821.0918	1315.42798	647.82544	1720.13452	13649.37012	964.10248	1253.01099	1533.01453	1542.797	317.07892	1782.27795	2716.13599	581.3551
		GBAA_5007	232	142	241		ycgE	1	1	74	30.5		CC_0304	858	2588	1306	1404	884	1487	1106	483	4315	2011	981	2491	4058		CP0318	1629.63452	1150.46045	673.71265	1035.50122	1709.81592	772.1731	2314.24902	1500.69604	1407.19897	780.2868	2248.27734	15906.05078	584.37366	619.74487	1335.09753	1955.86243	342.50571	610.80359	3017.60498	546.71625
		GBAA_2049	202	131	215		yhdI	67.5	44	115	45.5		CC_0293	4631	20453	4874	5213	7244	8465	2971	2573	19898	12563	6700	12663	21937		CP0319	1176.10205	1409.01245	836.23254	1051.33911	707.84363	1310.65503	2145.34155	2288.91016	917.11414	1110.62646	1738.89148	7070.63867	683.49792	1100.56323	771.43292	1805.15601	306.08966	492.93497	3084.10596	247.5397
		GBAA_1186	83	163	19		ydiM	44.5	91	165	216		CC_0305	2289	12269	4227	3350	2970	2985	2754	1106	9229	4376	3381	6929	6850		CP0320	169.10825	410.30594	399.80075	537.5177	258.07101	403.10071	674.04279	690.97778	440.3526	450.0488	348.2063	3928.63257	359.96289	531.65601	384.67798	521.70654	156.93005	453.53632	916.34985	136.93906
		GBAA_3379	66	140	89		rnpA	1112	2276.5	694	790		CC_0294	425	1336	907	727	501	668	681	245	3072	1032	996	907	1261		CP0321	935.49573	914.5957	566.23834	1016.13684	1683.79199	2142.00732	1141.82703	3177.92529	1156.94849	414.67743	1992.38257	12381.0293	627.36877	1106.79675	1388.27405	1181.32703	284.58368	1923.77551	2463.72314	538.80481
		GBAA_4016	170	122	187		psd	624	1454	677.5	510		CC_0306	557	1253	878	917	547	920	977	323	2589	1145	609	1386	2334		CP0322	877.7854	524.21509	215.58154	353.41769	260.0278	295.60971	818.52502	566.42517	598.93994	523.76947	1066.05981	5886.771	223.85085	405.15057	436.65302	456.09216	108.67085	315.2663	851.43188	199.65755
		GBAA_3981	5441	3767	6878		ctaG	9883	4923	8722	8025		CC_0295	2490	6882	5001	3328	2576	3134	1191	1068	7441	3037	2415	4812	6094		CP0323	1063.62952	2197.18262	1441.59741	1466.19946	1029.6095	1419.07007	3142.37305	2120.63403	1487.81396	2529.62402	3231.78027	11325.06445	1350.52148	2644.81958	1557.10645	1928.797	1298.59753	1191.15295	3487.97266	1254.00659
		GBAA_0750	78	81	79		ycgT	2306	1750.5	533	773		CC_0307	4767	14378	3485	2011	3176	6550	5190	1172	20865	4071	8220	9194	6817		CP0324	2063.92432	5114.02051	2196.36768	3440.91089	6225.87305	4227.07861	5318.81055	23989.06641	4700.15088	6049.4834	7697.15625	61189.76562	2703.26001	6406.04883	4211.48193	7263.33887	1092.43982	4171.4292	22497.61328	1247.49451
		GBAA_2434	109	101	122		yorX	1	1	37.5	15.5		CC_0296	1690	2562	1605	1548	1302	1345	1002	553	5195	1438	978	1961	2380		CP0325	1336.99548	1496.10791	668.45209	2163.73804	3323.24609	1795.81445	881.4646	3495.84692	1763.53748	1154.62048	3242.47607	22767.60938	886.25269	2586.79639	2088.43506	1719.40942	604.34119	2685.16895	3089.32251	1256.54956
		GBAA_2434	75	80	76		ywbI	370	226.5	210.5	168.5		CC_0308	1124	1741	1864	1774	685	1842	1503	350	7609	2910	1586	1613	5444		CP0326	2415.66406	2616.67627	1180.76746	2689.56348	2081.03369	1989.00598	3383.80957	1928.30701	2380.18066	2065.82397	4009.15576	15423.42969	1902.9021	1661.37549	1197.45898	2806.98535	371.3204	597.00995	4278.58447	355.9115
		GBAA_1506	217	327	58		ygzA	322.5	129.5	168.5	43.5		CC_0297	3227	10178	3131	2470	2281	3553	2312	870	8522	4130	3133	5917	6606		CP0327	101.5211	139.524	37.11749	108.73434	398.32941	272.05103	197.9325	86.40613	117.64724	213.54056	217.93214	650.88306	218.27359	240.97455	161.6087	65.26811	47.43857	114.9955	104.10297	110.37155
		GBAA_3901	54	34	68		yngC	221.5	395	211	246		CC_0309	1692	5349	2341	1151	1006	1397	3270	371	6750	2250	2088	2416	3142		CP0328	1112.93066	1589.93555	1867.13342	2591.54736	1962.677	1584.38989	3902.76904	2139.61304	2372.93359	1085.36414	3079.46387	11078.39648	2469.02686	1262.73547	2026.74451	4265.16455	1053.01587	1285.24268	5283.24951	961.16272
		GBAA_2006	654	592	403		yisV	207	37	22	30		CC_0298	949	2180	1525	1458	944	1084	2137	407	4267	1272	1232	1272	1796		CP0329	2242.2019	1377.99768	2314.23608	5983.9502	4466.32617	3534.19556	2033.28699	5015.07373	2734.92236	1048.15222	4027.50293	21583.98047	1834.802	2072.43359	3492.81152	4238.60107	756.54156	3752.50562	6007.20508	1856.95508
		GBAA_0679	5	14	18		yckA	432.5	351.5	415.5	290.5		CC_0310	1124	1646	1433	1409	590	1664	1476	277	6137	2589	1372	1392	4941		CP0330	1395.04443	2216.55103	1253.99854	2865.6521	1321.55798	1361.91504	2782.24097	2573.65918	1806.38208	1041.90149	2605.20117	11100.43164	1377.20447	1339.745	1535.82788	3208.88965	1532.31348	1516.45251	4769.4502	1576.57251
		GBAA_5426	79	53	77		yjkA	187.5	148	96.5	54		CC_0299	489	1762	656	539	451	641	413	180	2481	705	795	998	1306		CP0331	1208.76038	2140.25537	2558.38281	3262.91602	2963.39893	1932.61206	3452.79346	3246.81812	3004.10254	1446.45447	2592.95459	10902.28027	2444.71704	1781.41895	1904.6189	3833.03345	2304.48242	1866.40552	6299.05127	2313.65405
		GBAA_2629	222	208	115		ywlB	1	1	17.5	4		CC_0311	7049	5547	22189	11208	8002	3307	3303	3781	7754	2021	4124	6144	3879		CP0332	323.74701	91.20131	163.2114	162.00435	219.62469	125.2289	140.6609	348.58835	217.81641	211.4243	116.9435	1206.64246	203.3642	523.70551	111.57933	68.84733	47.89302	198.79736	167.6127	108.77514
		GBAA_4087	53	56	105		yteU	2649	319.5	653	1095.5		CC_0300	2982	8097	3921	3363	2350	3829	3159	954	12987	4981	4824	5999	9192		CP0333	832.63068	626.84497	269.67465	489.74911	434.6062	327.2356	822.36554	802.05658	456.06525	420.09326	1038.24048	9056.40039	199.9278	258.98874	479.63101	727.69678	200.0799	541.64282	1111.43701	217.53751
		GBAA_1748	2209	2579	556		yhgB	1576.5	2334.5	1409.5	1204		CC_0312	3501	10226	3796	4016	2458	5222	4254	1295	15519	8183	4648	5800	18122		CP0334	547.75458	406.96631	312.20621	232.69835	269.95096	363.34894	577.85596	670.07812	326.10236	343.07904	515.3139	2819.49756	201.87076	522.04175	353.87689	462.74249	142.81799	461.73154	657.62952	236.56075
		GBAA_4543	51	105	87		citT	1	68	217	167.5		CC_0313	637	2570	964	710	715	754	840	296	2753	878	1062	1146	1586		CP0335	251.77505	268.7377	269.13531	267.26184	115.8879	179.97049	359.45145	467.7692	266.45685	117.8967	315.73639	1827.91394	193.66205	332.49496	235.81656	361.70569	118.3799	426.92889	581.0625	210.06549
		GBAA_1461	2043	926	2557		yqgO	535.5	90.5	266	370		CC_0325	1240	4489	1216	915	1036	1303	1188	401	4040	1420	1861	2045	3250		CP0336	8236.96875	4840.08447	4582.9248	1434.40002	5592.90283	10575.64453	3951.91992	9897.85742	5762.94971	3318.83252	7249.0957	21858.31641	5041.21777	6318.62061	4122.24121	4759.80371	771.90259	4812.33691	8374.72852	1333.50134
		GBAA_1461	1985	1042	2918		ycnK	1091	30.5	103.5	1342.5		CC_0314	2236	5247	2652	2299	1431	2739	2127	545	6485	2054	3270	2366	4733		CP0337	1563.91455	1462.34595	612.3537	1168.63647	1279.0481	823.83179	2821.46143	1346.24048	1283.97949	877.13287	2467.38037	11550.57031	641.17297	698.91931	1679.47498	1594.245	401.276	1630.91602	2100.15601	538.76892
		GBAA_5539	823	974	686		xkdB	1	1	57	31.5		CC_0326	724	1551	1020	934	476	1186	1089	298	2154	878	1086	778	3510		CP0338	3469.68408	9170.66992	3560.49023	37030.32812	5108.26758	4058.50977	9359.56445	7670.26172	9525.88281	2257.1355	7903.56543	26585.43555	5206.54541	3763.39307	4650.48926	12860.9248	5471.12549	6940.05176	16269.66504	5151.15967
		GBAA_1577	33	3	4		yosK	1	7	52.5	7.5		CC_0315	1173	6155	1593	1278	1333	1368	1139	496	4714	2047	1570	2350	4375		CP0339	1343.00244	639.58325	1029.6145	2662.06104	1146.19202	1154.45898	1017.06097	3049.66211	1003.604	697.95673	1341.271	8087.65625	1163.80444	1427.03809	965.52002	1397.39258	298.68451	1325.33447	2093.15552	774.5141
		GBAA_1577	16	4	4		pksG	1	38	58	37		CC_0327	516	1509	530	421	430	528	412	188	1326	513	527	716	1011		CP0340	2935.77051	5910.65723	1476.36646	4461.03613	4452.74023	2033.375	9191.54688	3381.77002	6324.89355	4673.97168	5488.81201	23784.88477	3804.76611	2219.16602	3290.88452	6395.03223	1238.19995	2027.48047	9116.15918	1139.81982
		GBAA_3302	125	45	92		spsD	1	1	10.5	175		CC_0316	720	1616	1029	831	541	1081	1403	223	2405	790	2138	774	1872		CP0341	408.15955	658.03595	577.1651	740.29382	385.177	544.32019	1244.61804	1018.57849	926.25348	678.74396	990.24164	4745.9668	622.52039	640.07147	673.13116	1386.44897	255.12366	627.1087	2207.54834	321.46124
		GBAA_1971	70	95	20		ykjA	23.5	18.5	41	5		CC_0328	652	901	1508	1149	438	892	1000	223	1721	673	628	517	2365		CP0342	405.21283	372.24475	559.81641	272.14374	660.70612	1427.4635	740.52295	1513.802	661.72156	570.66113	1390.69556	4006.86694	1059.49902	1095.84204	924.17908	1120.45288	342.24597	898.83521	1754.97339	289.46759
		GBAA_1971	89	109	72		ylmH	865	728.5	700	646		CC_0317	872	4207	1296	1003	1090	1030	945	455	3022	1469	1215	1613	2980		CP0343	624.94415	280.06	616.35205	637.953	983.81775	804.44147	598.74152	2552.87842	847.01038	442.7244	1093.698	7186.14258	616.05627	723.47705	1268.92554	1363.80054	260.99091	1144.81848	1672.3335	475.83371
		GBAA_3322	677	635	220		spsC	477	174.5	76.5	213.5		CC_0329	1145	2948	1122	849	1049	1039	847	440	3096	1179	1024	1987	2146		CP0344	1818.91406	2995.93213	800.19019	2122.39648	2469.33936	1451.2605	3995.18896	2350.09253	2715.92139	1274.44446	4630.60059	21167.69141	984.18408	1209.68616	1791.37744	2097.96655	416.89166	931.26038	3954.86719	707.12866
		GBAA_5532	404	465	718		ytbD	1	206	311	69.5		CC_0318	5628	14062	5266	4814	2707	8614	5045	1041	12999	4210	17125	6324	12930		CP0345	3867.28613	2842.28345	3188.4248	3942.99365	2980.01245	3966.71143	7996.58203	5808.6377	4270.50439	3396.55957	6535.17285	29508.32031	3985.24512	3370.14844	4215.76318	6631.00781	2500.19971	1911.98767	9884.7793	2012.2395
		GBAA_4486	917	547	1481		yveA	1	1	44	29.5		CC_0330	956	1144	1205	1258	333	1190	1151	212	2380	671	1378	500	3498		CP0346	2910.40039	4447.0625	5902.08643	4556.18506	5422.5542	7730.48242	8847.72852	6054.14893	5082.30273	4198.93066	6513.50586	25184.83594	8000.2168	4038.03589	5720.95947	7742.16797	3102.39404	3922.21045	11945.89453	3563.08203
		GBAA_5519	153	113	38		ylmC	476	604	767.5	383.5		CC_0319	7945	53393	9947	5167	6114	11723	6886	2176	46153	8081	18805	19043	33676		CP0347	762.08667	487.39661	260.99838	1564.04797	993.80988	1521.52698	575.72961	1230.20215	755.84991	590.54236	1403.91846	5190.78906	458.90005	945.3949	685.77277	461.35849	184.42859	823.01239	1253.4126	397.78369
		GBAA_4978	72	28	168		ydeK	1	67	77.5	1.5		CC_0331	624	1417	361	368	511	438	433	201	1530	503	456	1026	809		CP0348	619.38257	606.09241	238.88824	472.12573	213.09309	228.46091	626.65869	340.54657	410.66571	471.90082	1378.20801	3755.13257	295.38141	354.49506	250.91241	460.73441	88.49117	105.21925	632.62146	157.04565
		GBAA_5467	516	489	928		yojJ	1	6	27	25.5		CC_0320	1044	2795	1180	986	805	1036	1805	292	2928	896	1673	1125	2414		CP0349	2892.29346	10297.57617	2365.69312	3924.38647	4274.23682	8955.40137	10204.37109	9370.06445	6248.47461	6016.54053	13271.0752	59956.51172	2774.71899	5340.18359	3706.38354	6899.15332	1874.43848	3020.47754	17769.58398	1439.57935
		GBAA_3393	269	241	323		ycbG	363	275	111	134.5		CC_0332	2413	3228	1619	1603	1828	2424	1190	835	5105	1715	1310	3015	4238		CP0350	90.29487	178.3721	217.91045	263.94391	211.9505	402.26202	242.4025	343.39343	420.62711	967.12518	235.4807	2568.23535	548.48492	1046.43433	148.92485	222.64285	92.94289	249.88791	344.69824	97.39652
		GBAA_1507	264	440	90		gerE	2325	359.5	567.5	992.5		CC_0321	1064	6059	1718	1032	998	1690	3377	357	8507	1234	3707	2133	5978		CP0351	1520.479	1450.11401	1792.52002	1526.922	3183.88281	5560.93457	1139.79102	3167.75049	2121.18604	1873.62402	2310.18408	12037.45508	1559.47375	2837.47705	851.72131	1318.07751	274.09366	2092.80542	3999.50342	696.83704
		GBAA_3213	117	106	142		tuaE	1	1	22	33.5		CC_0333	1412	4380	2198	1557	1447	1427	1160	688	3859	1917	1290	2441	3417		CP0353	3248.1311	3086.59131	1637.6095	3791.06689	3439.32349	1608.16003	4843.25781	2484.76807	2276.44556	2132.18506	5284.5498	26523.43555	1081.78088	1168.00342	2457.16797	4850.58887	810.3476	890.37421	6651.88477	1148.29419
		GBAA_0742	534	635	106		ycbK	185	153	125	140		CC_0322	5632	13122	5916	4237	2979	7717	12687	1058	17911	3288	16973	3704	14685		CP0354	805.2616	2004.82153	1245.47668	1292.09009	1647.922	1857.02661	2788.90503	2776.67554	1704.00757	1371.6405	3110.92456	16619.78906	781.28851	1570.77551	1638.38696	2209.44946	928.30896	899.88379	4174.20947	721.19177
		GBAA_3563	284	163	11		yycE	1	1	28	9.5		CC_0334	695	1332	769	752	382	980	807	235	2051	662	766	573	2273		CP0355	1065.2323	1279.91455	1713.62903	1738.5675	2113.854	5275.35449	1936.13196	4735.42188	2773.0752	3282.76294	2407.146	34315.46875	2034.74512	2285.302	1111.87146	1595.61743	468.36856	1292.21399	4416.75977	563.01953
		GBAA_2770	68	62	7		yclG	9.5	1	20	17.5		CC_0323	1878	5928	1608	1813	1657	2134	1829	624	7745	2856	2369	5343	6131		CP0356	2381.29199	1881.43652	1617.98096	7421.32031	5344.46436	2514.15332	1327.6991	5988.66895	3230.93555	1877.71704	4399.69531	25064.13477	1598.49475	3829.448	3024.69238	3227.32812	882.30518	3707.66016	6672.4248	2556.49561
		GBAA_2770	62	87	30		spoVAB	1	1	6.5	5		CC_0335	676	2286	872	691	663	678	593	262	1930	975	662	908	1378		CP0357	2068.11084	1815.38843	973.94202	9760.01367	1507.06494	1126.297	4293.78711	2768.93652	1725.40259	1824.02649	3578.15991	19725.01562	1617.04443	1040.74805	2071.8335	4661.33838	1125.40845	755.81262	5861.05469	1245.30493
		GBAA_2312	2235	1583	1994		yraO	26.5	667	284.5	99.5		CC_0324	976	2565	975	866	739	1096	1117	301	3714	924	1738	884	2797		CP0358	3197.79102	3611.53247	2557.66455	1671.34399	2520.17139	4004.55493	4983.14258	4662.67041	2327.66455	2080.35498	4676.08496	15034.16504	2287.86353	2504.92554	2618.55469	3979.25049	700.14087	2319.49561	7897.68262	521.54492
		GBAA_3234	129	108	11		yjzC	2648.5	338.5	300.5	226		CC_0336	1346	1081	1266	1392	922	1653	1510	370	2781	906	1020	1112	3307		CP0359	881.05438	1145.56848	677.26123	632.88757	2110.5459	1310.60449	1369.41943	1953.63892	1151.63184	932.28961	1857.52893	8257.4668	929.27637	1215.65308	1018.5719	1396.18457	285.41544	687.75659	2562.40186	402.86841
		GBAA_2492	265	194	120		ycbO	1669	1247	1511	1357.5		CC_0337	55877	55802	53205	59044	59655	61452	52007	64979	51652	50342	61892	56294	61468		CP0360	1969.50903	662.39233	1229.495	2630.51855	2039.65295	1171.73303	1373.21899	2864.0249	1357.77856	715.59827	1798.92212	9259.29395	688.54724	2282.94531	2234.70605	1629.75854	1010.58075	2370.80249	3041.98706	2029.79248
		GBAA_2492	285	191	187		yclE	1	1	36	57		CC_0349	4934	22628	2472	1362	2861	4192	4842	1408	11049	2613	8426	4505	14534		CP0361	1445.34851	2081.17554	623.2356	1286.78601	1368.14355	871.00201	2212.19946	1539.24658	1407.25195	1187.56836	2365.70459	10450.30078	1144.23242	1086.36511	1403.07703	1891.96851	655.24402	1008.20447	2461.25293	743.84747
		GBAA_2039	421	477	352		bioI	46	117	79.5	14.5		CC_0338	20211	58366	17739	12538	13750	21802	29470	5585	51335	25684	30874	23591	62422		CP0362	1555.09998	3751.20166	1397.52344	1884.17993	3217.43994	1780.7124	4674.19092	2966.81909	2755.16699	2565.67139	3859.94751	14802.41016	1683.72949	3209.25879	1855.80591	3082.42041	1294.04749	1992.13745	5522.12598	1274.203
		GBAA_0676	77	62	131		spoVE	4514	3120.5	3800.5	1216.5		CC_0350	1007	2340	1788	1719	740	1566	1319	452	2537	1019	2361	785	6155		CP0363	1380.58594	2669.19434	2089.38086	2468.08252	3842.89404	2121.00537	4653.85449	3294.24902	3012.96436	1084.49243	3428.94043	10661.39062	2062.75244	1784.7749	2704.25659	3653.22559	1220.87695	3138.25757	5709.56152	1448.9375
		GBAA_5202	83	96	152		gerBA	1	1	17	5.5		CC_0339	6233	31979	6352	4042	6695	8059	7632	2990	24002	8619	10246	14168	29943		CP0364	450.97379	18.99995	47.68593	135.68469	21.38861	109.3129	219.02699	203.9942	125.87794	208.3479	116.20615	642.11047	198.78714	314.00122	91.95488	48.16758	80.79353	129.05215	92.13303	31.01803
		GBAA_5407	192	193	232		ycnC	1	115.5	150.5	82		CC_0351	656	2156	875	486	808	587	589	377	1561	506	947	876	1720		CP0365	3319.26562	2908.56396	1180.65137	3884.9126	3189.7749	1527.64844	4640.81201	2220.7771	2549.19604	1730.63599	4115.20312	16353.73047	1255.46851	1409.88354	2643.91895	3670.49902	1981.34656	2401.271	5667.7666	2078.83862
		GBAA_5184	293	313	136		ytaF	143	193	335.5	225.5		CC_0340	5297	11573	5444	2232	2195	5664	10136	833	10981	2010	13265	1971	18282		CP0366	1182.43091	1570.61255	1019.05817	2293.10254	1660.71497	1215.65552	2943.14697	1873.99097	1959.14001	1180.85498	2246.70093	10075.48047	838.38739	1583.46509	1227.91602	3230.0874	605.23895	1407.25293	4742.58594	752.27258
		GBAA_2275	34	8	22		xkdP	576	446.5	393	205		CC_0352	866	2020	1841	2344	549	1208	1357	313	1944	920	2769	706	5321		CP0367	451.81982	283.45895	328.32611	629.84448	512.76227	446.94397	469.19019	767.05298	616.22815	500.86725	250.2007	2950.91895	374.44754	671.89893	221.61331	359.3176	116.06026	377.60138	821.96643	186.77065
		GBAA_0315	94	134	117		ycsN	2872.5	942.5	2439.5	3243.5		CC_0353	477	4015	576	372	724	587	368	324	2318	526	911	765	2531		CP0368	6318.40625	12119.90039	6308.07812	14994.39453	13881.43945	8359.94238	8576.50879	15669.2998	8358.06445	4148.36523	14715.99023	55645.08594	6055.0459	8823.69336	8940.00195	8753.42188	4235.69531	11433.41992	12255.82031	7549.19824
		GBAA_4440	149	162	55		yoqO	272	224.5	108	59		CC_0342	2065	5789	2335	977	1236	1964	6681	548	4754	962	6046	837	8994		CP0369	5354.85693	4365.12158	726.66016	5415.08105	4896.74023	2392.41357	11676.25	5487.75	5735.88379	3468.36572	8145.53955	31783.89844	1676.29248	2035.802	4944.31738	11221.45508	1961.7251	3907.54395	15517.375	1782.99414
		GBAA_4691	78	73	102		yitF	98.5	190	177.5	64.5		CC_0354	981	1030	737	698	864	857	535	277	1211	426	778	589	1923		CP0370	2475.14062	3505.39795	2164.21899	2838.47217	3383.71289	2418.54248	7481.19531	3731.40674	4250.41309	2518.97461	6290.51855	17366.11914	2443.79492	3400.12305	3615.84814	9461.46582	3733.99609	3391.66895	14094.48047	2950.95264
		GBAA_0961	79	69	100		yesX	1	21	110	64		CC_0343	915	5438	1178	543	778	981	989	455	3506	849	1473	1533	4035		CP0371	1952.51147	5586.55078	1374.0155	42743.61328	3531.96558	1692.4751	3602.19556	2836.146	2765.16211	1087.35889	2989.35645	9035.5332	1708.48352	2333.72852	1833.72852	2260.71533	4679.66309	2729.18457	3811.00684	6841.80566
		GBAA_0984	35	53	36		spmA	1571	441.5	211.5	326		CC_0355	1857	4445	1118	813	1462	1444	1104	614	2946	1420	1300	2489	2711		CP0372	1237.73352	868.74573	1033.03735	1408.86499	1379.20093	1282.59009	1004.85901	2220.35254	766.40118	405.23331	1298.63306	5676.97363	1100.00098	1026.18628	1377.58545	1200.67395	537.25549	1406.11108	2259.14648	788.44055
		GBAA_4059	477	642	527		fnr	208	427	829.5	156		CC_0344	887	1475	618	435	501	645	1260	204	1247	411	1164	445	1547		CP0373	2254.93994	3394.24341	1006.12122	1939.40552	2194.44287	1932.37549	3600.21851	2079.82349	2171.89209	1156.22192	2727.46948	10318.06641	1756.61597	1003.43024	1464.71704	3191.53662	649.57703	1438.22705	5240.90332	612.15607
		GBAA_0600	117	86	209		yfmD	1788.5	1613	1169	1121.5		CC_0356	11115	13114	5027	5493	6954	8432	3827	2963	15690	6661	5994	10036	14145		CP0374	193.69284	141.95775	1.39362	54.7322	63.03871	114.2829	221.91724	182.7856	90.27554	193.88541	443.43137	875.37073	103.20944	259.38489	208.24295	55.90601	30.86372	71.04378	152.71175	87.80352
		GBAA_3057	113	97	94		yflK	1	29.5	75	20.5		CC_0345	2285	10693	2176	2061	2293	2859	1744	995	7888	3356	3372	5725	10745		CP0375	503.28796	423.08057	702.80566	361.97815	820.05847	1102.85217	1456.62842	1620.29797	1183.5376	892.91882	1347.59204	6514.93604	1066.2478	1488.21509	1063.57458	1746.27856	328.20459	1094.39099	2132.03052	423.4512
		GBAA_0094	633	1432	506		yokJ	115	54.5	223.5	217.5		CC_0357	1017	3385	689	412	816	806	1233	375	1639	542	1398	904	1854		CP0376	2382.89355	1281.54651	1843.68799	1258.79053	3001.54639	5375.55176	889.15186	6970.58057	5626.77197	3262.3374	1943.35352	18978.99609	1741.67993	5308.3252	1559.74658	1736.5675	303.548	2260.47412	4968.98633	820.94763
		GBAA_0094	647	1421	507		xpaC	840	667	365	321		CC_0346	1466	4444	1144	1092	1241	2295	1172	484	2908	1887	2363	2422	5857		CP0377	5083.68457	5763.42578	3204.82202	2055.97559	4978.72705	3651.06934	8621.21582	6892.29785	3766.71777	4264.25684	10762.66797	46648.11719	2758.07764	4392.87402	5670.0293	6904.72852	3676.08398	678.94812	9065.14258	4930.67969
		GBAA_3573	134	126	19		yteP	349.5	133	40	17		CC_0358	1444	2271	1345	1617	1148	1494	664	495	2464	1040	1488	2766	3119		CP0378	678.97852	1686.33057	401.98773	444.9256	1521.448	431.5585	915.79852	1267.56433	545.19476	339.99774	1948.93408	3787.42798	209.32834	351.20972	910.54309	347.59521	265.22745	976.58105	1036.79858	310.08005
		GBAA_0059	1879	2004	174		yhaU	369.5	736	658	302.5		CC_0347	1527	11178	1749	780	1637	1381	5810	879	7024	1752	3069	2592	7377		CP0379	301.2822	836.44446	371.40726	952.10315	666.81653	416.5993	631.07587	1260.25	454.60577	596.41919	939.79852	4717.93457	272.38892	584.95728	338.2944	488.97833	186.9913	424.48822	1244.29004	148.26289
		GBAA_2309	847	881	697		yhaX	1	0.5	109	80.5		CC_0359	2669	12819	2132	660	2167	2012	2327	1101	6168	1410	7518	2244	10489		CP0380	565.68372	89.47459	1235.90845	502.5029	111.60432	241.62274	67.48472	642.41321	331.91254	541.32239	530.81	2142.48291	233.87546	1003.13721	260.5574	249.29691	76.51115	324.05914	615.63245	94.63549
		GBAA_0257	75	47	102		glgA	64	9	53	63.5		CC_0348	2248	4349	2910	1864	2133	2873	2204	944	3229	1300	1651	1925	3801		CP0381	4638.82227	5705.87061	1582.79004	9778.56445	6648.3291	2114.44043	8347.43359	9333.01074	6140.93066	4247.45508	7524.98779	42441.82812	2524.17847	2762.16748	4714.00537	7296.02393	1228.33154	2466.76562	8625.28711	2246.80908
		GBAA_3108	664	814	181		tmrB	76.5	60	166.5	112.5		CC_0360	718	2472	1627	2170	457	1067	901	386	2176	884	3617	704	7652		CP0382	2253.89844	3527.97803	1829.82251	1895.19312	2560.68701	1910.31006	4857.03027	2563.77637	2236.57104	4413.23633	4225.28027	9924.41016	2816.18701	2445.80811	1676.60852	2895.75586	1376.65503	761.47339	4180.55566	1633.24194
		GBAA_4957	7431	6836	10145		yndG	13.5	1	44	60		CC_0361	1446	6937	796	695	912	766	1165	474	4612	1776	1468	1864	4010		CP0383	573.26654	1495.13794	1213.26379	1055.33948	1507.61401	2102.59644	2408.39062	2440.33643	1534.22705	1844.72705	2543.83887	16368.58008	1551.19849	1975.71204	1665.98596	2265.55664	840.05396	1171.90137	3706.22998	720.93677
		GBAA_3226	237	199	429		radC	891.5	843	510	805		CC_0373	839	3265	635	559	683	568	841	431	1706	692	994	717	2409		CP0384	443.14615	411.69379	1107.4115	527.62628	1011.06567	1375.04102	1199.11804	2538.27441	735.7583	503.37189	893.29303	10077.52734	738.69922	1086.54907	1180.59497	726.92981	258.67831	1324.34448	1176.28906	398.79321
		GBAA_4275	133	181	160		yczH	978	415	515	581.5		CC_0362	3667	13777	2020	1704	1729	1788	3832	1294	8858	3161	6095	1839	13059		CP0385	6559.09766	4339.50684	2223.88696	3138.47852	6181.48535	3841.50146	8224.98438	7209.0957	3957.48877	2006.70349	10310.51953	44640.82031	1949.66248	1545.46753	5704.28076	7294.19824	558.02643	2830.26196	11062.31836	960.18066
		GBAA_1424	106	51	16		ywqK	1	1	47.5	47.5		CC_0374	2233	5409	2961	2871	2025	1903	1480	717	5788	2402	5669	1840	13528		CP0386	541.02393	738.72546	471.61191	505.19183	330.63416	310.62955	1027.74304	562.32349	658.1311	1324.7345	436.0676	2821.62207	577.74426	832.47546	228.6563	464.6203	129.5498	162.37894	775.4126	122.676
		GBAA_0160	266	357	508		addB	8.5	319	428	124.5		CC_0363	3410	16980	1882	2126	2578	2528	2055	1290	8417	3281	2331	8582	8816		CP0387	251.31371	876.27527	493.76877	238.34145	623.92859	936.7182	594.60492	710.4585	590.32141	931.37585	680.59021	8645.62109	560.0127	959.97559	468.25128	570.90308	200.81654	342.65906	1074.84387	158.20226
		GBAA_3205	29	79	8		gerAC	1	8	48	28.5		CC_0375	6365	21396	2261	1934	4553	2235	4391	2576	10556	3884	8230	4198	13004		CP0388	479.5798	1522.21191	1014.45129	1441.54492	2166.78418	1012.6626	1615.50305	1238.349	832.62531	748.37524	1603.36047	4937.59619	1246.71582	1647.198	933.8584	680.51721	462.22751	878.55237	1167.07397	650.71899
		GBAA_4466	90	65	67		ywhA	7	43.5	137.5	68.5		CC_0364	1439	6617	1179	1127	1145	791	2719	733	4262	1544	2898	1131	6137		CP0389	1327.68457	1023.61102	440.89313	631.00262	1433.02295	606.15985	2452.98511	1551.47046	1083.64795	918.11768	3259.54736	9740.93945	651.22095	655.30518	1375.51489	1192.78491	187.47975	574.77246	1987.98706	506.11829
		GBAA_1002	52	94	24		yndE	1	1	26	3.5		CC_0376	1173	4452	1365	1843	987	1386	918	515	3055	1775	2128	1750	6313		CP0390	2443.08057	4699.62207	2681.20703	2104.34204	4042.92993	4541.6333	8937.4668	6695.87451	4384.71875	5791.24316	7494.0918	24091.74023	4110.56934	5036.04639	4455.5957	6132.50342	2120.49854	3155.9856	11181.32422	2060.31152
		GBAA_1002	81	65	50		ydaC	1	1	17	26		CC_0365	11619	63033	4502	2568	6363	3627	10257	4102	28891	11722	12955	15420	37115		CP0391	403.0639	405.81171	360.14862	293.45001	668.75	891.1897	397.18954	1452.66406	724.95715	802.46527	937.2616	4964.4126	269.53775	859.03186	299.836	284.92612	90.45137	459.9725	1073.97705	70.38448
		GBAA_0416	110	70	152		ynfC	363.5	13.5	184.5	385.5		CC_0377	1997	5845	931	1012	1643	1370	1085	643	3579	1518	1833	2405	3155		CP0392	652.86536	524.24377	191.52054	235.10245	273.18265	315.9415	476.24619	357.61633	308.8255	338.11536	389.43243	1401.81995	261.30817	423.51306	281.93909	336.82379	166.1481	282.84689	512.79785	226.72797
		GBAA_2044	465	539	212		yqiH	1	1	77.5	33.5		CC_0366	14995	57589	8118	5441	6006	5386	20676	3622	33521	17916	29532	6944	54537		CP0393	437.90277	1150.77368	1017.61707	498.2417	973.69641	1589.34351	1953.39258	2141.75293	1506.81848	1345.87256	1451.38306	13377.31055	831.76245	1005.90192	1356.29492	1630.4895	831.52728	1094.8125	2796.51147	868.58124
		GBAA_1819	280	184	15		yheB	1580	623	782	524.5		CC_0378	1498	6402	1653	2263	925	1446	1587	646	6997	2281	6112	1347	16291		CP0394	411.90051	246.29004	847.04059	643.26074	323.54221	379.75867	503.51059	413.7298	250.89909	3567.79541	179.05086	1647.73853	405.46085	220.71719	287.80786	327.9707	187.0217	253.80344	387.97693	249.95761
		GBAA_1724	1718	1088	2797		yhcK	318	310.5	84	159.5		CC_0367	59827	63722	40424	47311	63874	60104	60906	35654	56136	62124	59436	63093	60509		CP0395	727.66559	550.40875	259.28281	1354.89697	456.22119	282.39429	240.93845	468.21295	220.0665	276.29395	196.71899	944.26324	238.884	400.48584	167.76926	138.9565	183.32065	210.35211	289.12061	667.90594
		GBAA_1514	70	91	70		ybcM	176.5	64.5	108	188		CC_0379	1333	4857	549	628	954	625	987	419	2468	1035	1313	1069	2563		CP0396	4247.21631	3356.80591	1358.4093	1143.56506	4800.89648	4425.80469	3369.68115	5055.21582	6324.45703	4723.85498	3494.50732	26965.87109	1221.09387	2805.05664	3290.69824	4078.99316	403.32928	1942.38599	7495.82324	865.03931
		GBAA_1365	182	185	341		yhaO	1	3.5	102	108.5		CC_0368	16604	61516	6571	5459	7001	5640	13953	4107	43624	21234	19803	8514	43997		CP0397	579.86981	950.19409	237.81136	533.10461	796.05652	255.82561	1106.23999	871.57922	1324.00562	579.25067	958.79858	5238.45703	471.01416	342.66525	754.59216	1170.06897	686.1358	161.46672	1354.4165	972.76978
		GBAA_3540	219	209	303		yvdR	162	270	246.5	150		CC_0380	615	1589	734	786	457	650	360	272	1994	787	1668	652	3458		CP0398	1761.50391	4578.20605	1960.63354	2876.54883	3429.13037	3587.13232	5454.16016	3455.56445	3354.9834	1313.64294	5727.28711	15618.60938	1827.06641	2358.78516	2418.48291	4113.83643	1059.31519	3215.9519	7040.83105	835.36206
		GBAA_1588	129	89	7		scoA	204	437	491.5	189		CC_0369	7508	40453	3213	2321	5015	3110	10709	2810	37846	11889	9966	10939	30235		CP0399	697.71899	740.50317	1122.96497	678.63739	1211.73303	1358.24707	1557.19702	1874.55811	1345.677	567.13635	1318.68298	6920.60449	1009.38403	1115.79358	1147.9115	1335.48499	416.03339	1277.16602	2039.20203	795.41638
		GBAA_1447	81	89	34		yjbI	1961.5	437	558	732		CC_0381	947	3430	432	485	618	552	919	271	2024	881	1018	829	1923		CP0400	805.3255	456.33661	217.267	251.60789	987.27704	169.4126	462.28339	449.871	302.25259	330.08505	1164.82495	3850.58398	131.7963	171.97415	545.8609	374.41901	118.368	261.82672	284.888	437.84601
		GBAA_1915	94	101	161		ypbD	144.5	444	1195	316		CC_0370	1517	6256	815	802	805	714	2828	353	5078	2259	2363	1244	4718		CP0401	504.89838	290.0556	96.43624	228.20331	79.18135	111.03137	451.37369	220.29135	341.92334	464.89557	713.84821	1300.72705	150.62451	398.65283	164.73944	429.78265	101.35782	173.3949	486.55679	211.86554
		GBAA_1789	102	137	108		ykoH	1665.5	439	446.5	508.5		CC_0382	386	1244	565	689	329	526	449	171	1246	580	939	381	2404		CP0402	622.6803	728.11096	365.53204	324.94336	678.50085	1019.61279	573.92059	1630.78503	825.63324	774.32739	589.82507	7593.15771	435.70575	985.66162	415.1684	723.17371	270.90564	486.13571	1520.28809	295.37177
		GBAA_5737	1661	1697	287		ythP	4288.5	573.5	993.5	1239.5		CC_0371	2293	11001	1500	1141	2298	1487	2770	1075	14944	4776	4507	5981	10375		CP0403	299.54575	425.30365	130.98959	96.81558	1152.49744	101.72232	195.13412	473.715	220.41116	154.36125	382.3223	1973.12549	146.44141	294.9328	300.28711	180.46005	130.6174	417.05585	362.53516	266.50449
		GBAA_3885	106	82	91		lrpC	1029.5	258.5	441.5	470.5		CC_0383	1329	3339	799	934	1138	1019	528	453	1001	779	978	2449	1972		CP0404	1055.35596	1027.40698	289.82574	2285.72754	431.85864	258.38596	1052.08521	457.21527	698.19678	630.21783	1066.68005	4170.08936	206.9048	268.01981	452.28351	792.21869	223.40845	265.76859	979.66199	350.43915
		GBAA_4655	139	163	86		yxjM	1	93	187.5	41.5		CC_0372	1636	7058	1001	956	1043	835	1784	585	5038	2565	2706	1546	6782		CP0405	706.06482	428.13345	454.633	323.17676	110.59721	526.51538	329.8046	1027.02002	310.37634	271.63571	797.57086	3305.03613	281.3739	300.07251	551.8642	1100.69507	285.2421	573.21912	1525.47302	352.05127
		GBAA_5292	314	287	505		yesN	122.5	123	218.5	199.5		CC_0384	1161	5112	2247	2897	837	1192	1132	478	5033	2523	5633	1578	12962		CP0406	829.91437	2942.20801	400.10822	472.20563	2910.31006	1239.38989	2095.71143	4119.12598	4975.72314	1080.40869	1673.43408	19275.5	498.2464	1492.85547	960.01068	1586.53003	328.41879	1945.90149	3702.19238	449.06509
		GBAA_4445	104	82	103		yvoA	553.5	279.5	323.5	268		CC_0385	1060	3960	1211	794	817	895	803	282	4596	1646	825	1821	1926		CP0407	1040.83765	717.70245	1060.61353	972.05957	1542.36304	861.21265	1515.32751	2064.61792	1137.15796	257.4249	1397.82544	5565.30078	1222.04761	700.2937	1408.71143	1662.84949	495.31122	1415.99292	2059.36646	852.91785
		GBAA_2129	685	846	184		yxjO	627.5	631	379	349		CC_0397	410	837	767	556	370	488	398	161	2066	779	945	841	633		CP0408	6093.646	8624.00195	2827.00195	6115.42676	7817.2627	3256.59644	13568.44043	7153.13281	9759.6582	4077.80054	13385.46973	57202.32031	2130.83691	2783.979	7421.53906	10592.83984	1579.11108	3465.67334	13960.76562	1576.44556
		GBAA_3211	135	160	49		ywcA	1	61	36.5	125.5		CC_0398	9719	30594	7105	11587	7021	14763	9916	2566	52514	31787	10342	17846	56684		CP0409	4391.80273	5302.7168	2698.59595	5376.39453	2506.51611	2547.39111	6545.95801	4773.93994	4176.91211	2113.56006	5873.99854	25356.39453	2785.60986	2058.08105	2602.60156	5715.94824	1921.02002	1106.78601	8603.60742	2019.20203
		GBAA_1820	279	234	95		ycxC	1	1	13	1		CC_0387	5897	23649	8352	7792	6249	6009	3729	2209	19982	7286	6099	14940	17123		CP0410	119.9309	48.19629	71.00006	172.26056	21.58861	84.64277	126.8902	70.10423	119.20694	302.66174	1882.27905	179.3822	237.6799	274.37384	41.27364	34.22416	45.5151	98.30495	41.90027	67.25907
		GBAA_1050	1232	1056	1008		comGA	2964.5	580	553.5	200.5		CC_0388	7878	25443	6583	5288	5229	7972	6730	2063	35938	14249	8897	13160	19325		CP0411	1859.04199	2326.86694	2323.78711	6809.43555	4041.86499	3194.97559	3913.86304	4430.75977	3595.35303	570.97534	5373.40137	24486.75391	3158.56689	1811.40161	3352.22046	4940.78223	813.1535	4698.22607	7471.10254	1335.99707
		GBAA_5502	119	130	247		ywmE	1	100.5	0.5	17		CC_0400	946	1926	1516	1357	794	1212	1117	378	4038	2133	1047	1945	4155		CP0412	2108.5896	4416.65918	891.9823	1131.38098	7687.33594	1477.02002	4112.43848	2503.26343	1991.27551	1737.50305	12386.375	28268.56641	807.12219	1645.41199	3559.82251	1871.20557	861.37317	1144.19495	4119.28516	1165.41602
		GBAA_1375	648	766	210		yfhF	201	124.5	205.5	209		CC_0389	2855	9093	2809	2152	2024	3339	1557	904	10249	4363	2680	6350	9443		CP0413	478.30115	808.09949	608.14679	622.67389	418.29309	728.53174	1337.22192	766.21521	509.02972	809.83728	855.99628	5328.2627	582.58923	784.04285	668.2959	1036.2926	307.444	428.04221	1467.19849	275.7738
		GBAA_2040	557	527	912		hisG	189.5	262	192.5	150		CC_0401	882	2816	1119	956	825	1010	794	389	3052	1123	1010	2147	1945		CP0414	91.21496	163.22675	418.35629	179.99315	148.0977	282.6813	519.81451	572.6485	221.93416	266.76544	554.04193	4445.32812	255.08646	359.41666	383.95557	334.9476	247.01065	303.60773	599.40588	191.71201
		GBAA_2131	601	610	288		yrrD	1	1	24.5	28		CC_0390	2490	7414	2828	2306	2078	2704	1745	871	7412	4140	2342	5618	4774		CP0415	2740.10938	2432.93506	3153.80469	4736.64648	6435.89746	3423.30615	5370.79883	6242.65723	3453.42554	1657.25757	7604.09961	30727.03516	2756.12012	2869.89844	4810.12012	5967.81543	1159.71509	5441.98438	8724.18164	1821.97351
		GBAA_3738	86	54	52		ylmE	944	380	595	1029		CC_0402	836	1509	1311	1204	674	1181	1052	271	4974	2653	1011	2001	4077		CP0416	1539.51294	786.22327	619.34814	694.57947	751.07263	498.7897	1404.797	1203.73645	782.81042	455.06671	1255.78857	23661.31055	350.97571	295.76654	1225.453	1125.71606	313.2251	368.52319	1446.76746	522.37
		GBAA_2812	42	63	31		yhbI	270.5	159.5	289	321.5		CC_0391	1457	3942	1179	740	1082	1249	779	343	7391	1581	1316	3591	2610		CP0417	1333.53198	816.26788	645.54272	820.46643	308.20789	965.784	1095.71997	851.48901	1198.47949	2422.57495	639.41211	3415.25806	1638.32202	3240.93652	327.61176	696.33899	234.4675	235.95169	1769.77747	348.00867
		GBAA_3691	84	81	66		ywcH	1	1	40	75		CC_0403	2124	8040	5574	4240	3682	2756	3169	1403	7641	4205	3298	6425	7307		CP0419	1956.06445	2399.55713	3546.48779	4731.82422	19509.03906	6770.47266	3590.854	4664.26807	3568.90283	2341.56396	4789.02002	17883.75391	6419.29883	3048.58301	3186.90088	7234.73828	622.4447	2599.85254	10964.53711	479.8941
		GBAA_3691	113	90	75		pucA	2435.5	1007.5	709	1412		CC_0392	5881	18912	5955	5988	5564	9042	6843	1892	22769	11546	7129	12480	28472		CP0420	316.05511	39.59797	153.35635	144.7514	47.66724	73.183	616.9375	117.9553	136.89691	162.53281	483.47571	709.16589	440.16537	377.7175	49.74632	75.42876	37.69749	69.41748	77.08656	88.6429
		GBAA_4667	170	146	35		yplP	53.5	163.5	365.5	121		CC_0404	782	1457	1178	1021	712	869	487	395	1925	1084	680	1285	1639		CP0421	1818.36108	1660.28149	519.00055	1250.547	1627.90942	476.7164	2186.677	1190.44714	983.41632	673.28906	1640.79749	6921.9502	340.25729	445.16608	920.54645	1636.51294	350.57034	332.01559	1996.5	511.19684
		GBAA_1189	1393	1367	2313		ywcD	1234.5	1288.5	995	903		CC_0393	4747	7165	6384	5326	5079	3239	1605	1612	11905	2512	4263	10339	5843		CP0422	545.50903	1002.71112	579.80786	503.08139	636.00586	1746.1665	1157.45251	1637.80298	874.69788	1319.40552	1084.18506	9718.5293	547.79761	1247.88806	648.80969	1140.53699	339.54596	389.0228	2489.6665	453.31982
		GBAA_4415	38	42	39		yyaD	1	1	11	1		CC_0405	919	1400	699	543	574	595	546	290	2639	829	497	1848	1103		CP0424	199.7437	667.02264	430.72989	394.13318	838.86432	758.97467	779.73438	1227.0033	557.40521	543.47565	1296.99597	9181.9248	312.51666	667.48694	506.45276	478.09985	166.48335	342.18231	1114.401	161.85361
		GBAA_2057	32	20	16		lgt	650	466.5	623.5	571		CC_0394	3649	15926	8273	5264	2874	5255	7545	1542	48431	13819	10165	9085	15902		CP0425	2448.62598	4201.96582	4308.85254	10609.38965	6374.68311	3210.05347	2497.19702	2322.73706	1328.43848	564.22522	2664.79102	5964.67041	7750.26855	1212.58447	1464.20459	1138.47498	1487.08154	1401.11353	1748.18555	3718.26758
		GBAA_5181	223	213	152		yvfR	278.5	200.5	87	88		CC_0406	1219	2356	1684	1600	1070	1752	1262	431	6574	3400	1302	2329	6514		CP0426	1756.1416	3913.0979	657.17987	1931.79553	5591.58105	2474.76196	4091.35693	5045.92773	5614.14111	3680.67261	5175.2793	38692.32812	781.18359	2499.10498	1242.15356	1507.98291	380.48676	1492.82605	7239.51855	805.1087
		GBAA_2088	607	551	1193		yqjU	14	10	34.5	90.5		CC_0395	914	3361	831	708	731	722	624	258	3306	1106	837	1545	1729		CP0427	783.94568	617.38391	256.10364	253.3255	123.12416	234.0433	335.48386	150.64815	215.8524	478.48511	143.33585	1193.16199	254.05811	457.96204	109.31095	193.54865	120.55615	92.99353	176.42575	203.61865
		GBAA_2902	352	238	132		ycdC	1592.5	446.5	299.5	226		CC_0407	3221	17246	3796	3860	3948	4422	1972	1365	11636	5070	4508	8827	13122		CP0428	92.73055	237.4202	357.55444	270.07935	234.21149	261.6369	258.78171	562.17297	438.43756	307.73489	378.22571	1766.98499	264.13477	543.85187	361.88705	639.47083	136.6837	323.62775	745.65039	205.44824
		GBAA_1615	55	84	108		ysmA	90	161	237	362		CC_0396	1005	3356	1569	1237	878	1515	986	415	4788	1774	1583	2191	2652		CP0429	1962.91052	4387.2832	1754.349	1281.6405	5585.2085	2050.90552	3128.47852	6788.96289	6138.47656	1248.40894	5593.55469	28096.91406	1671.21094	1769.073	2399.46338	3660.56592	752.87183	3457.20557	8364.59766	982.55042
		GBAA_4772	46	40	20		ywdH	1	67	177	75.5		CC_0408	1520	4106	2298	2405	1207	2112	2074	478	8952	4220	1919	3820	7907		CP0430	4898.03467	4554.92188	2381.51562	3928.58105	8132.48486	3778.46655	12216.73047	5068.20801	7773.23242	3045.22534	10006.17188	43696.83594	2179.41309	2384.21899	7252.78906	13656.33008	2005.98096	3502.98853	14603.5498	2947.02637
		GBAA_5569	81	112	64		feuB	2913.5	521.5	575	1314		CC_0409	556	2295	746	588	575	701	545	249	2219	651	770	1063	1234		CP0431	296.98846	410.92313	156.26456	233.87625	164.56674	249.81235	378.28967	153.7984	285.13727	376.83551	279.3949	483.61584	149.58015	424.4917	88.66863	88.00517	86.1524	110.03025	117.7275	182.66519
		GBAA_3246	222	227	150		yqcB	1	1	121.5	19.5		CC_0421	612	1526	665	714	572	629	1124	229	1552	620	544	802	1060		CP0432	257.28439	338.55292	287.97101	1003.96045	191.4025	116.114	257.68619	287.95215	260.59006	194.2538	104.7245	807.59485	149.49771	385.93689	85.05234	1960.57629	135.79285	124.6778	238.54709	156.5463
		GBAA_0883	324	299	228		yvaV	672	648	622	333		CC_0410	2871	4451	5818	3804	2213	2721	2887	994	8374	2237	2988	3522	5562		CP0433	819.7605	1419.45801	813.0567	4303.71094	2188.76465	1637.50244	964.87085	1608.22803	1187.69849	1544.41846	1490.68201	5359.18359	1383.776	2119.79346	716.26062	761.08722	544.31128	787.03265	1257.36011	701.28302
		GBAA_4495	117	89	73		ytcB	340	229	182.5	131.5		CC_0422	759	1017	1176	1158	430	1185	803	307	2370	661	1022	784	2284		CP0434	1956.56396	5235.44336	887.89423	3199.41846	3402.20605	1414.00659	5610.48633	1455.55908	3258.22705	2012.24243	2641.92188	11045.96582	1037.62	1335.85693	1925.99597	2874.3291	712.87842	1080.83899	3374.375	564.88623
		GBAA_1124	159	160	226		ssuD	1	10	13	33		CC_0411	3804	15975	5775	5075	4455	3615	2025	1602	13790	6342	4128	8176	10410		CP0435	792.19995	993.2002	586.08191	1444.80347	540.64386	797.3053	1476.40149	1105.29053	868.29053	786.29944	1081.10046	4598.11523	604.79572	902.40686	715.75403	1090.146	512.76099	834.02942	1600.23145	502.09302
		GBAA_0316	246	315	155		ycgR	235.5	70	103.5	163.5		CC_0423	6933	24766	5279	7202	7694	9635	6135	3014	23351	14312	7697	16811	29746		CP0436	715.29596	949.80157	887.37842	743.11853	1095.13306	1011.42297	1666.18408	2205.17896	1528.12402	671.54675	1523.07397	8764.91309	838.02045	1234.3335	971.49237	1654.69043	243.21194	1419.18604	2438.26221	298.97168
		GBAA_0316	191	203	125		yozD	1759.5	112.5	192.5	359		CC_0412	25052	54160	20706	21768	24246	39814	10165	9352	59819	57707	29812	48904	64487		CP0437	424.32419	249.31595	465.80896	167.401	836.68182	479.54486	316.58405	809.87708	325.66968	206.8427	627.96332	1878.0625	384.59833	383.62274	430.27365	456.30969	195.0974	424.45496	571.30896	396.67755
		GBAA_0902	204	123	235		yopD	418	345	348.5	160.5		CC_0424	1806	5499	2161	2233	1382	2405	1197	676	6573	2581	2160	3340	5821		CP0438	3242.99902	2847.50903	1104.79321	2348.30151	4300.94238	2325.28198	5341.61621	3682.87695	2748.49097	1573.9165	5380.83984	24285.25977	1342.19897	1380.71899	3774.62036	4632.35645	553.11249	2934.74854	7501.01904	773.60986
		GBAA_4420	159	116	174		glcR	1	395	287.5	92		CC_0413	3717	17949	4485	3990	4876	6268	1764	1810	13402	7545	4498	9311	11946		CP0439	1981.14453	1715.12952	1990.36499	1362.79846	1890.98401	2629.57397	4798.17285	3843.68652	2360.44409	1770.64844	4578.25146	21843.84375	1859.823	2181.18066	2634.96802	3672.66455	1047.99182	3543.47314	5144.43994	1166.92102
		GBAA_4420	167	118	190		ylaI	560.5	225	459	716.5		CC_0425	369	1746	545	350	426	396	355	142	1012	388	554	442	756		CP0440	1379.74048	1178.11353	1814.66113	1515.74756	2418.45752	2760.91553	3642.31006	4765.06152	2741.18457	1395.52344	3944.08643	18689.07422	1836.23047	2291.22705	3058.48096	3498.55615	642.27991	3203.6499	4689.94189	735.51324
		GBAA_3357	133	115	47		yjmD	283	477	463	212		CC_0414	14235	29406	9674	10167	11747	15861	4551	4702	29988	15365	10144	28952	33884		CP0441	11398.75586	10213.07422	11150.5498	16296.63965	17038.20508	10630.59473	20513.13477	21974.85938	12045	2602.38696	22380.35938	59304.57812	13242.84473	6779.00195	20189.96094	22272.63477	7319.88477	21977.78516	27575.25391	10179.16211
		GBAA_3357	165	136	106		yybI	346.5	150	349	148.5		CC_0426	4990	5653	4255	5093	1362	5515	3667	744	14305	5703	5018	2399	11682		CP0442	302.099	40.99183	1.73342	34.88987	28.63448	96.38876	99.18557	63.95075	8.9071	39.33641	1786.61597	202.3549	44.27508	61.71384	82.76677	27.8765	43.99577	41.8874	25.64622	76.61681
		GBAA_5144	52	63	73		ysnB	1185.5	455.5	445.5	647		CC_0415	1954	4250	1707	1425	1393	1537	1173	756	5616	1965	1430	3601	3199		CP0443	155.0152	172.0981	75.36842	98.28656	24.5109	180.80275	201.54919	201.9175	117.25482	276.87964	116.0467	1705.75195	64.23016	296.21051	147.71429	100.23881	29.16784	83.89259	136.40211	106.5365
		GBAA_4371	201	55	277		ykoP	241.5	92	256	165.5		CC_0427	1318	5180	1514	965	1064	1008	1058	412	4394	1372	2442	1852	2900		CP0444	1279.22656	1293.21045	900.24915	3027.00635	1742.30737	1183.47559	1309.69702	2329.74707	1380.63647	602.54297	2225.65454	8950.29492	833.06	915.34277	957.17603	1477.23706	336.45398	1501.38794	2747.07764	791.29004
		GBAA_4371	186	76	326		degA	451.5	145	246	284		CC_0416	2003	6381	1919	1884	1596	2655	1360	635	6151	2198	2507	3257	5031		CP0445	1975.69702	3359.98633	650.43475	1052.40356	2879.48755	960.54712	3143.26953	2477.41406	1973.61108	1065.31787	5340.4668	29559.17969	879.50317	871.41022	1537.98047	2438.43042	557.71338	643.1944	3937.83398	836.81256
		GBAA_3294	73	35	25		opuBB	359	104.5	205	238.5		CC_0428	1111	2612	1043	1208	700	1371	770	392	3852	1376	942	1573	3667		CP0446	1066.77759	1296.06494	1070.76416	1319.78003	839.30798	1423.63147	2322.40039	1767.93701	1104.27588	1610.05249	2529.90698	8496.48145	1010.15295	1624.10254	1174.60107	1355.06201	419.31812	735.97626	2889.04639	482.02618
		GBAA_3804	539	65	43		yybR	186	1	44	210.5		CC_0417	1966	14252	2004	1477	1748	2184	1973	555	9642	3117	2507	2898	6340		CP0447	278.74957	778.62	583.25372	858.3089	753.61932	680.97058	1451.14197	1225.44653	804.65344	1185.02502	1010.42542	5624.83252	636.73486	975.88037	640.55347	1048.18823	308.19189	674.11249	1510.0885	359.85522
		GBAA_3493	28	58	153		yneQ	75.5	205	258.5	174.5		CC_0429	15318	50502	11701	5523	14097	1333	9188	5740	45101	9371	32629	24490	32306		CP0448	2315.53857	1374.3186	950.35626	1433.69348	1799.20703	754.23645	3074.5874	1927.349	1742.9375	810.88837	3147.27637	19655.27344	611.22473	527.56934	2192.50708	2212.73511	829.29004	712.87781	3216.91895	1047.38989
		GBAA_4553	192	196	147		yhcF	685	323	408	250.5		CC_0418	1181	1488	982	1085	940	1040	979	350	2334	718	948	1842	1530		CP0449	392.15186	535.29828	442.11963	651.68457	202.9911	402.0701	1012.48846	544.31873	427.3595	579.17847	631.54797	2705.72095	449.06891	529.52606	561.90918	834.50928	284.80341	118.958	1176.42468	313.30069
		GBAA_4292	255	289	618		tenI	1	102.5	106	15.5		CC_0430	6445	11209	11336	14193	1617	13363	14727	1004	40216	8314	20922	5154	51955		CP0450	1908.93298	2931.68701	1848.91553	2126.17554	2614.59595	2444.27856	3322.56494	2157.01562	2418.46362	1337.11853	2861.41504	10464.32617	1930.26294	1004.21265	1592.35059	4090.52612	563.07373	1898.82202	6118.19385	507.25342
		GBAA_1426	160	158	13		srfAD	1558	315.5	181	718		CC_0419	926	5857	1274	1000	1021	1631	1096	342	7042	1270	2133	2727	4619		CP0451	833.34473	654.76562	582.43951	3506.8584	1322.9375	1090.22021	437.7955	1769.5155	1164.33594	1314.31201	1053.12671	14928.5293	450.43884	1887.81396	545.76581	459.45398	353.20676	761.24225	1493.45654	1052.27808
		GBAA_0646	73	41	49		yrkP	593.5	309	200	251.5		CC_0431	5699	23676	7255	3296	3672	3133	6011	1228	16855	4120	14007	6876	10889		CP0452	1412.90198	1168.49902	731.90808	1288.5885	1033.52893	740.53088	1951.72852	1309.76599	1484.87	532.10278	1823.71301	13170.28516	655.55408	546.16638	926.78931	1647.32153	331.009	387.1268	1923.771	409.6723
		GBAA_5429	200	156	82		yjfB	293	109.5	327.5	273		CC_0420	499	600	361	405	379	458	293	173	927	296	541	549	610		CP0453	2350.83984	2573.73096	2354.22192	2011.84302	2017.53748	2724.77148	4097.38672	4148.04346	1771.62097	1915.80493	3776.42334	16117.88477	2324.95557	1899.95703	2394.07153	5564.47754	976.80096	1152.63464	8873.59473	945.10706
		GBAA_2112	236	291	439		lplD	449.5	196	335	231		CC_0432	10205	15854	14024	18231	3074	18296	13733	1646	46021	9883	24717	7628	56938		CP0454	971.3819	1928.74097	2183.0459	2690.62744	2408.771	2318.59009	2770.00854	2634.53809	2456.8916	1743.37891	2246.62988	11877.35156	3023.93994	1515.05701	1999.27905	4086.9436	586.48212	1646.72363	4924.64844	639.4447
		GBAA_5026	167	203	227		yfiZ	461	3001	698.5	495		CC_0433	6041	36652	6289	3558	4925	7661	4314	2014	22075	6797	10097	11940	23445		CP0455	775.74255	642.39014	148.33485	540.96155	698.8316	442.49982	352.88177	2063.72363	1426.4646	317.44769	894.08514	5994.83398	205.38179	604.24481	367.853	808.37817	99.51344	520.59454	1985.901	89.96819
		GBAA_0582	173	213	168		levE	37.5	70	151	58.5		CC_0445	11376	18606	16957	16360	15002	10284	2574	5846	20637	6567	11628	35299	17290		CP0456	2294.39746	2810.72192	598.14557	1438.39746	2528.28296	1256.72241	2868.5249	3228.07715	2468.18799	1137.26587	4181.53662	16353.21973	876.00195	995.82837	1688.60046	2071.88354	477.51559	1457.69299	3951.29492	671.8689
		GBAA_2357	109	45	194		ydaS	118	121.5	92	18		CC_0434	3236	6918	2284	1652	1805	3344	2244	724	6061	2373	5495	2473	7931		CP0457	6770.90039	6835.07715	6181.27637	11117.69531	7398.51953	8548.82617	16867.85938	11135.63965	9563.87793	9652.29102	15115.04492	49970.96484	10371.24023	10926.37305	9769.61621	19923.25391	3776.24609	8893.42969	25196.28125	5883.94727
		GBAA_4842	1233	1376	2053		ybgA	225	215	84.5	98		CC_0446	3172	8186	3721	4049	2142	4481	2299	1149	6458	3456	4133	3325	11946		CP0458	2028.80591	1565.14795	2173.354	3505.97119	2568.30957	2627.81641	4620.39111	3330.18994	3142.09204	2007.82056	3736.55396	12243.23438	2863.13965	2095.21143	2393.7666	6023.49707	599.97705	3432.16309	8669.95117	760.91736
		GBAA_3192	158	214	251		rocC	774	326	436	379		CC_0435	1798	10552	1809	913	1256	1957	1564	582	6905	1745	2884	2549	5260		CP0459	986.25464	417.8476	836.15302	1050.8385	3216.646	1107.22742	960.138	2193.43945	767.25391	395.74136	949.97571	6695.55078	963.83582	927.25208	1080.89355	1215.151	335.0387	1150.23242	1661.11353	1065.52295
		GBAA_3454	151	57	58		yrrM	281	1102.5	340	173.5		CC_0447	1207	3737	999	1064	1354	1144	872	538	2808	1457	1447	2762	2704		CP0460	3661.27686	4403.26465	1145.70044	2585.07251	4681.55371	2846.802	7939.67578	4378.16357	5857.60645	2315.35693	6773.44043	31450.82031	1682.45508	2304.49902	3976.74048	4728.88477	1387.25659	2841.66602	7124.09375	1581.58008
		GBAA_3454	71	160	126		ytxE	1	1	30	54.5		CC_0436	3920	10843	3641	2338	2243	3814	5866	853	8706	2732	9629	2928	12088		CP0461	2932.10889	4117.0498	2148.22607	3931.4707	3545.43555	3166.1416	7094.4541	5674.0293	3619.76538	3809.3252	6088.80566	22253.19922	2932.26172	4264.80859	3757.3501	6469.71875	1393.23657	4642.32812	9821.68359	1462.87952
		GBAA_5531	414	551	469		ycgJ	1	1	55.5	28.5		CC_0448	2274	8237	3261	3429	1747	3124	1981	969	5277	3255	3685	3396	9272		CP0462	4321.9375	12058.26758	5202.75781	11260.92969	11625.0752	5899.49121	16145.64453	11535.58008	10756.67188	3370.79346	13569.37012	34310.63281	7770.49512	4271.33252	7207.41943	11562.8457	3732.67432	9746.05469	18449.40625	3358.96582
		GBAA_3193	161	106	157		fdhD	593	2118.5	678.5	356.5		CC_0437	1657	7597	1640	951	1228	1602	1834	641	5911	1488	2592	2804	6242		CP0463	7235.15967	10731.87305	9255.25293	21082.31055	18452.72656	13003.78516	13759.79004	30079.51562	12214.96973	2504.96704	19449.94531	61170.39844	17308.63477	8574.78223	15235.00488	17632.42578	3608.40186	14336.41016	22952.96094	4947.45215
		GBAA_4809	147	151	392		pksH	1	1	20.5	5		CC_0449	784	2949	665	671	717	855	816	366	1701	979	976	1337	1824		CP0464	711.49841	439.01834	125.9492	533.16272	269.23792	283.41699	648.51819	337.27911	736.9848	479.52356	482.5936	3348.85107	396.79504	441.5708	440.41959	710.80798	124.0756	372.62195	874.51819	210.12085
		GBAA_0244	1166	1030	1143		ykuF	1203.5	262	315.5	344.5		CC_0438	2889	6355	2681	1490	1378	2413	4417	508	6085	1515	6611	1270	7172		CP0465	471.60992	566.82959	435.44965	951.60992	217.8782	587.4353	695.86328	1102.55078	1118.9834	683.40112	490.91455	4415.99414	469.80792	898.7312	425.38885	1145.20605	145.09215	536.12622	2086.41992	245.90331
		GBAA_5006	156	172	273		gerKA	443.5	55.5	138	74.5		CC_0450	8545	8510	6853	6079	8335	5091	4060	2818	12768	4622	5213	9184	16570		CP0466	1454.88953	1196.45752	1770.08801	1441.05908	2128.29346	3717.22119	2936.20996	5914.03955	5146.98145	1043.86304	2960.625	20759.08008	3774.30957	1895.63794	2162.80957	6127.2666	493.41025	2883.15405	8393.08594	540.30933
		GBAA_0092	3002	2978	867		yocI	94	16	63.5	62.5		CC_0439	2124	12771	2479	1169	1832	2435	2554	821	8489	2002	4510	3971	8034		CP0467	6430.41602	4253.18896	6909.41357	7000.70215	7685.95898	9887.09863	5299.45215	21615.38672	9128.65039	6276.4375	10691.2998	54750.875	16129.49023	11097.03223	8944.75488	11542.70508	2434.58105	7868.43945	14240.65527	2492.30957
		GBAA_4439	166	63	4		yhaR	340	130	69	140.5		CC_0451	2474	9531	1241	843	1583	2193	2338	685	5607	1539	3263	2100	5937		CP0468	1302.43994	1108.4541	456.57544	453.59503	1076.57849	831.97388	1379.67358	1369.36841	1394.95801	1170.64429	1238.00903	11621.31055	800.37537	772.4729	924.21472	1208.61548	223.93851	822.91376	1953.87256	321.78271
		GBAA_0233	78	135	29		spoVAF	1	1	41.5	14		CC_0440	1839	4289	1193	803	794	1583	1442	363	3728	1158	3047	1235	4790		CP0469	610.06665	804.54297	821.63879	499.45425	712.79169	957.95142	1588.80896	1573.10547	851.32129	1078.646	1428.51147	7268.28809	887.01215	1286.00806	1040.82764	1856.50647	366.68347	1140.13354	2627.49048	414.77649
		GBAA_4770	145	143	160		yhfL	1697	785.5	441	608.5		CC_0452	965	2523	1129	1477	555	1204	950	361	2238	1151	1682	953	4374		CP0470	880.04248	2785.24365	704.21497	352.10071	2738.9248	746.46051	1866.44653	3912.10107	1335.44849	861.375	2072.1416	11053.42969	526.68933	1885.72754	1714.05701	1746.16797	712.06329	1856.09204	1639.66296	562.42102
		GBAA_2968	55	74	75		ytxC	494	740	1978	583		CC_0441	610	2805	674	428	522	666	585	268	1812	591	887	1038	1752		CP0471	1809.89355	7803.43164	2492.31201	2762.22046	8863.66797	5097.84668	3520.97412	7315.41016	4419.61865	5115.37012	9523.92383	45550.96094	2192.69897	14561.6543	4694.81885	3895.99048	2818.29736	4322.18506	6509.70215	3170.70361
		GBAA_2674	40	49	31		lplC	263	415.5	381.5	131		CC_0453	2293	2796	1188	1319	2104	1798	1043	757	3885	1110	1280	4145	2831		CP0472	3247.12598	4078.53394	1429.64453	2305.05054	3105.67236	1370.11047	4751.12744	2434.95703	1731.56348	2066.57056	5235.74219	19178.34375	1896.74353	975.82483	1895.67407	4003.14941	781.5282	716.75427	4995.021	765.99854
		GBAA_2674	35	48	4		cssR	24	514	226	97.5		CC_0442	2765	8285	2392	2146	2273	2708	2078	1000	5780	2922	3016	4025	8117		CP0473	632.69171	932.10413	946.67651	344.832	1086.30396	1160.74976	1834.44897	1711.16089	584.09326	1013.51575	1645.32898	10240.22266	1070.23242	843.37842	1234.36646	1339.41345	808.63635	732.01538	2131.13452	675.55078
		GBAA_2801	83	111	127		yciA	1	1	16.5	12.5		CC_0454	1074	1739	1502	1547	897	1075	726	508	1602	889	850	962	2781		CP0474	481.36108	529.005	974.85809	422.73026	315.0535	1683.97144	1184.10742	1724.98999	596.67059	668.6817	1030.55798	6016.66699	1360.54846	634.73944	1128.474	1443.75549	203.51749	1132.16394	2316.11353	216.85641
		GBAA_5650	273	332	204		yukF	1	141	48.5	87.5		CC_0443	756	3483	914	658	712	857	638	414	1502	844	768	1395	2664		CP0476	2043.6405	974.83069	1224.31543	5057.0918	2562.41943	1839.28052	1676.81995	4304.18555	2005.13599	864.51343	3538.94287	20052.33984	934.43951	1491.90051	2644.58447	2914.80957	620.80383	3231.90503	5119.06592	1513.00098
		GBAA_5540	1020	1453	588		citS	432.5	341	222.5	182		CC_0455	602	1517	524	321	537	520	565	252	1068	430	612	555	1144		CP0477	3287.86133	23384.41016	1837.45654	4304.59375	43108.52344	12505.03906	15494.54492	6652.01465	7003.83838	21498.53125	42448.03906	61360.51172	5583.66797	23822.63477	11935.88477	5098.81299	4307.85986	3996.2749	10542.63086	4584.30762
		GBAA_3491	202	90	231		yqaN	1	1	22	1361.5		CC_0444	11801	42388	12209	12519	13000	14864	7811	5471	28295	19618	14134	22688	62743		CP0478	2708.26465	2312.39404	2083.72705	1811.23096	1780.43298	2498.354	3753.07446	2716.64014	2410.03857	2210.99219	2977.33301	8955.74023	2330.50293	2415.66162	1931.29492	4387.05078	622.43304	1355.83655	5531.89258	618.87085
		GBAA_5498	225	98	5		ybbH	555	167	307.5	536.5		CC_0456	661	1503	926	1114	452	832	647	263	1525	728	1111	613	3362		CP0479	2383.35205	2572.13208	3011.68164	2917.79688	4676.79785	3840.59961	5274.54395	3309.65283	2447.78662	3065.24341	5478.74463	17002.30078	3729.31152	2421.99146	3263.00635	4635.45996	697.35321	3552.68164	8122.61523	859.88959
		GBAA_5498	243	112	5		dat	419	358	353.5	380.5		CC_0457	2338	14090	2283	1701	1941	1863	1606	1176	4074	2697	1677	3284	6727		CP0480	2863.74341	1441.8606	2866.19385	5171.13379	4234.01465	4654.85303	2684.91846	4913.41797	2401.82617	1743.10742	4345.97998	21020.26562	3233.12939	2659.16211	5062.49561	3129.61084	1340.29651	5249.62109	4846.22363	2570.2251
		GBAA_3111	189	172	222		hemX	866.5	842.5	544	381.5		CC_0469	3533	13284	3425	3319	4013	3891	1997	1722	8019	7139	4499	6470	21978		CP0481	1534.32251	2030.09253	904.67273	814.9068	2444.52954	1905.71143	2187.25806	2731.78857	1382.48743	2692.49194	3567.17798	56420.26953	653.24097	1431.66357	1559.33704	2274.65869	499.64929	673.57269	4161.29297	691.7312
		GBAA_4339	6	19	23		yqjT	543.5	302	354	304		CC_0458	3545	19429	5578	5910	5046	5447	3279	2246	11551	9031	6148	9375	23043		CP0482	225.6232	227.98145	338.6109	224.70715	57.63311	308.423	519.82068	361.09332	288.63666	461.28101	306.1394	1795.66504	195.2883	640.69531	291.6366	451.33484	120.63396	206.28764	644.57489	143.276
		GBAA_5176	128	139	141		yfiT	851.5	647	289	655		CC_0470	1952	6084	2170	2265	1099	1480	1403	582	4357	2292	3235	1759	9457		CP0483	2178.0144	3019.51904	3867.24292	3623.052	5226.61816	4895.0957	5594.85938	5394.32764	2783.97852	2425.80957	5977.68994	27136.72656	3352.06299	3222.55566	4492.37891	5946.91357	1051.6488	2611.66992	8759.54883	1252.16553
		GBAA_1462	198	143	240		yotJ	1	1	23.5	70.5		CC_0459	2606	24385	2113	1039	2477	1846	3532	1522	14482	4186	2924	2988	11833		CP0484	3887.51465	2053.25244	2249.60547	6346.67578	6875.27197	4715.54541	3103.00195	4739.50977	3490.66992	2515.80249	6729.21875	35386.64453	2063.76343	4886.68506	5150.69434	5123.1416	1006.99243	6888.42871	9306.5293	3026.00146
		GBAA_1650	295	320	290		ykoS	1	1	40	33.5		CC_0460	1914	6439	896	1030	1194	1335	2672	638	3587	1402	3467	1321	5651		CP0485	3380.66211	3427.2124	1269.27698	1689.24756	2715.52148	1135.98755	4777.41553	3136.92456	2484.52295	1852.68506	4792.14062	22761.16406	965.84485	1118.25195	2550.01147	5034.63184	2588.34497	561.14502	6643.67188	2581.78101
		GBAA_3615	199	167	99		ypmP	492	220.5	441	257.5		CC_0472	19117	58974	29825	33846	10160	18909	29392	8083	56935	30491	55439	21920	62992		CP0486	883.54504	1123.45886	1161.74316	917.85742	682.02844	1700.03699	2003.94092	1909.39954	1370.74609	1163.68604	1612.18555	9514.78516	788.51721	1470.72656	981.01984	1949.17505	302.92075	740.01306	3450.82959	253.35266
		GBAA_5566	1106	985	1179		yvcQ	1023.5	327.5	343.5	398		CC_0461	1266	6449	1098	778	1063	823	1212	588	3792	1232	1506	1969	3607		CP0487	1140.87842	953.64563	1410.94653	2457.42407	1732.37805	5948.81445	1720.37402	3695.07349	3132.44409	1469.271	2291.34692	17268.21875	1302.56543	1694.97302	1185.80054	1939.18994	308.83759	1900.59753	4324.53467	505.59109
		GBAA_5566	1007	887	1176		yczC	32	1	49.5	1		CC_0473	46749	60784	16722	7205	23919	20822	55903	12180	52481	27020	49659	19384	58573		CP0488	3562.72607	1385.97705	1714.8197	5605.87891	4551.53223	4031.43799	2348.71655	6899.6792	3036.80005	1336.15955	4977.35303	24219.73438	3107.88159	2644.94287	4258.63623	4836.6377	891.99768	5219.81201	8182.05762	2371.45264
		GBAA_3793	181	122	108		ytxB	56	449	224	151		CC_0462	1784	4213	940	1094	1003	1549	1130	447	3230	1868	1461	1290	3931		CP0489	547.1004	577.56207	219.2068	332.30151	324.26761	321.01035	617.48987	351.96643	435.65887	246.17155	616.08478	2329.74512	393.30975	242.06285	407.1572	852.7569	138.1344	255.67624	775.57922	145.7019
		GBAA_5142	167	220	142		ytzG	92.5	84.5	114.5	107.5		CC_0474	7243	31659	12235	15988	2631	9481	18014	2830	24258	10618	51396	3976	63972		CP0490	784.60803	967.20398	931.43884	690.86536	844.15564	1064.16064	1887.37939	1205.61548	924.50464	867.91052	1162.45203	5426.52246	967.9043	1008.22614	913.70984	1981.79004	559.47418	859.21252	2671.43115	570.20648
		GBAA_3358	159	179	61		ecsC	1118	436	1114.5	1366		CC_0463	2349	13297	2348	1320	2300	1432	1990	1397	10131	2851	2901	3910	9002		CP0491	241.85065	42.71365	119.3787	66.80771	426.92285	195.4487	34.09432	153.08719	147.04309	91.14353	257.21335	611.9137	338.07025	306.87457	88.51414	63.23394	40.87669	90.99239	47.83415	77.6379
		GBAA_1072	1197	1275	2040		yaaH	1	39.5	79.5	32		CC_0475	2110	7729	937	721	1480	1184	2611	586	5223	1666	3423	2160	4314		CP0492	3379.7124	8510.51172	2394.48755	1564.604	13847.0498	4218.74805	3797.89111	16387.53516	10175.95898	7792.43604	9235.88086	47699.04688	3483.0061	11867.16211	4677.12354	2744.78003	1006.16022	4492.55762	6616.28125	2435.59253
		GBAA_3009	163	98	104		dppB	317	740.5	332.5	203.5		CC_0464	2594	10522	2661	2485	2012	1642	3190	1441	6378	1973	6745	1748	10995		CP0493	1166.99402	830.41394	413.92075	250.41914	879.72229	571.48279	1194.90405	793.39447	585.85083	743.99902	957.05225	4502.229	424.38965	587.14948	889.59717	1046.99414	383.54169	1017.97302	1552.69897	398.12073
		GBAA_4903	59	60	72		yurH	1	1	16.5	9.5		CC_0476	5595	5654	13377	7618	8879	4414	2433	2429	5206	2089	6089	3361	10527		CP0494	330.58786	395.49063	384.41077	148.30609	611.91797	681.07001	748.35083	795.90259	476.76318	509.95197	759.34363	2798.66797	415.57541	684.00189	671.50592	837.36041	2077.38306	568.09662	908.96619	250.8279
		GBAA_5542	991	1189	852		dppA	733	335	261	517.5		CC_0465	3466	25742	2614	1322	3013	1998	2514	1598	14568	5200	3490	3673	11628		CP0495	1325.08118	1686.48047	1192.51746	491.68161	2462.56738	3494.76807	1557.03906	5210.06104	3505.11328	2817.74243	2140.74243	13618.90039	1666.50049	3462.66162	1259.38159	2058.18091	289.05725	2191.50098	5695.30371	474.15045
		GBAA_3362	287	149	465		ydbC	231	25.5	79	59		CC_0477	1503	5733	1846	887	1424	786	1339	641	2827	1171	1733	1281	2962		CP0496	587.21088	59.3609	279.23792	277.4693	57.73512	219.64656	175.94611	700.61151	225.93594	153.0098	497.60413	2128.56592	291.74179	465.60919	278.59106	340.33923	178.53937	390.92377	493.75836	252.03169
		GBAA_1989	103	77	201		yxiP	39.5	33.5	84.5	66		CC_0466	739	2500	604	538	529	516	829	282	2066	717	1197	516	2328		CP0497	819.9881	2171.8999	104.49646	387.98901	1802.54053	513.32013	1567.40894	1827.86401	1263.53052	1083.42078	2141.22192	14227.31543	341.48212	845.86218	700.41992	816.18506	137.62698	940.34528	2156.24756	353.35968
		GBAA_3756	183	157	13		acuB	393	739.5	462	172		CC_0478	712	2408	906	1247	518	825	1338	287	1871	998	2180	780	4953		CP0498	756.29773	1360.99756	1162.57056	1212.80493	937.6626	860.07629	2572.62891	1879.90454	1580.88501	702.19006	1545.51501	8029.25049	1014.63977	1146.13904	1483.84802	2783.33643	760.45093	1566.01099	3836.31396	709.86829
		GBAA_3258	663	1112	1880		xkdI	853	608	450.5	274.5		CC_0467	1121	6325	1330	1110	1380	931	933	608	4555	1977	1188	3103	4248		CP0499	1086.97009	1099.55603	1604.59595	2317.98193	1473.01392	1640.30396	2024.78442	2726.44092	1688.96497	1010.37939	2212.3645	7926.90186	2163.80469	1597.44653	1705.72705	2582.83008	595.87073	2119.93457	3275.104	454.87509
		GBAA_5237	730	925	123		ywgB	34	46	78.5	78.5		CC_0479	5448	23545	1921	1643	3145	2751	3958	1671	10556	4881	5263	4428	12539		CP0500	842.20129	869.50006	504.54926	915.86804	2093.05347	1259.39355	468.4382	3026.58203	1775.24097	808.24603	1572.91699	17925.2793	618.79614	1835.34253	1001.54401	679.10522	215.74416	1544.67139	1937.53101	409.3042
		GBAA_3455	77	62	30		ytpQ	5556.5	4388.5	6781.5	5067.5		CC_0468	1565	3524	806	834	1032	1070	1276	479	3222	1454	1436	1188	4276		CP0501	824.5116	752.19177	384.86044	1222.10303	586.77106	1147.53442	1565.48193	1626.271	2113.88306	712.53265	1028.60425	13075.38477	803.28027	719.08539	1165.38818	2056.69092	302.84756	838.81757	2660.72266	591.58777
		GBAA_4248	77	94	79		yabQ	1225	334.5	705.5	1054.5		CC_0480	815	2328	839	725	525	848	645	232	1953	1046	1246	810	2846		CP0502	6590.6582	12674.81445	4794.97949	1225.53503	7709.58789	6541.0498	5680.74219	11060.98047	6422.52197	2204.77002	6306.34131	32062.43945	1627.78491	6300.5293	4241.66211	3573.8291	2174.85498	6154.32324	5344.97363	1776.22046
		GBAA_3097	288	539	369		veg	3854	3904	5534.5	2614		CC_0481	615	1435	1018	764	612	480	402	277	1827	620	484	900	925		CP0504	168.334	282.8826	347.52036	307.13574	421.5452	210.26001	259.34375	1751.92041	417.21881	363.04871	276.71506	3507.44678	272.0174	344.81961	277.27692	285.91083	197.9006	370.80524	711.51514	290.08139
		GBAA_3122	345	212	262		yceJ	149.5	393.5	196.5	124.5		CC_0493	3181	8787	3988	2428	2709	3034	4286	847	13519	3161	4644	7432	4616		CP0505	531.75726	206.8819	124.13945	382.6485	164.02585	513.24426	189.79575	600.20544	362.6084	191.30029	407.91376	1892.29639	178.48055	433.95999	266.604	241.54085	96.14388	380.42639	405.75922	119.96355
		GBAA_4018	41	57	61		ytlD	185	139	65.5	89.5		CC_0482	9849	16457	11900	8606	3609	11269	2074	1733	40560	13915	17820	14408	16690		CP0506	1022.41003	1680.0271	289.21481	498.4989	2141.74243	842.67157	1961.6394	1750.03296	2066.36206	1731.77246	6769.01465	32675.18945	208.33694	1529.37048	732.98938	705.40607	179.85425	265.38431	2062.2395	273.88208
		GBAA_0464	119	118	158		yopS	4	12.5	29.5	12		CC_0494	951	2631	1993	2229	863	1697	1158	377	5853	3733	1178	2258	5207		CP0507	399.71451	446.4819	161.03046	162.7822	417.89301	148.76935	375.86191	320.53906	226.02179	345.5231	492.82251	2937.63306	91.92546	349.31436	181.4543	113.4346	69.84158	86.66564	240.13031	209.41495
		GBAA_1487	91	89	10		ykoG	116.5	85	42	34.5		CC_0483	1608	4852	2078	1477	1296	1353	1114	438	5276	1721	1538	3160	2889		CP0510	673.9267	762.36078	1430.75745	655.4809	991.40552	1187.10901	3091.15332	1884.57947	1826.76904	740.21033	2383.18018	8886.84766	921.70551	878.66711	1557.81653	2846.24292	1366.85596	1324.6665	3511.94946	1223.00647
		GBAA_4158	852	1097	1661		yfiC	69.5	932	207	166		CC_0495	4814	20269	5512	5514	4790	5582	2514	1578	13233	5213	6658	15667	11496		CP0511	8095.47656	7550.21484	8062.27832	14082.49023	11908.06055	7280.53711	14416.66992	15088.2207	10727.62598	2731.11206	15805.94043	51281.53125	8276.15234	4768.7627	11366.16992	24702.25977	3419.13794	10942.25684	29858.48047	4723.96777
		GBAA_0155	930	992	702		yisP	132.5	30.5	54.5	34		CC_0484	1132	2363	1405	998	801	1373	1031	328	4865	1401	1783	1694	2116		CP0512	974.14062	956.32422	421.77753	899.93677	1354.81067	692.88947	1798.28345	907.43079	897.82886	802.52979	1773.58997	8066.59521	271.46689	491.68164	909.49426	1425.08496	155.73694	364.7106	1748.34644	227.2623
		GBAA_2450	14	21	36		ytlI	1	1	32.5	17.5		CC_0496	54262	61729	65184	63750	18532	57174	55558	5856	52271	63772	61870	62673	59655		CP0513	599.20239	557.02112	380.76318	595.78223	293.34509	349.18826	1161.74097	687.12927	432.8186	580.24207	759.14893	4505.54004	335.74561	597.13672	528.9505	727.3418	205.6275	205.86632	975.05511	303.15585
		GBAA_0729	62	75	123		yobU	1	1	36	1		CC_0485	9237	39778	8877	5043	6919	11223	6438	1838	49640	8437	16012	30084	19041		CP0514	202.66602	219.01379	417.58118	351.71887	285.80569	381.77814	644.38892	763.57043	403.8334	426.33411	431.41553	16884.66016	295.64191	461.5871	426.1813	398.5856	179.07655	492.75974	598.37769	182.32144
		GBAA_5664	323	224	267		ydgK	349	118.5	190	193.5		CC_0497	58140	62651	57909	61413	59219	57068	58714	55756	62043	60999	63741	59371	58882		CP0515	3536.67407	6523.64893	8559.21875	12336.54004	12118.14453	16257.65527	12030.84961	31140.33594	13051.54004	5047.20557	18171.13086	61194.92969	9361.73633	11514.15039	13471.78516	16152.1748	2556.65698	13785.16504	24254.10547	3261.625
		GBAA_0051	1126	1170	993		ydaM	1	25.5	89	55		CC_0486	22235	18486	16030	15197	12580	9743	5636	5533	37478	9623	10238	28907	16856		CP0516	3388.44238	13748.19043	3768.47754	8601.09668	15126.625	9129.36133	17866.06445	15470.56055	16827.55859	7871.6748	23169.80469	61173.62109	5881.48438	7815.38379	13187.50488	19284.78906	1619.56299	2350.75146	28152.54492	2346.84204
		GBAA_1632	1242	1030	464		yfkR	1	4.5	30	8		CC_0498	2113	2895	2555	2873	788	2784	2165	385	13313	5172	2796	3347	8318		CP0517	606.39001	541.302	340.49738	539.19836	309.07465	408.45026	900.284	673.02869	496.05194	751.72772	647.70654	4010.22607	379.66864	569.70343	458.65829	784.32788	150.37131	92.0656	1200.25793	196.72464
		GBAA_1815	657	668	538		exuT	66.5	73.5	25.5	43.5		CC_0487	2007	7351	2589	1704	1722	2176	2802	457	15381	2491	3594	5258	6463		CP0518	6067.66895	5078.49219	4300.0752	6069.25098	6309.84424	5810.11914	9558.61719	9269.78027	5473.28027	2601.36499	8041.32568	24224.48828	7730.39551	3507.58643	5589.62109	9230.33105	1928.92798	6013.85352	12668.58496	1850.98608
		GBAA_2268	1175	1606	3160		yhdR	5426.5	1564	1281	3015.5		CC_0499	1079	5065	978	737	848	1145	1243	386	4960	1988	1105	1734	2374		CP0519	2201.91406	2179.45996	2760.80151	3718.85156	5102.02588	3570.41553	3329.19604	4772.11377	2838.53613	660.14233	3763.95752	18328.52539	2919.323	1455.19556	3111.02759	4973.51416	586.16974	3560.03589	6706.51904	827.57153
		GBAA_3708	1082	765	5		yesY	200.5	158.5	143.5	120.5		CC_0488	1194	2974	2213	2326	1153	1591	1785	515	8109	2521	2003	1502	3300		CP0520	6281.12988	4582.99951	1554.099	4288.20605	6417.94336	2655.12061	6822.80957	4148.66504	4154.92871	2064.58154	7094.10303	28630.34375	2419.7666	1732.21704	4059.82471	6357.83887	744.56018	2243.29688	9834.32617	1118.70679
		GBAA_2480	22	45	10		yjcR	4.5	42.5	103	71.5		CC_0500	871	2706	1226	1273	794	1413	1187	351	4618	2380	1037	1881	4444		CP0521	2731.41992	5033.42578	3152.79541	2582.47754	3267.7627	7531.44531	6371.25049	6377.00781	5866.13672	6348.29004	5714.24512	29204.64453	4893.47461	4501.60205	2945.64551	5874.87402	1804.95093	2398.19409	16796.23047	1653.78296
		GBAA_2538	1631	2181	1333		padR	66	69	174.5	185		CC_0489	2030	5469	2051	1371	1834	1522	1698	625	9286	2277	1400	3227	4498		CP0522	2609.59155	5527.01465	803.97009	634.16187	6077.02979	2246.95068	2873.55566	4946.78223	1957.39404	4063.49902	6307.59863	43181.34375	751.35791	7253.08838	2845.43848	1334.7135	709.92065	3377.47363	2593.93359	666.22253
		GBAA_4910	67	67	201		yqbJ	56.5	43.5	51	34		CC_0501	812	2956	919	675	692	743	1607	278	3323	1108	792	1394	1642		CP0523	679.52338	733.46906	884.51691	1330.58496	1602.54797	966.22571	1028.13794	1857.42505	1337.63	300.58691	1449.97949	7999.68262	886.05103	924.25049	1215.79004	1327.42944	383.061	1432.5575	2213.97656	657.11584
		GBAA_1235	63	43	65		ydgJ	246.5	1	78.5	181		CC_0490	8547	18749	9067	8257	8487	9294	9760	3253	24884	15813	7552	13258	24093		CP0524	2272.55347	985.59363	527.89795	1523.07104	1346.27222	819.40265	2903.22656	1982.34058	1711.92297	1302.17944	1575.68701	17658.87891	675.19562	712.06995	2324.05518	2930.57349	328.32846	985.19037	2652.13379	742.21399
		GBAA_5399	159	128	169		yvlC	618.5	309.5	538	458.5		CC_0502	6506	8794	10733	11576	2629	10331	15817	830	60226	19387	13623	13339	57664		CP0525	2161.70557	1513.78503	1181.02148	1196.83545	1967.62305	1439.74805	4215.52002	3510.05908	2456.69751	2035.37646	2891.01953	16333.27539	1792.25354	1873.4165	2372.86108	5003.11133	578.17462	2545.521	6368.83887	1052.3407
		GBAA_4010	1854	2514	1241		comGF	25.5	30.5	55	11.5		CC_0491	1268	5288	1580	1332	1285	1370	1081	511	5678	1878	1270	2836	4000		CP0526	1888.40112	4075.15552	2589.64551	2148.16602	3886.35986	3901.4834	7060.07764	6336.24023	3449.28076	1824.91089	6682.17969	20701.5957	3878.02441	2631.83545	4444.7002	6913.52441	1879.22461	5419.74756	11788.18555	1434.3916
		GBAA_3676	52	56	31		bioW	2630	1234	1052.5	859.5		CC_0503	9436	35735	15163	7037	5155	9928	18418	1679	44880	11881	24886	22620	15633		CP0527	4569.27539	5498.31445	4385.90332	5501.74219	7067.03955	7210.98633	7824.19824	13569.14062	8538.11133	3278.68213	11821.19531	42063.66016	5741.02734	7336.59961	5516.00293	7848.19727	1980.99548	8552.18066	11717.53516	2317.23096
		GBAA_4496	108	108	32		ykuK	3814	2383	2463	2293.5		CC_0492	2188	5130	3214	2047	1779	2611	2285	730	10878	4412	4041	3807	4853		CP0528	680.21399	173.07449	1.55679	149.85306	185.5551	210.61285	128.0074	90.89258	261.36456	344.66559	363.48767	437.89423	181.9175	236.79901	90.64499	90.75671	30.73465	59.19028	225.7561	96.37642
		GBAA_1914	51	49	57		yfhA	1180	1549	1183.5	933.5		CC_0504	699	1270	1256	1182	504	911	1270	274	7504	2179	1183	1445	4121		CP0529	585.11035	590.16754	8.24509	478.6846	410.9715	770.35571	333.8103	233.5462	835.66687	575.39661	442.32541	3113.73047	285.93005	802.72961	97.99814	182.24921	103.7813	228.1179	624.34607	210.1326
		GBAA_4872	619	504	396		yfkQ	641	1	14.5	29		CC_0505	824	2560	1093	862	831	879	618	358	3000	1149	1147	1502	2107		CP0530	215.81851	96.39333	94.13827	82.62559	101.73177	57.61886	39.24333	41.84251	102.29449	28.90256	242.17235	208.063	110.5063	146.16949	98.25113	27.2278	38.56822	48.23703	29.84446	75.4613
		GBAA_0062	4321	4860	5017		ylxX	449.5	169	455.5	306		CC_0517	484	1211	440	464	436	487	467	210	1523	538	573	850	818		CP0531	67.08251	35.61633	25.93658	22.87233	404.17136	75.04442	137.56485	85.00918	68.26624	64.41805	113.3181	322.67731	273.88715	155.1649	71.66927	35.61739	28.15889	94.42923	24.14896	40.63671
		GBAA_5212	321	316	165		yfjP	81	20	18.5	3.5		CC_0506	2764	4146	1546	1326	1225	2206	1977	551	4177	1713	2059	2734	3842		CP0532	1966.55005	1095.15271	667.20111	2010.39038	973.29572	615.0556	1766.17249	856.33667	1504.7865	1031.95203	2088.66699	7932.47656	341.68127	918.03455	613.12872	1058.27539	243.84869	479.30414	1762.78149	363.84586
		GBAA_1713	188	101	179		ykuO	5210.5	1586.5	1388	4120		CC_0518	5351	14538	3967	4452	3935	6569	3110	1507	18549	7770	5065	6966	24606		CP0533	1245.86548	1525.00195	845.41052	1256.93298	1302.27551	723.63232	2157.70898	1443.90161	1382.56848	1141.60254	1667.47852	9182.01953	686.51697	1336.81799	1104.46448	2061.23901	630.02869	1144.93311	3351.31055	628.17352
		GBAA_2448	205	183	137		ywdK	163	125	182.5	173.5		CC_0507	309	1091	366	272	291	312	349	128	959	356	385	508	682		CP0534	642.53168	1122.34094	734.43909	676.59308	1099.18604	1375.65198	1193.59253	2278.51807	1504.83752	961.68054	969.3811	7315.56445	628.37616	1290.44897	819.38928	1447.047	1464.53601	1096.87451	2391.53906	347.14581
		GBAA_2070	310	222	106		sigZ	27.5	80.5	182	81		CC_0519	995	3129	847	685	802	1035	904	336	2532	940	1105	1565	1772		CP0535	428.5405	168.4178	461.72769	831.68176	38066.54688	740.28247	303.12509	2446.13696	978.81958	1090.31079	184.3432	5077.64404	445.10968	754.97729	191.19475	338.39185	152.86624	328.17761	1586.48706	22191.67773
		GBAA_3176	4	4	8		ybgF	990.5	512.5	310.5	498.5		CC_0508	3026	10785	2287	1647	1773	2650	2031	799	7447	4561	3114	3846	6229		CP0536	850.64142	764.36084	238.80385	2702.91162	673.6897	137.16376	536.78979	219.87415	302.37344	581.53088	232.36221	2330.41406	157.80624	345.42505	360.5748	305.40283	206.85464	95.4796	309.21201	319.13324
		GBAA_2134	6702	7467	725		ydfF	3716.5	866.5	870	1895.5		CC_0520	1005	1385	1327	1188	391	1297	1308	227	3309	1015	1175	606	4016		CP0537	714.09015	703.67078	445.65851	1086.34851	343.2543	320.12378	648.56519	716.97363	428.88177	473.79395	507.38574	4376.17676	223.1001	516.00964	311.0802	436.81799	242.3432	280.13086	944.03381	280.46796
		GBAA_5372	3309	3195	760		yesF	1304.5	765	500.5	405		CC_0509	3460	7873	2071	1916	2196	2087	1564	1190	8232	2917	2392	6067	4996		CP0538	233.58829	191.89545	199.93275	113.2547	118.8169	241.7661	244.48596	290.57587	278.08521	386.00519	273.50629	860.60767	147.55444	407.168	162.42764	130.84	85.05116	223.7847	362.40002	146.3791
		GBAA_0781	177	124	284		yxjC	223	127	55	76		CC_0521	735	2363	981	631	757	770	838	302	1876	713	1075	1034	1355		CP0539	809.55408	1419.38696	768.36664	465.5661	1582.078	1088.27454	1526.60498	2401.25757	1065.14331	427.63809	2130.81689	6607.32617	787.13818	850.87036	1440.42651	1286.47754	539.19427	1516.74048	1886.08203	646.64691
		GBAA_3877	144	73	11		mntD	1155.5	435	448.5	522		CC_0510	4401	12724	6204	5184	3358	6053	7194	1187	10999	4437	9558	6654	9657		CP0540	1714.10547	1063.81396	661.51813	435.7702	1155.15796	867.20386	1757.22607	1422.31494	937.28729	789.26758	1818.297	8172.9707	505.51111	580.17603	1321.16357	1392.98499	342.70474	406.50681	1857.26294	563.73669
		GBAA_2764	69	8	8		yazA	622	326	699	680		CC_0522	1085	1888	2073	1729	681	1114	892	403	2887	915	1123	878	3324		CP0541	691.01257	951.25488	787.72131	379.06555	751.65527	958.29553	1346.73047	1449.89844	656.26587	1065.33374	1300.59949	9908.54688	832.38184	825.15881	822.55817	1125.35718	313.09338	403.03638	1554.9646	381.59863
		GBAA_5331	47	39	62		nth	1338.5	662.5	1188.5	1487		CC_0511	13608	59528	10631	13029	14447	21242	6638	4946	44507	33991	23411	29231	56335		CP0542	880.11279	1822.06592	2811.35645	1262.19458	1860.474	4452.71777	3051.48706	3944.28149	3262.36304	2117.05566	3115.74951	13027.73438	3163.99854	2330.45093	1782.70752	2502.95337	764.164	2606.84717	5314.79346	880.84009
		GBAA_3408	234	226	225		yuxK	1385.5	192	488	798.5		CC_0523	1059	3476	1023	860	882	1116	961	388	2894	1276	1132	1850	2125		CP0543	269.96078	60.744	187.3338	160.58435	444.52771	194.1107	190.7141	360.34576	161.41135	234.77582	105.4172	2144.41406	113.649	355.2489	143.50925	122.37469	44.70744	206.73856	217.47185	143.02609
		GBAA_1000	134	125	41		yqxL	251.5	53	149.5	163		CC_0512	1437	3060	2345	1665	1281	1517	1997	569	3127	1069	1820	1492	2742		CP0544	699.35461	386.60431	237.26706	504.79529	129.7812	213.0116	621.85852	300.69531	387.57831	274.88757	433.33319	2706.20898	97.62296	251.46185	342.05029	424.1073	91.85043	35.27926	478.86011	175.31186
		GBAA_1000	130	88	34		ydfH	290	661.5	487	239.5		CC_0524	1872	3408	1893	1802	737	2422	2019	365	5128	1948	2137	1202	6721		CP0545	257.55991	612.12537	426.35471	275.8316	180.29739	424.28906	632.56494	439.13922	283.90579	584.09833	480.29657	3356.97021	158.5741	465.21881	386.2641	470.35364	187.3764	300.25604	763.30603	261.14417
		GBAA_5537	475	699	786		yoqH	1	1	40	1		CC_0513	444	2423	675	474	524	418	484	194	1709	549	537	672	1449		CP0546	694.48901	1695.61646	2171.4939	653.03705	1994.479	1874.67603	2749.0376	3227.50684	1729.50391	951.4314	2827.28613	23825.94922	993.25238	956.4115	2074.12793	2715.9165	863.55505	2162.20801	4867.38672	888.35547
		GBAA_4455	1644	1414	2844		ywkD	1	101.5	66	168		CC_0525	1067	2818	950	631	828	1206	696	313	2883	1046	1147	1423	1770		CP0547	628.87207	369.7438	11521.36914	8040.14062	3420.40991	26802.60547	1470.38196	5944.39355	11210.06055	4370.1958	3320.31201	23608.74609	5636.16992	4804.4541	708.87799	1457.47046	203.89305	2805.45215	8252.66406	633.75153
		GBAA_0800	224	172	357		ylzA	5063.5	3358	3257	1977.5		CC_0514	1264	4615	2123	1845	1227	1453	1390	496	4030	1936	2346	1569	3791		CP0548	857.91333	684.0741	339.34583	586.10974	324.97021	345.0936	744.20776	703.61963	513.37335	352.4678	706.37524	5474.47559	199.47791	261.43054	407.133	566.69202	90.55333	291.04111	1096.02148	197.42044
		GBAA_4465	182	103	102		tuaH	191.5	114	76	139		CC_0526	2659	4848	3169	2485	1726	3882	1408	1025	6529	2182	2335	3037	8151		CP0549	250.15511	525.47406	286.69312	567.24725	65.45607	205.3623	572.1452	377.75125	280.1091	512.97253	247.75327	1457.86743	191.02271	630.88513	149.31931	211.44586	121.9925	136.86681	277.67911	184.16765
		GBAA_0542	145	102	24		sigL	998.5	302	369.5	851		CC_0515	1585	9378	2644	1697	1998	1799	2029	574	6601	2361	1804	3225	6480		CP0550	385.34399	298.4007	454.18799	622.46234	364.0871	667.61023	603.11511	943.3703	587.28137	549.29688	307.71371	3454.27637	388.74188	576.73962	389.59329	494.99396	125.23471	445.44202	1099.03479	173.58455
		GBAA_0952	287	274	89		xkdQ	951	406	353.5	376.5		CC_0527	5002	22039	4037	5066	6089	7178	4295	2042	16479	10267	6298	13897	32119		CP0551	334.90875	107.2154	212.47986	308.51639	414.4906	265.72394	145.7178	528.04773	263.70035	304.15015	234.9861	2227.34351	135.6205	683.53552	210.6777	170.55554	72.32131	275.64539	345.65054	162.40555
		GBAA_0939	159	153	107		yhjH	1	19	75	55		CC_0516	1447	3361	1153	1076	935	1392	833	399	3464	1390	1235	2060	2898		CP0552	405.73831	156.3709	65.01675	128.92505	90.92934	96.76682	232.96387	94.15649	112.44072	221.88741	1902.21997	756.2536	36.71836	134.09485	122.2224	86.00684	34.44352	58.44967	104.28871	164.7813
		GBAA_0521	256	206	420		ybdG	1	29	144	124		CC_0528	1429	2083	1875	1886	591	2093	2209	327	4043	870	2676	745	6030		CP0553	3592.67334	16659.43555	4541.34277	5529.0127	11950.60352	32506.70898	17444.20508	19349.99609	25119.79688	55177.71484	20207.48047	61185.26562	7016.82129	42852.67969	4479.63574	8088.54004	1643.16357	4731.09961	41114.5	1642.87866
		GBAA_1364	138	88	205		yaaL	1	36.5	51	108		CC_0529	803	2937	633	528	729	709	833	315	1278	771	775	1308	1966		CP0554	336.29599	717.09821	618.17468	592.97058	936.57959	2429.90894	643.97229	2358.35498	1431.24695	1651.29004	1760.97095	25478.73047	482.0231	1477.92944	438.77145	565.43689	174.25571	859.11267	2111.87256	244.83749
		GBAA_2804	48	72	30		yvfV	3417.5	1663	2578.5	2300		CC_0541	1122	3617	778	766	968	966	1033	409	2194	1330	993	1689	2358		CP0555	464.39841	295.75751	358.97305	461.93286	840.72192	446.1561	314.5705	894.46521	385.98682	524.84357	831.16296	5447.32422	313.54279	896.37482	535.52332	428.0181	197.40965	562.26538	1024.99036	396.91422
		GBAA_2804	63	75	36		fhuG	1132	4475.5	1288.5	664		CC_0530	1885	4915	1964	1394	1605	1664	1378	658	3762	1454	1828	2630	3678		CP0557	857.302	657.99072	230.53049	628.86993	631.47552	245.08475	692.13788	552.33826	475.03366	380.40921	820.11987	3039.61694	218.4175	422.05981	535.2301	516.50812	103.9876	219.32855	890.30206	195.35904
		GBAA_1032	157	130	56		yabT	433.5	307.5	439	370		CC_0542	881	971	881	921	730	833	410	364	1006	465	589	646	1170		CP0558	634.22992	519.57672	340.61954	385.86407	203.2099	602.38708	264.48041	589.03241	498.70129	1306.69604	188.7238	3515.44678	305.44821	1204.50403	218.0546	300.49869	189.32359	198.06485	752.17194	295.7139
		GBAA_0905	180	180	271		yopV	1	25.5	120.5	20		CC_0531	1688	7475	1738	1096	1627	1770	1578	633	4445	1970	1913	2641	5349		CP0559	461.36865	2461.21191	692.20282	1153.24939	2427.4502	693.2948	2066.77734	1574.02808	1066.54456	542.47858	3136.56348	5662.98926	671.76459	783.40576	1361.04602	1422.46204	536.47314	1403.74902	2184.17798	697.71985
		GBAA_1492	4	48	5		pucK	333.5	174.5	260	291		CC_0543	7601	41106	7185	7154	9658	8646	6644	3751	28294	16703	9144	17331	40547		CP0560	2247.59961	4745.63379	2490.04443	5274.34473	7646.21777	2087.00146	5433.28125	5537.75391	2875.30908	954.45435	5880.6665	13209.30078	4006.26294	2835.13257	3329.28857	4152.68555	2062.19385	4188.12646	6661.00586	2185.03198
		GBAA_3388	133	100	29		ytmA	111.5	7	69.5	34.5		CC_0532	1629	5236	1284	1030	1205	1226	925	504	3555	2176	1344	2108	3226		CP0561	3073.96094	1963.97144	933.56622	3741.68311	2138.28247	1446.22595	4446.06689	3063.05249	2222.04199	1414.18457	3841.48633	18013.70508	1134.56543	1723.61108	2328.14062	4161.09814	536.22095	1797.29602	6074.90723	747.40662
		GBAA_4130	714	499	1647		yczF	1	125.5	96	51		CC_0544	423	758	493	529	343	467	341	183	736	405	516	383	1018		CP0562	1469.6106	1998.30396	2204.93359	1847.67993	2057.72656	3482.89453	4158.38232	2937.69287	3571.89502	3265.06396	4366.81836	14745.4248	2740.20508	4882.74219	2701.69092	6144.19482	940.52271	1876.39697	6624.74902	870.47418
		GBAA_5012	52	68	80		yxaJ	1	64.5	150.5	68.5		CC_0533	594	2536	773	589	700	569	556	309	1636	880	633	982	1613		CP0563	341.29227	286.18671	271.56375	393.09723	125.86942	201.68549	554.85541	536.79602	341.25064	296.25226	335.3811	1393.03003	204.74466	508.91916	189.23575	297.42316	101.86807	218.9149	322.97656	182.89651
		GBAA_5503	162	213	352		ytvI	1	88.5	151	68.5		CC_0545	711	2188	959	710	740	685	560	307	1387	837	626	1062	1264		CP0564	468.82559	224.09215	486.8331	441.40051	517.02612	536.22791	250.26834	1008.41089	493.54581	418.68399	1695.59338	4446.52686	2327.49951	948.46973	317.97186	400.58698	151.90216	361.11621	766.21649	212.91901
		GBAA_0437	68	74	141		araP	171.5	187.5	95.5	19.5		CC_0534	783	1517	1340	718	687	512	426	332	1015	529	414	674	1055		CP0565	1003.49963	1372.03442	211.9433	715.61853	976.32593	646.56396	1185.80054	1134.79504	830.06287	309.7424	1745.875	5627.25684	666.20923	472.79126	522.57971	829.91418	171.15939	541.56299	1403.95752	267.34586
		GBAA_3150	198	203	104		ylaK	1	1	64.5	19		CC_0546	591	1041	549	482	410	534	425	234	862	545	399	618	1222		CP0566	1813.04199	11140.875	1304.29102	1374.69849	13674.92969	2581.77783	6778.61426	5197.62793	3978.25195	3189.63867	8646.35156	29929.23438	2148.53198	3266.44653	3101.3125	3609.90283	1846.84143	3683.78857	6423.3584	3091.05664
		GBAA_3374	7	5	6		eag	681	1638	1440	372		CC_0547	920	3921	1694	963	1485	943	1699	610	2592	1228	955	2324	3045		CP0567	498.2218	913.27344	1010.95026	896.27905	891.64844	929.43079	1335.255	1127.11548	1132.79492	814.15106	1003.75122	4163.12646	967.49768	1097.05701	877.96045	1549.35791	409.74994	641.10291	2245.50903	489.4939
		GBAA_5375	51	40	91		ylbF	721.5	305.5	510	437		CC_0536	424	1210	464	407	429	360	364	204	811	407	435	363	986		CP0568	1750.91577	662.55371	937.68457	1039.14954	1316.26392	1170.224	940.35657	2006.93005	890.43835	401.34909	1042.93091	5435.52832	1152.53003	1319.11646	1081.81909	1082.14758	471.26331	1102.25098	1635.61401	719.45148
		GBAA_4909	389	290	337		yjaZ	3.5	10	27.5	19.5		CC_0548	568	870	512	591	462	520	451	212	808	489	473	564	995		CP0569	2765.03955	3710.98657	1054.26453	1513.02649	3431.54492	2339.77393	3953.58447	5147.5166	4157.80322	3210.9646	5554.08838	25442.66016	1459.25098	2540.2251	2306.16846	3002.67554	779.0658	1934.33594	7543.95166	1758.33606
		GBAA_4909	319	266	233		yycN	1	1	39.5	22.5		CC_0537	464	2389	701	538	584	457	598	256	1713	671	536	658	1690		CP0570	695.59009	644.8949	347.1795	354.37018	580.67731	522.76288	955.4729	1013.90137	759.33972	520.65698	1238.83643	4405.85254	397.32645	719.43066	622.77075	673.11047	218.87726	670.51117	1142.43945	343.85522
		GBAA_3687	96	101	35		ynzD	54.5	118	53.5	51		CC_0549	428	1436	333	311	351	409	475	163	843	424	208	424	706		CP0571	685.05139	292.36951	986.90344	689.56543	1201.20166	1364.34399	378.61771	1134.65051	522.28497	460.35321	360.3764	3628.62451	713.86951	1067.84705	552.46851	489.47772	376.27609	514.4826	989.94373	630.1109
		GBAA_3498	38	23	13		msmX	1159.5	1273	1001	635		CC_0538	2923	5691	1336	1319	1573	2230	2204	685	4959	3082	1552	3358	7755		CP0572	3631.18311	4873.42969	1397.90942	8401.65234	2587.21997	1129.17993	4895.35352	2016.66846	1931.08594	1443.04761	3985.04883	13633.06055	1740.03442	808.55212	1828.73999	3054.67749	1134.88696	606.2002	3031.63599	1329.12305
		GBAA_3047	536	305	148		holB	1434.5	2880	1552	706.5		CC_0550	842	1184	615	677	771	669	639	301	1458	500	729	1325	1849		CP0573	1516.24658	5696.83496	1853.77698	5434.31006	1950.71899	1464.93359	5165.0752	2780.5459	2265.39209	2696.21533	3759.77417	13128.1543	2168.3667	1645.08447	2329.01099	2936.20068	2093.79346	1224.01147	4330.66406	1845.5686
		GBAA_4811	165	132	371		yhaN	1773.5	856	1131.5	856		CC_0539	2091	4402	1007	1262	1868	1551	794	747	3966	1510	1141	4594	2799		CP0574	451.37103	676.04144	623.4765	1042.14099	661.00208	761.07812	983.40509	1117.74353	715.06885	681.90295	643.07727	4962.36621	702.79492	641.6264	555.76813	824.66339	217.13385	877.7666	1375.94653	251.55339
		GBAA_3360	233	202	174		pabC	2018.5	2677	1669	737.5		CC_0551	679	2104	497	338	499	464	749	238	1165	507	421	677	1350		CP0575	1352.03906	682.52759	930.40265	1655.37744	2203.25806	1327.13599	653.49524	2002.76501	1620.51196	528.89142	1206.50488	6820.78125	2068.55518	746.52698	977.96802	1840.70044	193.39935	1104.30859	2769.23291	379.68954
		GBAA_1552	57	63	33		spsB	742.5	96.5	91.5	213		CC_0540	654	1514	533	489	548	545	472	242	1226	522	482	595	894		CP0576	2770.53809	2525.021	957.02899	1214.29346	2925.85791	1230.93103	3569.91699	1050.59753	2363.94385	1232.56909	3262.83936	9121.36719	1327.63696	807.58026	2196.78589	2214.51538	549.26929	557.43713	2868.56396	729.8728
		GBAA_3059	62	63	22		ydcK	236	40	121	138.5		CC_0552	549	1320	606	649	409	671	451	206	1012	560	655	655	1687		CP0577	345.50629	1580.15796	365.5668	394.77084	1880.55701	567.59589	1113.63953	718.08911	662.06812	947.59509	1944.01599	9326.96875	305.22632	845.21234	547.69263	1982.09387	203.34669	420.1669	978.11206	350.94696
		GBAA_3059	62	61	56		yybT	3313.5	1125.5	1333	1367		CC_0565	1050	3738	930	745	1120	709	947	435	2395	1191	929	1144	2395		CP0578	241.26306	302.01675	439.89621	884.46521	263.71289	597.32385	594.61267	691.91235	603.28687	552.31219	315.08521	2107.60352	582.22449	722.26721	375.09821	378.89529	164.03189	385.89136	904.37927	169.56494
		GBAA_5325	31	42	105		ymzC	1	1	86	39		CC_0554	3995	6967	2618	3284	3949	3451	6041	1356	5694	2553	2367	4805	5035		CP0579	538.43665	260.7883	394.37567	1319.91052	462.71066	888.72217	360.21136	776.46289	357.9061	308.11072	492.74841	3170.94897	434.69324	788.82605	504.92545	354.07495	205.06	563.13379	588.81104	422.11356
		GBAA_5306	1463	1795	3349		ywjA	778	511.5	277	396		CC_0566	2126	5947	2460	2570	1899	2324	3808	909	6765	2834	2303	2250	9721		CP0580	1056.62793	571.2215	1547.24048	831.63123	389.3732	2819.10986	694.38098	1544.56104	3271.35986	1404.01196	951.46161	9866.41406	534.68396	963.19031	543.30902	722.33875	155.6248	188.70517	2252.56787	303.84735
		GBAA_3889	66	70	31		yrdK	12	1	35	24		CC_0555	704	2774	799	695	1035	664	1750	495	1987	962	619	1666	2069		CP0581	11286.33496	12097.625	5538.29883	8779.35645	8990.02637	8875.02148	20632.21094	15251.93555	10942.98828	9336.79297	20405.83594	54852.30078	8085.58789	8125.13281	11705.17969	25124.04492	3760.99097	11315.54004	33505.83203	3703.99512
		GBAA_3889	124	82	49		yufP	3.5	116	193.5	35		CC_0567	1200	4562	934	879	1131	942	2153	454	2982	1600	1386	2220	3881		CP0582	209.81325	348.5976	685.81824	464.0307	563.59473	1200.62903	733.00598	791.00635	1133.50854	2107.2085	412.7565	4050.27734	965.6817	2081.073	443.96539	675.05701	216.7383	352.8075	1629.23096	280.52271
		GBAA_3155	627	1058	204		yhbB	1	1	34.5	7		CC_0556	1486	4296	970	1140	1313	1263	3893	656	3246	1882	849	1543	3195		CP0583	5408.60498	4614.04395	3467.32031	8979.25781	10349.43945	5565.25146	7284.83301	8479.60742	4305.27002	2024.91296	12472.31445	37103.77344	5028.83984	4477.82959	9487.14844	6955.53906	2387.97998	9443.13184	11462.74414	4075.12793
		GBAA_4202	48	27	24		azlC	464	764.5	686.5	148		CC_0568	1183	3458	1337	1464	1005	1174	1412	454	3331	1808	1156	1544	5579		CP0584	6422.89453	6077.06641	2743.77295	6251.53125	6095.06396	4412.03711	9319.85254	4697.14355	5939.44434	4948.40723	9026.68066	29512.85938	2892.22998	2387.40698	4815.53125	8530.61719	1208.03503	1503.98962	11828.73242	1896.32642
		GBAA_4498	140	107	180		yvbG	80.5	1	10	8.5		CC_0557	1328	3067	1103	1203	1597	708	2401	784	2477	693	882	2274	1656		CP0585	1259.43945	2987.33887	1894.12744	2320.74707	2055.77393	2765.63184	5662.55078	4579.91455	3631.50806	3097.8374	4507.90332	16565.91406	2471.64014	2938.427	3123.81201	6048.10205	1533.03955	1833.65747	6955.64697	1114.17883
		GBAA_3941	55	29	90		yhjD	238	76.5	167	149.5		CC_0569	1739	5566	983	1089	1266	1207	1045	570	3140	1595	1672	3925	3196		CP0586	800.10461	1304.38794	1165.31897	2087.91162	2319.09595	4721.34766	2180.3501	3117.21191	2837.09863	2091.60742	3248.32617	22726.01953	1327.45093	2606.58813	1400.30798	2005.57104	448.16235	2505.13843	3911.41504	492.88809
		GBAA_3153	184	216	10		ydaF	165	141	365	251		CC_0558	7463	14474	6419	8073	7298	6283	4167	2852	12587	5770	4724	12215	11630		CP0587	909.25269	445.69949	800.68445	614.66296	1399.82898	1119.74536	414.92209	1829.39404	765.43274	636.98505	1186.58154	7632.90234	423.90475	1012.66553	960.28992	623.42395	252.79375	976.9184	1260.15002	429.29684
		GBAA_3348	6	44	43		rnmV	286	147.5	193.5	198.5		CC_0570	3365	6732	3071	3473	2353	2632	2844	1035	9439	2765	4467	4513	13714		CP0588	602.1355	531.60498	374.7504	343.04492	597.90869	446.70511	773.10394	243.4453	356.4285	360.42639	542.3996	1988.65747	280.68021	225.16437	473.90753	537.6098	125.24005	418.60989	571.24365	217.15076
		GBAA_1152	230	268	158		yxeC	1024.5	212.5	276	1250		CC_0559	793	3867	833	861	1250	601	4427	823	1909	899	521	1649	1863		CP0589	355.64944	439.43073	239.60135	389.85519	139.6156	280.48761	390.64395	510.72522	308.05524	267.52966	1865.28406	1802.68103	170.31935	378.72989	190.87866	192.1153	113.32671	172.4606	387.50055	156.59206
		GBAA_4142	837	765	689		yjnA	21	97.5	12.5	14.5		CC_0571	585	1735	290	534	501	542	421	230	1143	638	496	881	989		CP0590	225.10147	261.56671	187.3741	122.5998	279.9743	197.87366	109.73297	83.42984	111.22975	126.3887	113.2926	357.49341	265.2811	172.88541	126.2867	113.282	67.23527	117.5742	42.41046	67.59739
		GBAA_5412	948	797	1909		ydfQ	1049.5	499.5	498	547.5		CC_0560	526	2116	462	480	458	403	671	241	1243	658	546	513	1518		CP0591	704.54443	1231.76501	314.92596	1517.81653	415.0231	193.38251	1169.92407	775.24768	710.66528	610.84381	839.21521	5239.78564	237.69641	440.73401	613.80042	943.07178	265.3324	534.31177	1444.80603	379.4649
		GBAA_2937	225	149	77		spoIVA	1240.5	326	163.5	437		CC_0572	2997	2578	5119	1767	4645	1537	658	919	1623	872	1020	1275	1656		CP0592	327.94666	793.30811	342.7966	688.06427	673.83691	349.03247	784.29858	661.89825	536.21899	529.86487	634.57629	5158.5752	312.362	627.18848	372.79541	599.9118	249.54324	402.19916	1213.58154	281.62476
		GBAA_4797	594	834	486		pucC	1	16	97.5	61.5		CC_0561	487	2005	355	402	584	316	682	331	1637	601	469	646	1321		CP0593	383.44635	3241.81738	418.69464	285.15115	2584.70605	575.59814	1255.10254	1845.30542	1157.98828	409.41934	1921.03394	9669.81445	312.47687	730.04626	868.07574	693.5293	272.42255	1428.3479	1450.13245	343.5434
		GBAA_3685	102	130	99		yfnC	166.5	102	159	273.5		CC_0573	1569	3129	504	619	938	796	1036	345	2497	741	819	2022	2120		CP0594	2278.55493	1643.20557	2342.09961	2155.05811	3387.75293	2473.81738	3116.24146	6185.97754	2357.65698	545.99432	4894.72461	21444.89062	2080.85107	1618.37158	3403.64648	3696.29102	1168.80298	4314.44922	5790.37695	1578.724
		GBAA_4327	192	200	9		yhfT	47	107.5	58.5	34		CC_0562	1364	2910	917	1265	1229	1192	689	516	2361	876	964	1952	1868		CP0595	523.52081	263.00391	167.95219	109.9127	95.25633	252.41725	199.30466	174.98421	233.91969	327.26501	1123.48718	5229.65088	49.61842	117.50915	139.5788	185.7106	69.83326	124.34161	499.93372	100.0364
		GBAA_1777	119	106	9		gerAB	76	1	29	39.5		CC_0574	1719	6470	1492	1865	1497	2291	1293	538	5809	3671	1818	2842	10376		CP0596	310.05582	2300.60693	236.95551	218.59935	1988.36304	421.49811	1276.12952	1269.8075	679.13519	707.25049	1647.97205	14535.83496	152.94156	919.21606	651.42639	698.47723	226.5602	623.15118	1272.63062	262.3783
		GBAA_3390	522	332	627		yppC	98	5	95	48.5		CC_0563	632	2608	472	487	729	423	441	296	1790	850	473	819	1207		CP0597	121.4402	104.9356	230.9465	131.60539	198.12915	128.5878	52.3536	309.28665	206.8073	231.14215	999.49121	1988.44092	174.22971	224.71439	126.22125	212.2863	58.40289	154.08914	282.8219	115.01679
		GBAA_4347	113	144	117		yetO	1115.5	557	572.5	985		CC_0575	1006	3922	426	508	608	624	967	360	1353	995	917	1333	1803		CP0599	435.77945	135.19525	282.98911	358.44049	272.35229	275.67105	158.87869	700.98535	262.23163	151.29915	289.26859	2758.33105	359.51892	564.78662	330.7511	301.95239	119.81275	250.3761	405.28772	231.48474
		GBAA_4526	384	498	227		kipA	388	631.5	557	268		CC_0564	572	1026	647	608	680	408	475	359	734	403	382	390	629		CP0600	917.59143	3082.79736	374.60046	499.11469	2280.67407	896.46338	2090.73535	1843.48193	1998.37402	1334.75342	3339.86914	9695.02344	367.26981	911.09424	858.44543	909.83862	232.63339	847.76013	3143.10693	277.24304
		GBAA_4927	1221	764	142		yflP	1	1	38	34.5		CC_0576	527	1886	703	911	416	550	565	197	1634	894	1176	633	3208		CP0601	366.12753	2145.08691	257.28464	176.2148	1747.51196	559.55481	836.28894	1336.91504	554.31409	631.31274	1678.30591	6475.63037	178.6973	771.43347	811.89954	577.216	221.58551	936.37109	726.92859	301.80246
		GBAA_4927	1063	670	117		yisR	1504.5	494.5	584.5	491		CC_0577	758	2395	1048	721	647	580	579	211	2236	889	615	1421	1382		CP0602	490.50259	319.11542	1024.47766	494.54221	921.26709	1190.70618	1550.79749	1731.6145	846.82654	532.83881	1606.83398	5174.94922	1261.72852	611.91003	1476.03394	1668.91101	352.6673	1354.16846	1730.64551	382
		GBAA_1484	211	125	127		yugP	1	2	60	69		CC_0589	577	1948	673	424	397	486	596	223	2040	815	519	1044	815		CP0603	1898.85303	4401.44922	1518.59802	1265.21399	5707.61914	4112.81299	2079.05688	13001.11914	9549.1582	2942.98804	6568.20312	60409.5625	1158.14307	10741.2627	2773.74365	2092.49561	615.50122	3368.65088	6034.69629	871.44421
		GBAA_0141	4376	4809	5390		ycgF	1	14.5	139.5	54.5		CC_0578	829	2564	1977	1422	885	906	1074	496	5249	2583	1444	1783	2041		CP0604	979.69763	725.50659	765.8761	430.58179	543.53381	902.79602	1011.61102	1351.2605	442.47571	695.46558	789.24457	7333.8208	661.73853	444.76337	632.01379	1164.32898	252.0014	306.76422	1781.88696	468.61685
		GBAA_0150	37	47	96		mrpE	1435.5	802	832	1235		CC_0590	1302	3490	944	937	780	1477	799	301	4392	2593	1243	2355	7907		CP0605	1859.40649	2652.81396	2089.30396	1715.70044	2154.54102	3761.24658	4466.06836	5111.67773	3038.64697	3374.53906	4811.10547	29236.08008	1647.66602	3349.07031	2398.0791	4210.67139	908.72424	2391.74756	9064.78906	1022.41937
		GBAA_4808	86	134	224		yvnB	150.5	36	88.5	72.5		CC_0579	3285	12083	4357	2350	2853	2440	3402	591	20678	3642	2374	6144	6341		CP0606	1149.82349	1592.9845	2346.30566	2282.17993	2732.94897	2856.18555	3990.97998	4504.37842	2701.89746	2178.04199	4062.95068	21679.55469	1337.52661	1888.30347	2967.28906	3475.39209	680.42114	3469.96753	5921.84766	804.0896
		GBAA_5439	231	205	467		cypC	8473.5	5277	2531	1007.5		CC_0591	211	508	1537	785	256	278	234	163	462	269	233	352	302		CP0607	778.96906	353.31738	674.63812	1257.54492	1247.69299	723.49341	547.72192	1602.87	683.78912	500.97192	907.4458	6446.56201	344.62399	1191.16199	834.22217	1024.65283	249.37964	801.89941	1570.66748	512.54059
		GBAA_4381	1482	1300	1652		qcrB	998.5	282	431.5	469.5		CC_0580	921	2113	860	785	905	882	853	365	3089	1108	1038	1814	1621		CP0608	518.6521	641.37903	396.17215	763.42749	688.125	1830.75452	822.38507	702.18774	1554.29297	1140.84802	910.65649	9446.04199	340.19571	895.18616	270.61691	168.24756	115.17925	159.0309	967.85797	278.45825
		GBAA_5448	111	142	139		yqiK	1003	462	245	375		CC_0592	2792	5237	2095	1911	2021	3235	1466	644	9282	3471	2324	6928	5894		CP0609	315.14288	501.06067	441.18396	386.30981	294.38971	529.49805	796.10333	846.26123	384.82861	373.54449	805.94489	3023.13452	340.60693	495.69379	450.63181	572.78119	200.34131	487.85852	1044.96826	200.00571
		GBAA_4966	23	40	72		nhaX	395.5	1106	499.5	331.5		CC_0581	3142	13439	6520	4723	5542	2887	2221	1532	17962	5275	3333	7323	10622		CP0610	808.01807	1119.46533	1318.14954	2695.37256	1342.84644	1820.3075	1837.81006	2575.23242	1372.8999	1121.89673	2037.49463	10310.59668	1414.94348	1518.32996	1256.77954	1581.89941	426.5889	716.73053	2309.34058	594.78937
		GBAA_4138	23	41	44		yyzB	66	6.5	131.5	26.5		CC_0593	1281	4351	1562	1480	1281	1345	1363	423	3136	1995	1215	2896	3283		CP0611	1026.41797	773.32703	796.67609	1582.58704	1697.52795	934.64453	784.62122	2451.89795	1117.979	870.29791	1155.6925	7244.91553	616.646	1409.77051	1139.29077	1018.01105	325.599	1517.38953	1787.69751	791.56305
		GBAA_3365	230	240	227		yabG	1	1	53.5	7.5		CC_0594	384	514	429	381	271	515	486	145	1403	776	319	590	1188		CP0612	606.56836	1913.40039	350.82019	443.77466	2026.69897	450.1377	1816.97241	1070.92334	1059.21436	649.15039	3109.50195	13099.14648	223.86115	605.31952	487.28784	955.34949	142.631	204.1788	2571.50195	205.7579
		GBAA_3747	106	77	137		yojE	372.5	209	328.5	262.5		CC_0583	1929	5471	6202	3809	4683	1985	3006	894	8697	1885	1852	3700	5078		CP0613	263.20135	896.11914	330.8024	321.67065	538.2464	550.51172	760.19727	1350.01807	742.02307	466.31006	1097.58411	11078.39355	245.86221	695.04565	581.53284	290.29498	128.21049	801.22986	1099.91016	137.02725
		GBAA_3416	176	267	394		ymfC	78	66.5	182.5	109		CC_0595	593	1735	533	536	587	726	836	236	1823	902	652	989	1259		CP0614	233.47444	173.67075	378.77832	268.69489	416.85339	461.24158	237.70059	894.95166	555.46924	1144.27185	239.49271	3118.94141	305.07361	732.50635	278.4501	412.07684	93.18529	321.73083	867.35901	125.12627
		GBAA_4573	54	39	46		amyC	1	1	19.5	6.5		CC_0584	4047	5811	13335	9242	7134	3435	7400	3385	10928	4553	4372	5610	4037		CP0615	423.53967	50.72498	1349.55762	123.0912	27.92133	179.23412	126.97724	273.13058	205.43469	72.56595	459.4108	1300.14893	62.91631	800.06342	125.35575	117.7508	90.81097	210.34726	303.05017	30.25978
		GBAA_2661	321	318	333		yqkK	1	1	168.5	39.5		CC_0596	262	398	314	259	193	355	385	99	916	436	213	351	695		CP0616	642.58868	187.424	99.56297	199.7684	74.01464	388.46811	245.86369	192.32455	153.7946	223.20195	1311.95203	1022.55701	77.18537	180.25705	450.66824	165.1895	98.95148	94.10316	472.72205	79.59852
		GBAA_2419	51	14	29		yusF	1156.5	465.5	200	434.5		CC_0585	2898	8136	5241	3094	2613	2558	1311	857	12314	3468	2838	5161	6659		CP0617	1040.10742	1115.31348	792.43201	1293.77002	475.03687	618.22546	2372.93311	1095.96252	1066.57605	799.63226	1630.93799	8799.68359	379.63086	636.50891	935.13208	1267.33398	367.2265	801.17822	1660.05542	605.4306
		GBAA_0953	247	211	270		yybK	50	1	150.5	112		CC_0597	369	1276	449	344	320	376	461	146	987	494	350	617	760		CP0618	509.47668	737.9826	1064.21423	780.04974	692.4057	939.10675	2434.61963	1375.09204	1016.75098	600.05396	1430.25696	8436.68555	639.10645	653.23108	1083.61304	1931.88403	435.30847	1062.82703	2864.72852	370.76981
		GBAA_2780	99	66	63		ssuB	301.5	181	333.5	83		CC_0586	814	2446	1047	1019	768	1049	962	385	3434	1388	969	1809	1900		CP0619	601.88177	1715.42603	699.35962	453.06873	2776.64355	1260.70752	1348.56848	2827.77588	878.64612	883.97766	1612.41895	6205.49512	841.64618	1197.28955	1214.31909	713.23706	266.53534	1837.59155	2045.01953	339.16736
		GBAA_5397	103	76	12		yisY	1	1	46	80.5		CC_0598	1213	5282	1273	1531	1255	2464	1128	560	5197	2748	1488	2851	6291		CP0620	6817.37402	5245.75391	3146.02002	4602.49902	5344.07227	3786.77905	9741.90039	5653.25195	6943.51709	3984.90186	7244.02539	32731.83594	5002.81201	2432.28955	6101.38281	10913.67969	5830.86719	3860.17017	14740.11523	5186.11914
		GBAA_1066	229	260	330		yxaC	84	35	69.5	13		CC_0587	631	2082	685	548	581	679	738	185	2084	952	584	1044	1624		CP0621	2059.27856	15370.67969	1935.47498	2025.83398	14266.79004	1960.30493	9156.27051	7129.05518	5778.11133	2490.22656	13911.16016	58148.32812	2141.83057	2627.36035	5687.02148	6891.32129	2365.87402	5893.521	12743.18555	1909.67407
		GBAA_3407	148	79	6		cysE	1604.5	505	467	1808		CC_0599	319	1625	392	345	291	355	481	130	911	438	334	524	421		CP0622	1099.78442	793.61359	730.74768	1699.71191	941.44489	1063.0365	1325.26807	3314.78394	1961.68042	771.21313	1529.49292	10167.93555	724.8667	1145.01904	933.69043	1533.53003	268.81665	1601.48706	2503.96143	716.4444
		GBAA_4596	4	30	12		xkdR	109.5	84	86	53.5		CC_0588	1462	3371	1479	1176	946	1517	1163	375	5840	1857	2028	2125	2234		CP0623	501.59555	560.25598	333.1983	215.25259	974.73108	590.90509	288.75446	1076.87329	732.3349	640.25598	971.07471	5245.64502	440.25067	1901.96948	833.54895	350.4248	168.69431	649.7381	1062.69971	212.7169
		GBAA_4765	49	13	66		ytnM	1	1	32	10.5		CC_0600	1539	1570	2771	2180	888	2099	3318	343	12823	5016	3109	3404	6973		CP0624	1577.38904	3362.521	3157.28223	13716.25	7229.49609	12564.70117	3147.61621	5302.6377	13748.9707	3543.50806	5655.45801	51417.35938	1883.276	3836.69312	760.62799	823.63171	492.88681	1613.99756	5151.16895	2331.15308
		GBAA_2616	179	170	167		yomK	167	417	825.5	288		CC_0601	450	1774	585	438	391	489	366	172	1319	441	464	637	862		CP0625	933.86584	3309.6875	1650.38208	2637.23389	2371.51001	2317.63501	3906.40088	2856.90088	2211.80298	2362.87549	2865.59302	12390.65039	1871.18201	2904.9541	2061.14648	3802.85547	1962.24695	2114.95801	6085.91357	1416.03394
		GBAA_2243	1763	1189	374		yubA	55.5	108	161.5	139		CC_0602	1737	7536	2791	2833	2747	2281	1991	972	6295	3211	2152	3735	5615		CP0626	9485.42285	10771.52344	8641.09375	7099.64258	14445.0957	10578.1123	16664.78125	17202.68359	12299.85547	3823.07129	18344.23438	59101.17188	8035.9375	5477.15332	11542.26562	18546.61523	2851.07812	13643.52539	30155.32031	2989.15137
		GBAA_0556	2556	2540	2442		comP	732	9655.5	7969.5	325.5		CC_0614	1346	2539	1042	1102	1010	1267	905	444	3719	1027	863	2294	2817		CP0627	13061.84961	11005.6748	9908.47266	7330.75781	18772.04492	10865.23242	10497.30957	18209.5	6212.37695	4126.69482	16312.7207	54309.89844	9326.46094	9298.57422	15072.14062	13041.60547	7294.13232	15238.41992	22099.81445	7963.69824
		GBAA_1271	314	257	46		yhfC	128	62.5	40	82		CC_0603	889	4992	773	781	874	902	623	352	3148	1313	1012	1808	1997		CP0628	779.44482	1242.4635	286.98041	451.33911	1279.79004	758.90222	1165.17651	1313.55103	984.73083	891.69366	1339.20459	6962.37402	462.99188	720.39844	514.76691	926.94	294.87451	705.90448	2061.48462	345.43921
		GBAA_1271	256	214	89		yjbE	229.5	116	83.5	127.5		CC_0615	728	1105	524	445	649	555	520	263	2352	736	497	3100	935		CP0629	1496.87598	9404.64746	1334.84668	4854.06885	6620.07129	3988.55908	7835.67529	5251.16602	9439.21777	2755.90747	4685.41309	27240.65625	2388.91357	3570.021	4532.09375	8067.22754	1784.04956	5258.80469	12263.35547	1570.24805
		GBAA_4598	139	259	222		yhcD	109	87.5	36	28.5		CC_0604	314	619	237	274	226	416	441	106	710	401	401	334	760		CP0630	508.76276	435.8866	590.39441	680.03857	851.30695	609.0603	720.57074	1150.55859	751.58508	476.1503	651.39514	4268.4917	507.92505	852.70837	530.62225	776.63843	219.66956	673.44629	1445.04858	293.23175
		GBAA_4598	137	205	238		ytvB	1	35	126	82		CC_0616	535	1310	526	523	429	684	452	217	1733	606	497	735	1719		CP0631	2098.604	921.91125	1288.21143	1455.48547	1982.3396	1189.56262	593.17603	3888.85303	1450.71509	1251.94604	1567.85852	14642.70996	1340.573	1409.56519	1664.97144	1473.48999	886.90479	1641.42249	2307.55615	1805.32397
		GBAA_3593	91	104	76		yxaH	638.5	231	198.5	133.5		CC_0605	246	1130	535	336	325	276	340	176	985	302	355	395	537		CP0632	823.77838	850.8866	237.53751	922.24017	275.90631	304.89923	541.54529	364.60236	577.25464	722.54974	658.61731	4503.32666	294.9978	482.51617	584.39484	745.4649	165.59489	178.78905	579.24048	201.89011
		GBAA_0381	343	377	175		gerPE	853	54	80.5	251		CC_0617	938	3114	910	932	955	898	806	431	2608	1136	923	1978	2139		CP0633	813.19934	1174.70361	541.77362	1358.26245	643.46466	370.2988	1244.67944	668.05115	638.15967	629.72791	791.9115	4432.43164	410.44464	587.90735	638.03912	931.59406	391.64996	663.18555	1305.5155	435.1799
		GBAA_2054	57	73	83		yjmF	105	250	100.5	47		CC_0618	619	1612	537	546	443	802	538	210	1567	644	609	964	1794		CP0634	720.15259	1127.44934	995.80237	992.55347	990.67139	1130.01855	1596.51807	1655.68994	1254.3988	664.32898	1034.06091	4323.44727	1026.21301	796.78394	877.6087	2026.9895	258.12189	1217.82153	3171.15552	279.69019
		GBAA_3252	24	7	13		yefC	1	1	225	9.5		CC_0607	424	1421	400	355	336	356	394	163	1078	502	388	645	1038		CP0635	1019.59656	1645.1604	663.33118	1428.96948	2064.31445	2004.68896	1723.89844	4705.19629	1945.70349	1359.573	2385.94995	17412.55469	1471.26245	2443.81201	1333.62451	1833.99707	410.04272	2144.78857	3494.90039	417.37091
		GBAA_1763	62	74	77		yyaH	306.5	6.5	113.5	246		CC_0619	673	2504	817	691	758	829	624	302	1942	944	951	1503	1237		CP0636	15206.35547	10349.21484	4018.47461	21068.30859	12733.62891	5095.54883	18673.92578	13054.93555	11381.00488	8393.44141	20084.7793	61157.80859	4550.51416	4868.58984	14764.43945	21912.73047	2389.3291	3319.26172	23297.15625	4891.61621
		GBAA_5345	404	281	390		yetL	1	1	12.5	28		CC_0608	345	669	270	314	244	277	268	138	583	278	300	405	429		CP0637	32849.75781	71556.85156	34763.33203	70177.9375	32660.36914	40704.58594	65129.28125	44615.29688	85801.9375	57291.0625	57461.79688	61179.11719	66352.17188	36776.98047	52354.11719	61834.35938	30523.61523	35436.375	41899.78906	33481.73828
		GBAA_3869	58	55	14		miaA	277	738	348	237		CC_0620	1849	2388	2416	2499	806	2519	2337	405	6458	1691	2637	1213	7197		CP0638	5112.6875	17356.28516	8732.22363	19588.41016	12808.70996	14683.70508	18311.62891	18723.98047	31139.74609	4341.77832	18871.82031	61192.30469	8237.75293	8930.48633	12799.94922	31104.35938	5012.41699	14661.66016	41168.66016	3146.59351
		GBAA_3622	58	57	40		yvrL	1	1	51	37.5		CC_0609	939	3065	694	762	728	827	500	318	2477	1172	844	1487	1801		CP0639	514.84924	597.05316	1230.42993	994.42126	802.16162	990.45984	981.61768	1534.44897	745.24066	596.90967	582.75977	3860.95752	1521.49854	779.91034	974.84595	1344.14355	563.04041	931.86646	1943.61853	652.10132
		GBAA_1272	188	142	215		ywjG	203	12.5	112	122		CC_0610	588	1648	531	522	487	486	511	207	1299	650	460	733	825		CP0640	850.91089	1056.27808	391.26535	944.83582	734.56104	484.31561	1365.4751	878.99219	910.99829	881.19067	882.7793	7860.81543	308.02704	533.78253	726.83478	1027.5437	190.1922	235.60526	1989.17456	1192.16321
		GBAA_4416	17	57	73		yxeL	103	250.5	181	40		CC_0622	1930	5513	1996	2083	1145	2339	2016	565	5896	2096	2725	2763	7917		CP0641	668.74988	1417.03601	463.37982	580.33484	657.09088	814.05688	1282.04065	815.34998	549.88525	1822.73096	929.90271	20140.85547	296.10959	905.8468	439.75781	704.6543	403.52841	477.2728	1341.047	345.91119
		GBAA_5057	254	136	245		ycbU	1226	520.5	426.5	724.5		CC_0611	204	742	242	231	255	267	262	112	524	241	257	338	456		CP0642	719.13922	1441.71606	1183.48193	1303.23755	1172.60706	1021.42944	1709.62939	1239.71606	958.39111	781.18274	1132.0675	5561.49951	1033.27344	1351.04297	882.8147	1360.2561	550.24915	698.75537	1975.03052	593.7702
		GBAA_5291	236	146	287		rodA	136.5	377.5	439.5	188		CC_0623	1228	3912	1138	1005	996	920	948	434	3146	1438	1415	1734	2537		CP0643	424.2699	263.34055	367.10107	332.57336	324.12537	598.65759	402.06067	881.88507	541.84216	416.55957	324.7178	3257.60889	541.11877	625.49524	208.58206	258.5311	100.23485	351.52454	815.03088	70.2147
		GBAA_4245	55	25	35		yrzF	1	1	75	95		CC_0612	2661	3440	1570	1692	2322	1758	944	896	4003	1479	2020	6870	2951		CP0644	905.05774	895.24402	382.65979	815.28906	563.7699	405.75446	1232.79199	712.19556	623.20398	668.08533	631.22357	5010.50342	386.9064	393.70624	602.65778	967.86292	171.7897	172.43292	1333.24854	235.37621
		GBAA_2524	26	38	17		yvfS	184.5	108.5	74.5	28		CC_0624	2036	3862	2650	3194	959	3097	3683	494	7832	2483	3523	1918	12340		CP0645	934.30035	1248.56702	945.18542	1186.073	319.9725	863.40308	1590.98242	1205.96558	935.75244	1345.60498	1178.71509	6727.57764	841.41864	1250.10718	817.4967	1321.95703	517.3938	605.5119	1655.74451	886.02075
		GBAA_3625	66	69	135		yfkC	271	159	224.5	314		CC_0625	769	3227	917	660	790	748	892	425	2171	751	653	1351	2028		CP0646	1146.12292	1588.01953	722.59558	1696.87256	1995.24194	2442.61548	1863.97754	4110.12109	2323.10303	1558.29907	2977.47803	19664.23438	879.03949	2762.85059	1245.01697	1675.50549	310.21106	2063.68237	4366.84131	335.04199
		GBAA_2580	9	44	7		yphA	1	80.5	194	46		CC_0637	1645	4227	1335	1489	1964	1287	924	823	3531	1674	1485	3423	3792		CP0647	299.35803	400.39365	424.93707	730.36536	178.18976	582.25012	264.3848	812.46014	377.7489	185.19501	278.85461	3445.20312	412.3743	330.67267	297.1774	375.44501	124.99775	364.4657	565.43628	77.45403
		GBAA_0817	155	123	134		mrpF	1321.5	212.5	762.5	662.5		CC_0626	515	1373	1068	626	568	524	822	224	1056	396	860	438	1417		CP0648	2016.84351	2347.77344	787.90991	2492.63403	1546.49854	678.38306	2237.54004	1845.09692	959.91577	718.47192	2238.01099	10022.89648	401.78415	442.73221	1327.90796	2292.3606	293.47241	486.28781	2440.65161	485.01068
		GBAA_5225	334	357	257		amyD	395.5	329.5	206.5	249.5		CC_0638	499	1245	1107	1173	384	722	486	234	1302	534	852	421	2481		CP0649	206.0782	465.19275	276.30273	260.76529	420.74963	313.15054	565.63782	365.50494	258.2381	471.20755	670.93146	2912.76562	197.32004	285.22031	299.07452	265.77924	114.23165	282.30463	488.71014	188.88556
		GBAA_2742	193	108	9		recQ	342	178	274.5	172		CC_0627	552	2140	2127	1137	990	517	394	559	1457	539	463	773	1441		CP0650	282.46536	1250.59497	389.56488	379.48108	1425.26245	482.61319	863.65466	1181.86011	647.53558	428.75961	1490.052	6414.66797	295.51172	796.9906	925.53552	486.995	316.40088	873.55939	723.44421	389.52844
		GBAA_0028	444	392	224		yetK	258.5	33.5	118.5	185.5		CC_0639	616	2457	791	522	607	549	587	354	1466	538	829	655	1375		CP0651	2322.58691	2740.25	3434.25342	2133.4751	5226.9751	3654.59863	4666.04688	5839.68799	2978.90796	873.87079	6030.46777	24397.21484	3196.96997	1760.73999	5129.34082	4623.19727	1360.22253	5192.24951	5938.19873	1926.28601
		GBAA_0680	160	151	208		mtlR	972	1654	526.5	723		CC_0628	1640	4202	1196	1112	1255	1474	1265	510	3750	2004	1548	1968	5664		CP0652	7628.64453	3883.1311	1637.21643	4531.61816	4857.26611	2779.2876	12689.59473	5511.37158	5931.8418	4330.29639	6858.79199	47724.62891	2470.052	2713.98193	8265.21094	9874.52539	954.44598	3027.09497	8896.94727	2569.13354
		GBAA_5488	205	242	467		gerAA	124.5	319	187.5	161.5		CC_0640	14007	28039	19909	22917	3087	28565	9550	2270	41289	7172	37833	4332	59505		CP0653	3864.13599	2956.1355	2343.74805	1998.38	2440.80664	2571.64648	6767.8252	3617.39307	3361.69214	3139.78711	6437.08447	20485.94922	1593.17896	3040.146	3426.68066	5304.18164	1069.04688	3905.96484	7371.1543	1518.59351
		GBAA_4834	305	266	114		yhfA	1225.5	114	229.5	349		CC_0629	999	3087	2474	1452	1103	540	570	534	2222	1010	656	1901	2154		CP0654	1071.39038	1721.74512	1681.56897	1090.00195	2018.0979	1923.04443	3675.47095	2410.19189	2666.29395	1058.56104	2880.771	10715.28418	1585.81396	1366.63196	1835.50244	3495.33838	671.82068	2167.32861	4866.08008	577.5304
		GBAA_4834	401	357	239		yugF	1	92	163	52.5		CC_0641	36746	62485	14506	6100	17539	33721	15945	8476	57001	12747	52587	23133	54747		CP0655	4255.91406	6018.25049	4916.28809	3072.16211	8643.06445	5376.08154	11985.00879	9661.24414	5004.54102	2136.11865	10651.38965	36815.23047	5245.70215	4470.96191	8025.82422	9204.92676	2816.75391	9995.30957	11467.4248	3347.59351
		GBAA_1258	60	54	192		yisN	85	111.5	140.5	119.5		CC_0630	1936	6557	2447	2356	1994	2054	1537	855	4204	2438	1844	3303	5073		CP0656	9441.54004	4125.90479	2365.28149	2221.00342	5251.23047	2198.62549	12740.9043	6383.64307	4846.51562	4260.87842	9580.43457	50871.54688	2057.59351	2166.53052	10318.82031	7983.48828	2004.23291	4573.22949	6876.11914	3608.86938
		GBAA_4886	65	53	86		sigY	231.5	253.5	299	280		CC_0642	754	1753	1502	1748	461	1534	2174	273	3487	788	2192	584	5126		CP0657	7749.65137	13880.79492	5950.25537	6751.56543	11328.62012	7048.49609	24939.26562	14085.2207	14521.58496	13417.86523	21411.83984	61740.48047	9247.38086	14009.84961	17454.71094	28125.25586	7035.27734	11671.87012	34215.21875	7228.44629
		GBAA_1383	4810	4371	7879		yecA	127	1	33	47.5		CC_0631	1274	2138	475	557	863	708	467	389	2070	736	530	2877	1803		CP0658	4846.67041	6818.58008	7062.4541	3421.66992	9863.44922	7731.13379	18351.14453	12582.04004	8195.78125	5423.6582	14841.96484	55473.47656	9554.36426	5799.81055	14278.98438	17760.46484	5821.4668	16228.37988	25490.91016	5942.90723
		GBAA_4241	563	472	399		spoIIIAD	1	1	33	13		CC_0643	912	2401	624	480	655	878	588	284	2229	810	720	1365	1593		CP0659	875.29614	685.86322	975.74609	603.67224	2054.51147	776.3175	1507.99902	1207.3186	784.578	355.87744	1237.22351	3896.88818	833.09625	676.34973	1280.18945	1425.23853	456.34583	1471.77747	1891.53699	540.73212
		GBAA_5029	103	72	112		yybS	219	155	397	150		CC_0632	945	2332	870	866	852	802	975	386	1826	857	922	855	2324		CP0660	3053.96704	2015.90503	606.85486	851.00513	2561.60254	872.70813	3304.49268	2430.82788	2585.35742	1822.50806	3641.45898	22565.79492	628.14636	1553.40588	3480.31592	2922.2124	970.20081	1345.85034	3609.87988	1540.828
		GBAA_3368	223	160	118		yqiI	1027.5	90	102	311.5		CC_0644	631	1415	736	774	433	749	672	242	1261	568	789	646	1886		CP0661	9863.31445	13203.21484	6154.22607	16381.50977	10723.83008	8275.07812	15147.95508	12092.59473	12950.08594	6541.08105	14280.15039	55153.80859	7436.3418	8694.16016	8681.3916	33754.48828	2780.07397	10459.47363	41910.91016	2646.4624
		GBAA_1803	391	383	103		ytlQ	275	123	352	284.5		CC_0633	4465	19021	4757	6119	6125	7604	3029	1669	13668	12724	5510	12658	39937		CP0662	529.97876	539.18622	788.76416	1070.70349	1038.02588	971.46271	1082.26453	1368.54395	1197.67908	655.88501	794.95911	5672.71777	762.45862	1019.13062	717.35522	1515.58704	450.38593	977.56042	2304.49048	436.59845
		GBAA_0844	180	157	287		ydhI	1	2	28.5	29		CC_0645	1058	2759	1064	881	904	1076	628	384	1935	1049	848	1693	1649		CP0663	2976.47266	2963.0415	3983.71753	6274.13281	5003.51807	3828.23779	5560.92188	9302.5293	4767.21484	1278.85852	7384.99023	22790.92969	5157.11963	3782.83398	5144.28857	7120.95508	1953.62097	5946.16406	9924.11523	3160.78711
		GBAA_3289	197	147	9		ansR	379	210.5	382.5	287		CC_0634	2542	9306	3015	2820	2709	2904	2581	1124	5181	3828	2962	5794	9553		CP0664	1882.76404	1716.62744	531.60425	1603.005	1421.22351	679.86133	3072.91992	1880.96997	1967.79407	1167.31201	3096.21533	18223.35938	586.47437	840.90118	2070.29956	3135.20898	442.66785	586.22223	4569.27197	587.80865
		GBAA_0989	48	43	40		yhaJ	757	224.5	215	41.5		CC_0646	496	814	785	1022	361	570	656	210	916	407	715	356	1548		CP0665	800.27948	889.79614	479.19611	1043.42566	613.3139	856.23315	1491.59009	1350.18896	1184.56055	858.83228	1171.146	7318.95508	410.34943	669.94641	732.74988	1648.995	439.43866	624.15778	2638.66455	538.41266
		GBAA_4953	155	181	13		ywqC	422.5	95.5	28.5	23.5		CC_0635	1244	8199	1340	752	1477	1325	1180	642	5078	1387	1970	2385	4816		CP0666	1388.88281	4973.60986	2964.56055	1526.69446	9309.82617	5551.17285	4671.82422	5503.45557	6936.39648	5477.52637	5241.76709	22024.13086	4509.1084	7527.90723	3773.39014	4515.39209	2649.77539	3425.09961	8814.44336	2682.72412
		GBAA_2978	45	135	38		ysfB	923.5	212.5	241.5	451.5		CC_0647	1164	4546	922	667	968	1047	1288	454	2842	886	1368	1086	2526		CP0667	519.2594	312.74792	155.23505	277.30243	325.83649	285.35031	173.30678	773.3111	306.82867	250.63521	166.6747	2409.4585	251.12341	456.46991	281.43854	273.91949	150.07475	293.05457	435.83224	254.1078
		GBAA_0641	29	37	50		yhaZ	1	31	72	65.5		CC_0636	1464	2102	1422	1208	1321	901	745	493	1790	864	860	1594	2109		CP0668	777.35168	933.07068	305.58691	1060.06152	674.60559	360.54739	1076.48596	516.57483	823.224	221.8802	984.08228	5028.52539	310.48883	208.54871	368.6911	775.78412	146.5334	172.7439	940.9707	162.05901
		GBAA_2789	53	48	46		proG	177.5	40	153.5	147		CC_0648	1101	1945	1946	1868	884	1310	947	461	1990	887	1531	701	3496		CP0669	2199.66992	7274.20117	2124.35742	9810.97656	3935.35693	1901.31909	5842.00586	3078.5874	5772.72266	2003.0415	4578.54053	16866.56445	4637.2793	1449.33496	2018.09851	7838.74268	1879.6665	1471.03442	11153.44336	1703.62805
		GBAA_3519	38	53	118		yxcA	1	1	81.5	90		CC_0649	886	3641	875	673	830	846	856	382	1772	1085	949	1238	2252		CP0670	416.57504	761.73737	1120.25098	1152.00342	809.14789	923.79321	1357.82056	1809.19849	886.64331	793.13708	1412.86548	6418.78809	698.11609	1410.42847	779.20703	975.07971	405.44501	872.64185	1430.6145	454.39093
		GBAA_2224	1014	1063	191		yvfU	189.5	203.5	172.5	39		CC_0661	2782	9458	1613	1631	2120	2087	1708	758	5552	2384	3161	3328	7123		CP0671	700.28003	622.01868	921.01294	2114.08545	1289.48096	799.79199	956.78162	1665.80798	982.54755	461.50745	1031.60449	6123.37793	682.10986	955.20618	616.67255	817.68237	272.7963	960.36969	1244.15259	473.31229
		GBAA_5328	476	462	849		pyrK	1996	2122.5	2458.5	917.5		CC_0650	5938	16821	4804	6400	6851	7657	3011	2523	15725	11871	5980	9716	31211		CP0672	5185.03516	5843.02441	3259.93311	4846.59375	8218.7627	9009.16016	8884.69727	5512.96973	16405.80078	22225.53516	8813.14355	58360.35938	1947.15845	12354.40625	1493.23755	4958.00439	839.01422	1103.73059	14043.03516	1409.50098
		GBAA_3887	120	73	47		pksB	1	75	74	10.5		CC_0662	933	1736	950	994	805	877	590	352	1803	936	988	974	2830		CP0673	624.08032	922.59644	408.06488	735.28442	775.6225	786.71564	1138.72498	1463.17407	711.60779	783.93677	1074.13672	8970.68945	342.83255	780.39819	658.96307	730.42859	239.73885	708.99084	1728.74402	242.1526
		GBAA_5046	175	152	146		yitG	161.5	137	158	113.5		CC_0651	501	1789	860	577	730	377	464	370	845	447	404	679	956		CP0674	4920.37305	5151.67383	5528.53223	7189.21777	6327.38721	7455.39941	10968.35938	13443.63086	7876.87891	2685.79199	12414.60938	40774.5	6110.44385	4479.29102	7900.24707	13615.97461	1431.14697	6389.8291	22809.60938	1293.01245
		GBAA_5046	199	187	160		araE	634	155.5	109	27.5		CC_0663	432	1468	360	344	343	404	585	208	772	433	479	524	1059		CP0675	1325.56555	801.28931	1627.10205	2168.68262	1581.09094	2593.31396	1885.31006	3498.11694	1424.70654	1257.4939	2485.7644	21294.80859	1812.69897	2277.94385	1816.74243	2466.29053	340.5239	1971.12305	4003.69922	1116.04285
		GBAA_2454	63	72	89		ycgG	15	263	591	127		CC_0652	2476	4928	1588	1901	2348	2396	838	820	3805	2453	1141	3321	3538		CP0677	2068.67407	1745.72461	1078.99292	1333.38403	2110.58154	888.73108	3126.77686	1680.6814	1630.96301	988.31537	3343.96191	15425.375	557.28601	716.01538	1721.30591	3181.99316	444.28079	629.36584	3796.27393	600.53149
		GBAA_3243	782	534	81		yclN	1352.5	505.5	625.5	648.5		CC_0664	191	310	229	238	176	204	208	105	259	223	261	182	686		CP0678	245.59599	267.45483	230.56076	261.65448	53.90437	211.93935	449.18701	396.78412	277.18344	346.45856	365.98761	1857.28003	145.78951	385.6525	278.15244	351.1203	118.82475	279.83344	543.04962	193.3511
		GBAA_3243	1074	693	219		hisZ	26	126	271.5	86		CC_0653	3396	27812	2424	1291	2699	2610	5000	2150	15531	4021	5366	6138	16533		CP0679	471.39948	620.22266	398.52069	342.50116	795.11047	1109.62976	641.21326	1606.03101	878.84021	711.98547	1462.99451	8075.90576	354.923	865.43701	505.47888	513.57263	137.58681	620.1059	1310.58594	151.33685
		GBAA_1795	154	134	115		yrrI	1	5.5	105	42		CC_0665	870	4184	387	357	809	580	365	476	2294	811	988	736	2675		CP0680	1455.44897	1152.23047	1628.28296	2006.38049	2686.04492	1648.54199	2157.35205	2926.05151	1349.81104	517.91724	2995.69873	12507.58008	1432.22949	1260.77295	2266.01489	2135.02148	534.45465	2399.50537	3067.19531	932.13733
		GBAA_1714	63	69	29		yydK	70	46.5	75.5	73		CC_0654	1575	6562	835	689	1049	1233	2252	565	3976	1288	4040	1399	8120		CP0681	5173.40332	4115.06494	1933.37158	3308.97363	4541.80371	1708.74402	7903.86279	3861.2959	4240.92627	2606.59302	8224.83008	36754.82422	2016.10901	1602.05957	3941.53687	6166.94922	1277.14355	1247.06653	7463.24268	1622.75342
		GBAA_1010	466	550	555		yfiK	172.5	73.5	98.5	194		CC_0666	1448	2959	1009	972	1050	2340	1022	434	2914	1617	915	1708	5939		CP0682	6231.5918	9526.49902	1882.00952	3575.09961	5070.30762	3399.60645	10442.87695	7430.74756	5062.54492	3509.38696	11161.93555	31497.19531	2793.01807	3831.52661	3844.64355	7172.74951	2339.99365	4871.24121	13142.1748	1827.74597
		GBAA_4697	489	714	940		spoVFA	710	344.5	251	241		CC_0655	442	2406	378	383	460	362	536	245	1938	580	572	944	1684		CP0683	590.9364	891.85437	704.39124	931.02795	937.84491	1444.7124	1325.42358	2804.45166	1450.98242	1561.80054	1530.76099	10389.69531	865.52649	1490.36206	1029.89404	1714.02295	195.73245	1088.67468	3162.88184	203.89911
		GBAA_3501	65	70	43		ydeB	119.5	58.5	144	327.5		CC_0667	495	1891	543	385	682	338	332	328	802	419	454	525	1194		CP0685	1629.37305	653.38867	573.75354	714.76416	1448.99304	834.92371	2060.06836	1317.72253	1436.47241	1179.58008	1861.75305	13829.20508	612.67053	811.5365	1482.36646	1402.65955	364.7753	775.09332	2151.01001	492.28751
		GBAA_4344	108	144	341		ybfA	66.5	2	139.5	105.5		CC_0656	6139	24474	7247	8638	7565	7233	3508	3169	15248	13493	8675	14841	28492		CP0686	1664.7915	2240.34766	1493.23901	1092.83301	1700.50806	1742.96997	4251.41699	2338.02588	2084.76099	2608.77808	3417.7793	17784.60938	1486.34705	2282.88794	2165.31982	3758.63159	943.47369	1615.65601	5938.7085	915.1441
		GBAA_3377	44	49	135		argC	2588	959.5	1057	1025		CC_0668	862	1921	1019	886	637	773	448	336	1806	837	601	872	2806		CP0687	1536.42798	2171.05103	2176.07446	1329.16504	2705.22412	2832.58496	4317.0127	4026.60498	3166.44995	1480.80444	3743.91211	14107.71484	1989.23047	1943.8479	2750.02393	3687.4231	1256.82104	3313.28198	5944.44824	1242.22046
		GBAA_3058	176	148	195		yopO	1	96	140	86		CC_0657	1977	8936	1602	1571	2203	1825	830	1012	6061	2757	1834	3333	9417		CP0689	673.53613	140.2065	126.6584	125.7983	70.04336	324.01416	252.48225	217.72574	353.0488	362.57724	2740.50659	1268.77795	483.82211	515.3999	319.7348	225.53891	75.85853	92.80021	233.69804	95.75498
		GBAA_4936	634	745	210		resA	931	420	661.5	736.5		CC_0669	2815	7261	1082	1113	2465	1391	2330	1131	3289	1336	2495	2515	4004		CP0690	714.18079	378.21884	280.26999	560.98749	72.63763	529.02948	393.60599	576.89612	429.28217	359.97327	400.83609	2128.30688	247.0153	550.55914	214.7849	410.13568	119.59845	235.6225	807.34149	163.27245
		GBAA_4417	134	125	192		ywqF	283	615	346.5	241.5		CC_0658	2352	7304	2212	1958	2481	1625	1169	1212	4654	1795	2443	3074	6949		CP0691	767.51678	1079.05017	1539.91272	1343.172	1340.79053	1628.47754	2146.78516	1642.82202	1464.88403	518.5788	1617.43042	7597.23926	1325.26001	1545.45752	1492.37952	1653.59106	509.86646	1774.94604	2219.40503	435.6626
		GBAA_0093	2761	2455	3089		yutH	1	4	41	88.5		CC_0670	54534	65013	38517	38831	38467	45642	22098	18962	62968	63177	57797	45647	63404		CP0692	6623.56494	7327.75586	6339.80273	17413.125	10850.05957	6046.31201	8956.81152	15961.30469	8413.12988	2670.73901	11991.84473	47783.64062	5339.89062	5292.2373	10586.48047	12650.2793	2352.61792	12314.37988	17193.82422	7466.81543
		GBAA_3391	384	378	534		yfiR	1	49	73.5	77.5		CC_0659	2450	5264	1020	1596	2570	1978	782	929	6081	2314	1158	13789	4470		CP0693	8405.49023	3558.90698	2271.41309	4187.15723	5395.21387	3067.18652	11378.36523	5106.81494	6802.44727	3862.59668	9436.48828	49209.13281	2406.64258	3308.66406	6913.47363	12114.58008	1676.51746	5281.64355	14857.72461	1281.05701
		GBAA_4389	171	243	47		ywpJ	21	117.5	530.5	190.5		CC_0671	4477	11713	2035	2571	3547	3245	1735	1363	6479	3099	3245	5504	6584		CP0694	5910.31445	3930.40088	8801.66406	3279.36377	6113.30371	6280.10938	15146.86523	7523.04492	6982.30518	5273.72949	12560.20508	43883.42578	4413.83691	7011.81152	8482.63672	12302.73047	3402.21191	7705.79932	16310.40039	3790.6709
		GBAA_4235	58	33	79		dhbE	16680.5	2143.5	822	5893.5		CC_0660	1848	7209	1589	1407	2716	1135	1082	1382	5377	1654	1790	1181	4923		CP0695	12154.94922	22990.71094	22617.60938	15281.65039	26545.03516	20776.05859	41325.12109	22056.83984	34829.26172	12228.73535	31671.70508	61188.17969	14706.18945	22069.67578	24008.74023	31120.72656	9437.19238	33845.83984	39167.57812	10127.45508
		GBAA_2868	83	18	22		gutP	565	443	197.5	97.5		CC_0672	1527	5420	1361	1635	872	1438	1189	522	5850	2702	2698	993	7522		CP0696	13701.38477	18070.34961	15259.375	19750.08984	22190.21875	17748.06641	23037.14453	32971.98047	16268.52539	6111.70117	30657.79492	61179.59375	12639.14062	19053.32031	24018.42578	24651.91406	5462.75293	30153.53906	36437.14844	9509.89551
		GBAA_3268	59	55	64		yceB	152	1	37.5	47.5		CC_0673	5056	6043	4640	2873	2379	2788	1405	1188	7878	2900	2454	7816	5867		CP0697	17999.51953	23196.37109	6650.94189	16843.46094	25581.61523	10097.74609	35056.25781	15564.71973	16643.66016	12397.35547	33158.64062	61176.85156	11007.18945	9675.59863	28207.29492	36172.92969	5221.01855	23598.79492	41835.85156	8241.84961
		GBAA_4645	18	39	36		yvoD	270	209	130	202		CC_0685	21471	65125	28061	12157	8098	24581	50535	2435	62487	30601	47266	59106	44630		CP0698	11580.14062	9905.99023	16624.375	12327.51953	12501.09961	14291.66504	27245.24609	15466.19531	17731.68555	15764.69922	22172.55859	61512.35938	11957.21289	17445.28516	16057.49023	36721.25781	6790.69141	16232.63965	41845.45312	11656.07812
		GBAA_0326	133	148	153		nagA	2374	1720.5	2380	1451		CC_0674	1563	2538	1639	1283	900	1371	771	420	4338	1431	1126	2443	2076		CP0699	1565.42749	3563.41187	3913.57495	3270.35547	6066.83105	7323.0957	8309.36621	10516.05176	8889.46973	4065.4165	8621.69531	38658.64844	6889.47266	5148.61328	6855.47998	16260.29004	1160.41492	6449.20947	20054.94531	1068.48022
		GBAA_3105	422	597	164		yisI	1	1	44.5	75		CC_0686	11972	18952	17594	18076	3451	16321	62095	1800	57362	52847	30420	41982	57627		CP0700	3750.06299	5340.48047	4920.93652	5776.85449	9346.45703	5615.39355	5768.83887	13223.25977	5552.19922	1608.90698	8824.98633	45493.55469	4258.85693	3997.86499	8063.54004	11109.76465	1882.21851	8642.33398	14376.40527	3592.21851
		GBAA_4882	129	93	39		yuxJ	852	353	319	681		CC_0675	3047	7867	6129	3922	2605	2608	1109	1327	7011	3048	2449	5772	6643		CP0701	8220.7793	10584.6748	3392.90039	7069.21582	8248.47559	5402.56592	15539.76465	12806.33008	12794.84473	2705.64014	18048.71094	61210.07031	3801.95044	3304.12012	6766.7002	11603.0293	2088.24707	3247.25903	18541.71484	2408.78345
		GBAA_4882	92	80	3		yjbB	19.5	118	61.5	40.5		CC_0687	907	2822	888	648	484	1034	4723	183	4640	1106	1996	2101	1625		CP0702	9104.22852	10636.97363	6464.3457	8671.41992	11358.85547	9277.07617	18772.04688	13470.84473	9945.15234	8744.74023	19315.10547	56820.0625	7478.24463	9566.83203	13480.27539	16274.41992	5793.52148	12119.24512	27188.44531	5069.16846
		GBAA_4935	761	959	226		ypdP	65.5	364	669.5	254		CC_0676	2848	11691	3724	3690	3450	3776	2397	1369	10459	4284	3435	8854	8174		CP0703	218.43185	262.93234	692.2406	416.5986	413.2139	739.78528	731.73022	824.23047	501.12201	698.78149	481.06146	4466.06348	412.35025	543.8349	561.57233	551.57672	188.19725	698.96021	966.6228	226.23775
		GBAA_4935	720	873	237		ylaH	797	1721.5	794.5	409		CC_0688	2538	3282	2509	2581	1717	2895	4134	700	16348	5603	3259	7610	9721		CP0704	791.47717	469.90424	815.4519	688.62305	1040.11499	1157.25354	738.16638	1781.46948	759.44287	766.49774	1015.69629	13808.68555	646.35132	1708.45447	1055.06091	931.3208	330.09436	1029.82568	1636.33398	500.34668
		GBAA_4372	443	493	378		yvmA	18	59.5	132	72.5		CC_0677	1030	1414	670	531	488	689	369	266	2219	726	448	1153	1312		CP0705	626.08948	484.93335	222.64896	333.59634	413.57849	213.0934	600.42084	404.44464	434.71033	303.13776	1290.04797	2950.44141	227.49686	227.12805	374.80331	444.65079	98.17554	141.5903	628.19019	185.96381
		GBAA_1144	78	95	164		galT	737	222	494	522.5		CC_0689	498	1732	472	395	323	531	699	151	2346	692	515	809	1027		CP0706	3030.20898	3232.71704	2171.48511	288.56015	3354.02637	3325.12695	3137.74561	2401.50439	1431.30005	684.35413	3143.6416	11762.30469	1111.83447	728.67651	2161.82764	2333.67334	699.711	2028.53101	3214.81934	744.88983
		GBAA_1683	3	4	2		ywdE	1	1	35.5	9		CC_0678	2230	8378	2774	2813	2639	3009	3947	1038	7098	3331	2695	5707	6807		CP0707	245.3147	330.45505	448.16254	700.62903	449.32809	420.8056	842.85504	763.60608	578.34985	540.56085	396.5809	3461.30005	477.97055	734.80524	453.5939	791.18964	168.8958	505.39951	1069.75269	189.6828
		GBAA_1683	19	26	4		yfmP	28	112.5	231.5	128.5		CC_0690	1422	2396	862	837	483	2100	678	227	13494	4116	1881	2424	7116		CP0708	773.06744	3032.87646	1635.61646	1102.90454	4956.50586	5559.91895	1359.48291	4837.89258	3918.76318	3629.08301	4411.94189	26321.56445	1410.24927	8281.55664	1730.90991	1602.99048	317.6817	2561.30908	5403.25488	738.85669
		GBAA_1233	32	6	40		yqzJ	976.5	765	730.5	359.5		CC_0679	819	2709	2520	1516	1542	746	5845	433	3878	1118	843	1403	1917		CP0709	797.24469	1007.8512	369.76953	744.0437	601.42841	435.35071	1003.00403	661.02588	685.59418	653.93567	1088.66113	15983.16211	326.98523	544.92419	396.1731	512.35498	192.36545	136.09132	846.92896	257.56305
		GBAA_4921	213	123	48		yueF	165	52	179	91.5		CC_0691	844	3497	1032	866	780	1004	1379	309	3102	1109	1226	1898	1900		CP0710	386.65369	1095.94861	395.45197	329.4068	824.21381	897.17456	1370.69751	2167.98804	628.26532	819.1322	965.18347	8758.50488	207.45755	840.69702	450.93579	535.54749	197.4975	596.50671	1206.31055	216.16214
		GBAA_4236	89	101	43		yfkF	169.5	224	3.5	79		CC_0680	343	521	328	301	268	402	1824	126	1329	455	413	453	688		CP0711	248.86594	147.59204	293.18945	270.42975	93.75573	306.01263	227.3748	584.91693	238.5144	468.9407	140.1667	1605.40051	194.10971	321.16833	144.28839	159.72134	78.92075	165.90735	305.59854	115.55704
		GBAA_1172	326	204	330		ysfE	683.5	167.5	254	257		CC_0692	514	1129	1072	952	525	881	945	254	3826	1164	886	1047	3253		CP0712	543.59692	66.01873	291.46423	642.34338	88.51145	221.80765	103.49086	398.79175	317.26276	116.26312	210.4472	2263.41064	174.08145	256.14725	254.16435	180.38445	108.44655	236.69519	335.63788	183.9165
		GBAA_5105	181	114	65		lplB	1	15	38	32		CC_0681	505	3145	10619	6572	5053	513	45954	1491	3203	725	810	1033	1347		CP0713	1341.96094	7519.73438	847.15625	5267.34814	1684.81299	1155.43604	3934.77441	2421.78003	3540.81055	3496.38818	3718.6709	21889.5293	1592.63501	2039.2085	1438.401	3055.26465	1087.72095	536.14227	4319.46924	982.15869
		GBAA_4298	43	118	73		hxlR	5.5	1	214.5	136.5		CC_0693	26459	62698	17435	21971	26760	38175	14757	9041	60749	63018	38180	41384	63358		CP0714	590.1322	1712.13354	1251.13306	1244.89404	1549.30493	1248.34058	2691.59131	2105.41357	1492.69604	1220.25757	2878.56885	10440.3916	993.04712	1062.17419	1352.66052	2236.41748	678.03687	1490.11951	3495.00684	762.90906
		GBAA_5224	124	176	89		yfiL	1	20	75	1		CC_0682	1573	11196	64303	55868	59612	1713	64079	28414	16494	4526	2650	3003	7483		CP0715	1434.44995	1865.75513	2097.68213	3124.71436	35660.16406	3683.15649	3936.18652	4278.71484	2715.98901	2039.37	5140.01562	21468.05078	2166.51196	3271.90918	2788.83643	2973.53418	723.97119	3423.59155	4776.26367	659.19397
		GBAA_5447	240	274	67		yfjR	370	88	128	132.5		CC_0694	371	530	359	425	283	535	443	150	1884	806	386	475	1222		CP0716	4080.59717	3905.48999	4998.08057	14075.21484	8764.67969	7012.19238	5584.47363	11070.93066	5983.67383	1957.94043	9850.06445	47426.97656	5274.24609	3934.29443	8900.53125	10208.95215	1889.74048	8615.3457	15459.40039	4626.06689
		GBAA_3748	106	67	75		yvyF	9653.5	10348	14269.5	6192		CC_0683	786	3051	2111	1809	2044	943	4331	638	3397	1124	833	1598	2773		CP0717	2397.83643	1853.66602	1161.13477	1582.14099	2034.76196	1211.5575	4150.48389	2912.18408	3008.13501	1097.9801	2611.0979	17074.7793	1052.90906	876.80743	2959.0791	4258.16797	770.52832	1928.8385	5204.83496	931.54846
		GBAA_2533	36	33	5		yheH	204	173	182.5	181		CC_0695	666	2218	804	646	545	676	827	212	2047	862	708	916	1016		CP0718	2629.20215	4456.51172	2477.20801	5581.81494	3525.71899	2697.84668	7724.87061	3958.14062	5273.49414	2374.7959	6267.15625	22214.13477	2651.65601	3564.46899	3043.26465	6315.66406	1879.73145	4201.18408	9531.66602	2056.44458
		GBAA_1499	242	216	15		yqeD	1	1	34.5	53		CC_0684	566	1284	1861	1878	1017	517	2712	454	2238	773	543	810	1040		CP0719	480.19339	578.0614	529.75452	1220.50391	825.01801	461.48694	829.82788	1003.526	675.02783	443.65662	699.31006	3838.04199	332.0473	603.76703	582.6225	814.82672	252.98459	767.00708	1235.42505	355.0282
		GBAA_0687	233	153	280		csaA	46	124.5	200	100		CC_0696	375	636	1216	1036	442	578	654	206	2758	847	567	752	2310		CP0720	2336.98999	2411.00244	3189.4585	1885.37744	3970.14111	3503.47656	3436.83643	8354.1084	1855.04907	1583.25708	4890.60303	29294.82031	2774.96777	4403.69922	4318.36035	4577.57324	2149.8689	4433.48047	6223.30566	2380.5625
		GBAA_4238	166	229	102		yycB	1295.5	1129	1220	408		CC_0697	595	2846	1422	1045	820	715	531	262	2746	803	800	1077	1931		CP0721	1437.44189	2017.6604	712.2533	958.27655	1394.354	671.96271	2460.90747	1140.94141	1920.03149	1476.4231	2096.15601	10017.09961	796.48389	997.85156	1256.91553	1575.1095	508.20258	1088.34497	2822.4126	644.50494
		GBAA_0054	668	618	243		yitB	1	19	23	43.5		CC_0709	1724	5719	2163	1828	1959	2019	1761	753	5922	2506	1747	4051	3871		CP0722	476.35165	2093.55591	519.85083	416.3313	1470.52905	830.77191	1495.52246	1414.10254	1103.052	866.81506	1489.72607	11696.50488	509.12744	1056.03052	859.49841	1362.32593	464.9628	935.93329	2417.66089	426.44574
		GBAA_1024	220	169	266		gerPF	296.5	366.5	184	184.5		CC_0698	753	2226	1372	1042	716	886	1113	262	2187	654	1274	1198	1778		CP0723	491.13025	450.1297	660.23309	568.23364	689.83862	536.73279	745.83661	1241.77393	804.84839	516.52136	726.34601	5264.61328	548.30115	657.54651	570.82007	1099.04199	200.8053	938.65112	1762.78003	400.34729
		GBAA_3683	1179	1051	118		yusO	923	787.5	722.5	547		CC_0710	2127	4174	3176	3091	833	3248	4412	534	8761	2306	3833	1504	11760		CP0724	499.16339	59.03131	81.57206	104.23827	92.77834	276.08044	249.5732	375.45337	180.99396	245.03329	1200.47046	1380.31348	221.46924	623.55255	190.02954	107.47173	52.47592	172.70856	225.96414	44.38686
		GBAA_5203	1096	1200	1801		ykoX	450.5	278	123	178.5		CC_0699	1616	10854	2355	1282	1530	2066	2012	520	7316	1469	2967	3533	5134		CP0725	1829.13306	881.74463	301.92987	1246.4425	912.59619	856.13062	3172.53857	1475.19604	1690.91699	966.30786	1754.18201	11199.51562	818.93591	891.08923	1836.17041	3044.52197	556.06921	1488.66357	3928.55908	697.25702
		GBAA_4856	121	114	43		yneB	684.5	422.5	537.5	413		CC_0711	3336	16802	4353	3144	3772	4238	4417	1217	14442	5252	5855	5495	12839		CP0726	570.73236	446.63171	812.58813	739.18213	479.061	974.72681	1473.5675	991.25256	736.05786	854.29688	802.88373	3041.10352	1007.18262	1026.94519	775.45996	1813.05542	484.8118	801.38538	2636.79248	440.71149
		GBAA_4856	168	107	61		yprA	184	98	245	230		CC_0700	10654	34596	7913	9119	6215	11454	5284	2464	30185	12443	10573	11124	30685		CP0728	1749.74243	5130.65234	2432.09863	1572.54443	5665.14941	5562.92871	3997.36426	6219.14453	5324.99219	3860.87744	5098.94336	34964.42969	2715.49756	5197.61523	2658.8584	3513.35742	824.48645	4424.5332	7750.37842	1040.323
		GBAA_3363	488	410	544		yrdF	527	344	380	371.5		CC_0712	3819	6326	5717	3957	2387	4891	3060	1236	10041	3196	4097	3287	12200		CP0729	623.04309	267.00934	439.37823	706.26312	321.1669	293.46661	237.69659	1127.89355	435.33835	355.66193	778.91003	3253.32397	508.77859	922.75122	585.60742	532.05981	190.34946	528.8335	708.27112	316.56354
		GBAA_1792	68	57	58		yrdR	1	1	49	6		CC_0701	2842	10184	3169	2456	2566	2979	1145	1141	9653	3170	3103	6281	7383		CP0730	1123.09949	1560.08203	268.72269	580.76733	1389.45703	1209.49707	1813.17896	1624.20239	2185.38501	1443.43652	1646.31396	11526.76074	513.60956	1053.09302	794.78717	835.49323	230.99651	977.40302	2624.854	599.6958
		GBAA_2089	231	137	20		yqkD	52	155	292.5	137		CC_0713	712	1672	652	620	654	698	552	272	1803	819	550	1029	1068		CP0731	2368.76001	4866.04736	2413.3479	1353.09253	4025.59131	4071.73193	5217.59082	6441.72852	4222.28125	3363.34546	5340.2793	22522.68555	3796.3916	3889.71606	2954.74951	4600.39502	2452.38794	3558.9519	8671.23047	2286.75537
		GBAA_0718	75	62	73		alkA	409	138	224.5	278		CC_0702	3683	10528	2773	2579	2240	4094	2432	954	7959	4031	3260	5044	8236		CP0732	395.81683	322.5437	556.62274	476.2135	320.38049	332.52924	602.47461	508.05371	518.14526	414.06445	360.98651	1684.29248	695.06836	429.03021	471.4498	657.60492	225.6059	396.35272	644.86224	421.69275
		GBAA_1146	11	43	60		yvqJ	1093	813	350.5	484		CC_0714	949	1428	1674	1649	622	1425	1362	341	3055	899	1373	759	3595		CP0733	1087.44751	2294.94482	1122.125	1832.09546	2479.89795	2172.92163	1139.87695	4313.13184	2209.72998	1935.17407	2847.87988	16541.54492	1578.51855	5527.80908	2268.90234	1791.99805	842.73633	2364.17383	3782.25293	1392.88745
		GBAA_1146	29	38	27		yesW	1	1	91.5	35.5		CC_0703	2187	9800	2354	2251	2039	2217	1308	756	6174	2537	2333	4323	5873		CP0734	1189.44507	881.69446	283.01331	517.05115	792.62164	711.15381	957.84778	1064.61938	750.86865	1025.5603	1075.98914	5433.09668	408.56955	884.56506	468.19135	717.73389	129.94479	416.02173	1647.99451	252.2769
		GBAA_1940	76	67	71		ydbI	68	84	154	187		CC_0715	3657	17608	4389	2390	3450	4824	5781	1378	12663	2939	8028	4239	8438		CP0735	830.40277	2694.31299	948.22681	1745.599	1776.4325	1601.854	2407.60938	2143.56152	1584.53394	1822.28247	2198.58252	11895.08203	1584.51855	1639.07849	1167.37598	1973.68701	477.86105	1286.45898	3409.56787	420.39832
		GBAA_0686	457	233	401		ytdA	216.5	161	190.5	124		CC_0704	5458	17191	5198	5047	5693	6004	3186	2276	14384	6695	5579	11665	14647		CP0736	1289.23706	1356.2135	2143.73901	1963.93701	2591.71411	2626.9541	3177.89746	3334.28467	2147.45703	772.77899	2863.09692	14493.69043	2351.729	1285.22144	2305.62744	3384.92798	620.78461	2774.07104	4774.28418	868.97723
		GBAA_0686	382	198	375		yvrA	202	118	122	281.5		CC_0716	1176	1451	1748	1904	696	1459	1004	371	2932	748	1322	878	4060		CP0737	4589.6084	28228.47461	8484.63477	5323.375	35928.35547	25640.76172	12049.83496	29321.51367	54642.87891	10927.79297	21266.01562	61180.73047	2107.1709	39210.73047	11542.13086	13132.91504	2278.83838	18484.72656	41847.89453	3922.07446
		GBAA_1217	273	290	451		yhfN	1	1	19.5	6.5		CC_0705	1658	7512	1208	1041	1278	1616	1270	552	5658	1677	1612	3159	4578		CP0738	873.05786	780.40381	458.99365	657.14917	819.9577	939.65186	1565.88354	801.64868	1011.43817	848.37048	1720.74451	8240.28418	568.63989	712.70422	879.19897	1231.00757	205.7343	465.22211	1665.34497	276.50909
		GBAA_2894	3	30	7		yozG	232.5	14	85	145		CC_0717	2343	8106	2449	1967	2519	2096	2370	823	6437	3381	2303	4186	8677		CP0739	398.2597	804.61084	661.77722	462.39001	646.93457	1984.58655	1345.328	1275.86353	1159.26501	1784.62061	1300.46252	12066.01953	653.42737	2588.71899	693.38342	1027.29907	218.20724	768.16949	2116.7041	226.88
		GBAA_3137	94	120	97		yoaT	288	84.5	217.5	139		CC_0706	37304	62467	33344	34936	34689	52462	16256	14058	63425	59664	52286	54766	61285		CP0740	825.00537	1286.52295	1578.66602	1136.64258	981.83679	931.81812	2096.72949	2668.14551	1257.17053	517.104	1757.67505	6960.7832	929.05255	738.60876	1400.92249	2125.84033	468.9205	1421.69556	3437.41943	598.77441
		GBAA_1504	304	220	37		glgP	309.5	317	291.5	283.5		CC_0718	2378	8701	3085	4284	1957	3402	1300	1002	7110	3650	2214	3877	9543		CP0741	2147.25049	1171.90613	2681.17285	4926.14795	4086.33154	8679.91016	566.95715	9122.76953	7802.94434	10401.1377	1321.16296	49045.06641	1726.6106	18983.33398	858.17206	1598.33496	304.81525	2067.21143	7467.60547	1072.37109
		GBAA_2882	80	73	136		mrpA	596.5	366.5	387.5	313.5		CC_0707	443	1087	482	491	548	387	1012	306	1419	449	409	750	817		CP0742	1139.90356	1836.26453	248.44864	609.15686	1961.20947	744.99622	1797.6521	1082.57898	1639.52393	901.29565	4231.85107	22065.94531	441.22729	640.87805	762.6582	1078.34949	129.06215	348.04996	2291.8855	247.91846
		GBAA_3141	173	182	149		sigE	122	91	121	96.5		CC_0719	2940	10897	2965	3163	3486	3837	2839	1325	10323	5088	3412	7290	10343		CP0743	1372.07703	2194.37793	686.65344	1608.01343	1610.03796	911.5332	2761.17993	1028.40735	1375.44141	1160.07349	2349.73511	7653.47852	865.63708	936.05115	879.35461	1723.47046	441.53296	762.68958	2740.31885	486.56522
		GBAA_3191	858	1305	546		yebE	50.5	66.5	176	217.5		CC_0708	3000	6096	4839	3379	3137	3159	1294	1549	4509	2396	2327	3853	3840		CP0744	1590.68799	2663.34668	1521.03699	1789.64551	2660.1189	1937.245	4206.99707	2401.06348	2702.05566	1440.82959	3712.82446	13067.41504	1499.33545	1520.448	1895.69189	3948.43213	621.90472	2080.54639	6086.19629	518.98425
		GBAA_1037	85	82	131		ythB	6	137	130.5	47.5		CC_0720	914	1138	1396	1160	406	1221	1087	233	1900	662	1144	650	3021		CP0745	8822.48633	18713.41016	8856.96875	14180.16504	17454.48438	12453.34473	18471.19141	15345.98535	13123.93555	5570.07129	18988.875	59816.98047	10009.82422	10777.33594	10638.875	13681.6748	3723.12109	15632.99414	24285.26172	3684.28662
		GBAA_5244	110	77	123		yqjQ	349	70.5	173	140.5		CC_0721	1959	9786	2015	1259	1767	2022	2973	924	6235	1544	2644	3969	6467		CP0746	1527.86353	1137.53052	437.47894	697.26288	1881.36902	878.64001	2289.26099	1419.03503	1087.91455	711.52246	2170.1311	12740.67578	358.50781	462.82001	994.35413	1173.96997	137.62825	732.33691	2137.41602	258.39764
		GBAA_1802	297	329	113		pheA	1283.5	825	843.5	447		CC_0733	3423	15638	2349	1706	2815	3092	2914	1351	9417	4302	3670	5475	8631		CP0747	486.30829	1185	308.34625	326.44556	665.4187	340.17319	925.90228	871.27673	468.78815	696.16071	1251.95142	9022.35938	336.2366	570.58533	524.8631	563.24689	287.61084	375.06573	1074.09277	391.26227
		GBAA_0613	84	38	149		yesU	1	3.5	34	44.5		CC_0722	1134	1874	2171	1186	1168	699	597	551	1267	767	538	1099	1471		CP0748	612.77014	3042.42944	1335.26904	589.87524	2364.31494	3885.72803	2863.65649	5925.39258	4633.40576	2141.26099	3708.49854	34268.76562	971.68622	3064.07959	1783.87854	1679.80798	411.73276	2214.33936	4909.32324	466.36441
		GBAA_4987	156	130	230		ygaD	110	222	618	324		CC_0734	1161	3458	992	1213	651	1350	1391	322	3659	1427	1475	747	5587		CP0749	563.62439	874.20105	886.71619	652.26367	1215.83252	1743.81152	1363.302	1851.29102	1115.48328	1251.72229	1502.80603	12879.69922	651.78406	1421.2876	977.57245	1247.71655	441.41943	1027.04529	2235.55054	774.76355
		GBAA_4987	150	130	238		lytT	204	189	341	248		CC_0723	421	1853	540	349	470	444	339	226	1364	405	461	606	1293		CP0750	3201.49292	4274.6582	1236.86353	748.31525	3780.3501	2156.69043	3611.66504	3026.01392	2295.48291	2205.71655	3149.09912	16345.83594	2128.71851	1235.62109	2374.53613	3572.13184	3320.08105	1666.677	5737.87793	3366.13916
		GBAA_1711	239	232	353		yqgT	244	693.5	486.5	37		CC_0735	1588	5505	1453	1413	1429	1663	776	594	3947	2180	1942	3709	4936		CP0751	636.29907	1123.53589	606.1167	449.77838	1475.53296	1360.90942	1596.96802	1735.46143	1388.81104	1481.82593	1469.60596	9442.06055	698.23022	1505.16248	1228.79053	1418.60095	563.28717	1138.953	2742.43945	606.20618
		GBAA_3638	29	20	104		gerKB	270	295.5	180.5	275		CC_0724	1263	3995	1067	836	947	1212	1229	388	2725	1231	1760	1574	4440		CP0752	3051.25903	7574.97949	2830.38672	2046.56909	8851.97656	11314.81445	4860.43262	19141.51953	14480.8457	14298.24512	8109.50488	47505.49219	6071.36426	14191.5	4835.48535	6674.93799	873.71973	5949.05566	22365.65625	1407.40295
		GBAA_1227	126	128	87		gerKC	1	66.5	93.5	61.5		CC_0736	833	2009	940	1065	617	1037	669	284	1859	934	1110	998	3254		CP0753	5828.52588	3662.35498	4967.2168	5967.36328	8751.59668	5808.67383	3387.87695	11111.93555	4487.30127	923.95587	6703.6001	32888.11719	5014.76074	2512.18262	6588.97656	7034.45752	1740.58203	7074.60645	9771.23438	3376.68091
		GBAA_3327	40	28	109		gntR	1	15.5	46.5	19		CC_0725	6089	12241	2446	3064	4437	4336	2222	1915	11793	3143	3792	14431	8322		CP0754	2597.09253	2560.22266	1075.77026	2284.70459	1953.901	1355.92798	4364.02344	2412.01611	2745.47998	1171.19019	3524.00708	17534.29492	1300.76343	979.51843	2540.46729	5396.79688	1160.08386	2088.96387	6763.70557	1468.11853
		GBAA_3349	16	15	17		sacX	1	43	119	52.5		CC_0737	1582	2024	3341	2357	1856	1271	479	986	941	558	900	1530	1035		CP0755	1330.48352	2444.34595	2354.6709	1368.65247	2420.06348	1882.71094	4719.87988	3032.50342	2618.5625	2260.78613	3975.41406	8369.33496	2532.48682	2559.65674	2556.37256	4770.46143	2032.25049	2629.78052	6949.44531	1713.479
		GBAA_4491	102	121	56		mutM	315	147	281	98.5		CC_0726	11093	49425	12766	11245	11677	14551	9621	4776	26953	15943	17979	23009	54611		CP0756	835.3031	1931.73804	778.31384	633.02716	2643.74951	1916.92407	1680.47449	4381.9541	2461.21191	1562.57056	2557.28101	11247.11523	998.30762	1373.06006	1291.65405	1279.26245	307.72937	1789.32898	2806.83838	491.11444
		GBAA_1456	70	60	19		albE	471.5	557.5	327.5	232.5		CC_0738	1769	3161	1762	1683	1376	1836	1129	560	2492	1350	1657	1364	3915		CP0758	877.08887	2007.99805	350.34879	6881.91602	2214.40796	1049.41748	424.4086	2063.64307	1054.50989	342.43445	1577.05762	6310.39062	461.59473	1224.97144	868.41998	442.61105	527.71924	997.14734	850.59021	1939.68896
		GBAA_3503	61	79	132		yitI	1	120	122.5	103.5		CC_0727	2911	23424	2134	1003	1549	2466	3655	994	17950	3532	5453	5609	19056		CP0762	607.35919	508.34741	354.53931	586.29779	218.209	313.75375	907.61035	975.17657	42260.35938	746.93896	701.84302	6616.80469	230.74734	751.52832	579.3089	1248.57996	186.52721	553.55737	1249.53101	296.24042
		GBAA_4476	940	456	153		yceG	2680	808.5	1679	1018.5		CC_0739	901	2559	807	735	778	768	676	338	1992	1082	698	1341	2389		CP0763	745.90692	1036.34399	1311.81055	1031.81946	1119.59265	1162.26953	3276.53198	2496.6626	1759.15796	1132.67651	2576.83301	9240.14648	2307.54883	1013.77075	2040.87061	3648.90747	646.69873	2241.302	4573.91895	669.1897
		GBAA_1149	35	43	59		comGD	27.5	67	195.5	12.5		CC_0728	1908	3956	1188	1298	1300	1328	1297	565	3023	1400	1197	2042	3224		CP0764	1072.95898	2048.05151	1815.40051	995.86456	2404.95654	1834.6189	3151.65601	3682.82715	1867.65002	1597.00806	3252.02197	12575.92969	2184.16553	2394.66748	2311.25537	2787.98535	871.65991	2704.33496	3495.15552	1168.89258
		GBAA_4876	95	81	64		ykrP	1	87.5	130	61.5		CC_0740	1031	1818	1244	1157	563	1273	773	345	2026	655	1741	541	3552		CP0765	825.55212	2279.15454	192.1886	284.14056	2560.54956	731.18146	2011.16394	1501.39697	1367.66357	1822.85449	3776.4939	16129.01953	231.6817	879.68073	1085.36646	760.56592	201.49631	610.19867	1954.97607	361.40359
		GBAA_4205	182	226	274		yhbF	18	85	137.5	54		CC_0729	1466	8522	1546	1203	1546	1638	1035	631	5989	2001	1997	2973	6138		CP0766	933.25964	2675.79688	495.84967	492.95673	1655.80701	1122.36829	2228.09155	2262.48633	1467.70984	1053.43066	3051.66797	11179.8457	654.20264	1135.99304	1021.2428	1319.1416	502.8736	1219.42993	2715.07861	491.37677
		GBAA_0840	127	77	228		murAB	3917.5	1062	534	1450		CC_0741	6116	22946	4104	1697	4584	4500	6298	2171	11694	3371	12201	5409	15641		CP0767	430.9415	742.58301	690.83093	690.1322	921.3479	1302.5354	1263.91357	2488.43115	1161.39404	1106.99353	1174.93152	7700.72656	1419.33545	1487.61743	1033.94604	2161.25195	332.72937	958.66003	3817.32812	242.51096
		GBAA_0395	834	565	170		yddD	502	210.5	181	375		CC_0730	2335	9161	1742	1204	1768	1860	2408	938	5328	1913	2329	1431	5351		CP0768	655.48383	1124.27393	636.72559	619.01117	1255.93152	1136.18042	947.88342	2957.71802	1371.703	545.33466	1446.88208	8995.99121	664.49036	844.04602	616.45618	725.22888	252.306	1327.49451	1677.69946	469.90552
		GBAA_0395	960	660	145		yqhP	714	475	2053.5	879		CC_0742	759	1384	949	833	636	696	609	299	1396	628	866	697	1538		CP0769	1314.19556	1396.29956	458.86072	1297.75806	1157.55603	544.2345	2448.18799	1300.87598	1008.5791	1020.97437	1371.98206	8767.75684	509.69211	452.14496	1121.08435	1483.04443	319.22119	420.61963	1844.24194	562.27576
		GBAA_3898	355	262	15		bmrR	60.5	14.5	118.5	39.5		CC_0731	3982	20134	2906	3049	4244	5134	3165	1836	13741	7024	6060	8657	21665		CP0770	569.72162	2720.11255	463.1539	921.71338	2407.53296	1737.44507	2143.70093	1550.92407	1244.16406	1884.37744	2506.79858	14729.69531	495.80902	1211.93457	701.67896	830.04755	293.60559	639.87524	1958.24243	365.51001
		GBAA_4366	373	403	423		spsJ	1	1	33	117.5		CC_0743	2927	11475	2111	1854	2852	2701	1840	1104	6803	3362	3450	4310	8300		CP0771	1895.16748	2926.84253	1732.51196	2943.34961	2123.93042	3209.0144	4298.74316	4412.4082	4185.74756	1850.69507	4048.66455	17131.6543	1409.2644	2539.01611	2217.18359	6340.80957	592.51929	2736.60645	12595.08984	532.66217
		GBAA_0636	140	226	238		yveG	1	8	70.5	45.5		CC_0732	11763	46192	9074	9652	11413	15899	7499	4422	38785	21689	15461	19834	51474		CP0772	3384.61084	3180.38647	3698.35889	3226.62549	6154.09082	6496.69922	6725.646	8552.66406	4397.87549	2552.96094	9605.30762	37479.38281	3310.62891	3991.19092	5657.12549	7083.3457	1269.48901	7484.5752	9494.84668	1630.58704
		GBAA_1451	152	164	58		ydfG	38	15.5	78.5	76		CC_0744	2558	6692	3853	4803	2330	3142	2401	1183	6237	2384	6777	3696	13104		CP0773	3934.6875	2381.25195	1140.18555	2170.74048	3908.30493	1814.23242	8550.85742	2992.36816	2979.41748	2030.05859	9070.10254	30150.84961	1507.70703	1371.86548	3841.84717	4684.47119	630.90973	2297.43457	6228.16504	867.81812
		GBAA_2019	893	948	896		yfjQ	189.5	77.5	155	180		CC_0745	1167	5080	740	559	924	744	1074	427	3661	1376	1234	1600	3153		CP0774	2740.40137	2735.0874	1749.52649	1818.91846	1315.36206	3027.39941	4527.16699	5704.2124	2748.34082	2900.26147	5382.06299	25914.85938	2089.06055	2946.89258	2321.34595	4582.61328	1072.0498	2256.12402	7250.01465	495.2337
		GBAA_1009	272	366	288		dnaG	1667	3221	1869	606.5		CC_0757	436	1494	403	448	389	327	386	199	928	578	541	573	747		CP0775	5942.71289	22197.85156	6864.23291	64674.28516	7100.04395	8423.69141	14942.7207	12497.61035	11930.94727	6397.34717	10752.9248	34811.28125	13418.36523	7986.01172	9211.12207	17477.33594	7109.24316	10782.7793	28544.75391	6476.45801
		GBAA_0784	210	227	16		yppG	1	1	46	13.5		CC_0746	547	1556	493	439	449	403	719	256	1184	509	691	472	1668		CP0776	2522.24146	2304.55469	2242.19409	1809.797	3249.52197	7641.90576	2262.46582	4713.19482	3901.42773	3648.62061	3339.11694	12987.74023	3461.94189	4237.62012	1447.78711	3363.82251	527.89001	2220.57446	8520.12305	606.16986
		GBAA_0691	271	267	348		opuCB	1083	388.5	501.5	527.5		CC_0758	1297	3556	1148	1314	769	1226	947	384	4028	1887	1880	1157	6418		CP0777	4955.91602	5215.86621	1471.3125	3180.49512	4377.50049	2501.86279	5039.68115	2224.03809	4383.19238	2405.31396	4069.63013	17489.99609	961.21948	1667.52405	880.88904	2193.69849	531.02051	938.55695	4251.11133	890.70349
		GBAA_1293	3074	2512	991		spoIISA	56	2.5	56.5	100.5		CC_0759	1714	6398	870	778	1433	1073	1455	483	3443	1574	1378	1646	3138		CP0778	146.952	94.22947	1.65979	58.75924	23.57151	88.05935	125.0935	55.5864	101.34032	235.4874	852.55243	429.09549	98.70594	295.21915	42.42424	28.50276	34.93899	36.40414	61.01572	68.10583
		GBAA_1293	2950	2518	1112		pksS	1262	275	470	820.5		CC_0748	1152	3641	909	989	895	988	946	416	2434	1167	1142	1283	3513		CP0779	159.73907	191.4157	242.49951	177.8154	162.65474	376.25189	312.44598	324.03955	388.45691	350.39185	216.47415	1081.14209	266.0827	521.83649	151.36615	229.79395	116.63611	142.86716	461.89972	173.79405
		GBAA_4841	761	871	1227		yvgM	262.5	180	101	105.5		CC_0760	1428	3135	898	1027	1071	1282	912	371	3385	1663	1212	1311	4154		CP0780	1861.77551	2711.48706	1469.86108	3120.86182	3654.08008	2650.49243	4165.0752	7466.20117	2788.3999	1865.81543	7691.04883	29039.94922	3371.50439	3175.18262	3746.13208	4061.52881	761.74243	4868.92578	6493.57812	1162.11755
		GBAA_2143	4953	7265	5365		coaA	1105	1	366.5	308		CC_0749	1357	2303	386	387	506	438	1619	215	1885	693	549	1631	1576		CP0781	2153.98389	2221.53296	684.10529	1969.28345	1659.16699	503.69025	2833.08643	1415.57104	1372.22656	940.00183	1704.29248	9411.27051	480.5946	625.12048	1248.80151	2360.12061	668.34131	672.00372	2575.03809	1000.04004
		GBAA_1140	338	376	522		bofC	1126	1146	1075.5	605		CC_0761	1998	6332	1236	1474	1856	1509	1239	676	4746	1975	1593	3710	3573		CP0782	532.75128	999.20404	503.7518	681.1405	567.69672	661.48572	1433.17407	978.93481	702.24365	1015.41559	1251.71399	6547.35303	576.4519	765.73914	781.90063	1268.67151	401.33466	745.4635	1828.17151	421.52216
		GBAA_1296	177	232	173		yurT	1590.5	1995.5	2423	659		CC_0750	2992	13881	3235	2763	2962	3565	4418	1557	8299	4407	4823	5861	15219		CP0783	1292.70703	3637.26709	1528.29761	2178.61206	3686.94629	3539.229	3863.75732	5194.1626	2671.89502	1456.97449	5022.22217	20871.80469	1658.24854	2300.74463	2547.00952	2922.99097	641.33167	3026.20801	5523.5332	609.83276
		GBAA_3884	140	112	100		phoR	102	111.5	158.5	150.5		CC_0762	502	1020	680	776	390	428	926	210	1025	544	1070	329	2491		CP0784	5857.91748	9183.07227	6021.91846	11327.62012	9651.12109	7842.55859	10561.56836	9865.56836	6144.58643	1503.65845	12627.4043	42342.8125	4861.58008	3076.30908	7114.88281	7839.03564	2164.36816	10726.35352	12856.09473	3522.00195
		GBAA_1236	9	8	13		yrdC	57.5	34	177	180.5		CC_0751	939	3036	807	730	871	521	879	421	2353	1067	703	1451	2062		CP0785	3773.99658	3547.05542	1241.34302	4124.33838	2622.729	1086.34265	7005.15625	3157.54102	2465.05005	2026.24902	4509.56006	19028.66992	1243.15051	1166.07019	4040.40356	4933.19336	912.25439	1523.6405	5637.43213	1425.34802
		GBAA_3184	101	54	116		smpB	2238	3639.5	3057	2455.5		CC_0763	1290	4448	849	977	1241	740	1214	439	2476	1276	1162	1506	2057		CP0786	2103.9751	7215.59277	2110.18359	2482.79785	5573.28955	4786.98535	7200.68555	4207.01709	5331.51465	5590.42676	8398.44434	47697.82812	2565.31396	4024.09521	2621.74561	5144.8418	2154.48682	3154.19141	12870.04004	1910.8905
		GBAA_3492	80	118	123		ybgE	1465.5	3231.5	1708.5	650		CC_0752	1345	4752	1031	1239	1230	1644	984	515	4323	3020	1416	2424	8355		CP0787	462.3045	787.53284	758.57556	662.74585	748.02673	530.97028	1360.25952	969.02185	1088.77502	576.44019	784.77191	3575.63403	858.45776	683.40942	698.99084	1562.46899	635.18048	844.68506	1814.68298	633.55542
		GBAA_5683	690	662	1481		yxeF	302	67	277.5	385		CC_0764	1938	6519	1983	2606	1297	1523	1898	734	7293	2679	5214	1825	13479		CP0788	3164.37354	2745.06738	4301.28516	3599.65137	5791.30469	5164.37598	5358.92871	9193.83594	4098.69531	1354.7395	6162.99023	25352.45508	3995.8501	3144.4707	5261.15137	7478.34766	1065.89294	6901.94238	10490.59961	1648.81702
		GBAA_2424	92	114	98		yoaA	1	15.5	42.5	28.5		CC_0753	352	1319	416	438	554	309	344	274	981	400	385	484	797		CP0789	3463.79688	1791.42346	1285.52527	3201.76855	2511.18677	1830.91455	4913.31152	2944.72656	2764.94189	1876.45154	4010.27441	18727.54492	1970.68408	1135.3678	4580.97119	5619.06836	577.26868	34.81215	5064.00684	1097.87854
		GBAA_2523	66	58	29		ywfA	16.5	68	9	14		CC_0765	3114	12826	1014	1363	1759	2143	1423	919	6250	2606	3948	4372	5295		CP0790	1629.23291	1666.30713	1849.48596	1072.55603	1323.42297	1361.36157	3902.26099	2822.60938	1811.92798	1872.50452	2628.21948	10308.74609	1500.7395	1752.17651	2087.97949	4258.14941	1785.5675	1945.82251	5331.27441	2131.41602
		GBAA_0392	266	203	163		yocB	688	266.5	557.5	388		CC_0754	10010	28029	7308	7457	7853	9242	6122	2932	14574	9578	8537	19203	40063		CP0791	434.95398	522.73505	711.15515	385.48047	385.64789	615.33911	1002.12427	883.74609	787.51019	376.85129	562.90173	3218.61621	482.62656	485.68384	701.89252	1131.56494	294.24335	889.98547	1579.28345	344.05511
		GBAA_1418	172	210	89		yobQ	1	7.5	47	50.5		CC_0766	1456	5574	2022	2249	1119	1338	1274	532	6324	2764	4136	1378	12480		CP0792	1493.18799	916.48206	1353.58911	2106.4624	1805.20203	1174.57446	2061.28345	1885.28052	1555.91357	376.91446	1996.83447	7393.97461	1060.92493	953.37939	1760.52002	2354.21851	581.91241	2044.3999	2872.25537	845.11987
		GBAA_4036	2942	2950	987		yrkQ	577.5	734.5	531.5	245.5		CC_0755	584	2221	717	614	667	478	490	284	1445	682	518	1313	1291		CP0793	686.87018	560.56628	449.59976	821.64716	737.7821	1253.23889	703.05432	206.48059	1759.80151	706.00464	842.27087	4016.6189	308.16296	657.63922	329.7627	582.76727	103.66216	70.52064	1583.81494	200.17505
		GBAA_4868	177	110	50		yvfW	544	870.5	1733	597		CC_0767	4553	25998	1871	2613	3406	3722	4281	1564	16320	7059	7808	7262	21248		CP0794	512.68951	618.26532	157.5863	247.9921	133.4491	149.9344	394.9129	431.12878	239.0018	472.94312	486.13071	2681.23682	159.09326	365.68796	340.1557	412.34204	125.51215	277.08649	662.57739	195.9776
		GBAA_1612	47	7	45		ywdJ	222	44.5	204.5	184.5		CC_0756	473	1475	410	499	527	415	333	218	1129	616	446	623	1293		CP0795	937.97327	7484.13574	910.28094	2013.11902	8049.32666	2374.65747	5713.89697	10146.12012	4163.10791	1950.67651	11358.86328	49378.94141	1341.69751	2714.28247	4197.50293	2459.56152	957.10028	4918.02734	6562.20996	926.63074
		GBAA_1910	146	219	125		ytrA	1	1	55.5	46		CC_0768	1326	4895	1340	1757	1000	1115	745	500	6242	2657	3542	1353	10155		CP0797	1577.40991	2637.44556	2051.47192	1582.05347	2743.42188	2238.25684	3555.43506	6332.1084	2080.04785	1209.04297	4018.1582	16590.28516	1771.8075	2122.20215	3124.99048	3077.0144	1096.9126	3881.1875	4254.49805	1746.99609
		GBAA_1065	169	197	147		pcp	461.5	149	220.5	259.5		CC_0769	5011	11268	2101	1363	2473	3713	2403	600	19058	3864	4311	10643	8468		CP0798	480.8295	200.63519	23.43433	118.28255	159.9183	433.15686	172.5517	163.88205	319.26541	303.40186	397.27539	898.76666	104.89861	266.78131	266.11688	185.10899	48.86479	129.5994	208.82724	215.10899
		GBAA_0139	5756	6743	7176		ywpD	1136.5	629	868.5	354.5		CC_0781	438	3302	2191	1108	804	478	3348	301	4403	1304	495	920	1677		CP0799	196.22211	554.88226	232.61885	137.02716	768.56738	531.8576	496.45197	712.74756	434.66995	627.04297	1821.85303	2812.28906	205.32635	848.8418	387.79321	376.25446	165.961	364.91296	722.20654	178.1458
		GBAA_2824	37	30	106		yvaG	1	1	44.5	141		CC_0770	957	1844	856	929	833	903	942	344	2877	1307	847	1518	1690		CP0800	621.07568	969.41626	1182.44556	120.76315	2163.36499	1761.18604	1703.41943	1109.88281	1037.12817	398.80035	1638.51294	5501.93994	382.55414	580.37317	1318.11353	1174.10303	473.00519	1473.92993	1736.4624	524.91492
		GBAA_4629	428	426	495		yfjM	53.5	157	264	73.5		CC_0782	1319	1907	3499	2821	1340	1079	1573	474	8528	3368	1291	2409	4743		CP0801	949.98297	421.45972	598.54443	535.48462	1051.59302	721.43713	737.46228	1948.67151	648.96863	590.5777	1381.05603	6861.66113	599.71698	1162.89844	852.33813	1092.72168	235.0952	1214.56055	1638.05396	394.52069
		GBAA_5697	610	411	224		cotH	321.5	584.5	458.5	140.5		CC_0771	4152	20749	5288	4807	5019	6548	3204	1798	20332	9959	7084	12932	29598		CP0802	1648.30957	937.45874	456.42081	981.84058	1156.48303	618.24036	1610.93604	1056.44873	1079.20508	540.24908	1638.93445	8792.59375	435.35141	391.0491	1044.19788	1670.00439	331.3732	495.34961	2060.00488	637.00818
		GBAA_5269	223	233	104		pucD	1	1	32.5	1.5		CC_0783	600	2070	992	625	470	616	1266	206	3698	973	893	1355	953		CP0803	981.04224	1178.26904	739.03522	1052.14453	893.52881	1103.3385	2005.30347	1530.65601	1024.31482	733.36157	1801.87793	7526.12793	738.64404	723.36133	1003.66833	1436.84692	317.89841	1011.39014	2418.6709	335.7225
		GBAA_0804	4	19	18		yqbT	1116.5	159	312	318.5		CC_0772	677	1624	912	636	527	735	631	251	3680	1436	1016	1149	1049		CP0804	1247.64954	1721.20142	1364.43005	2098.1499	2075.86499	2131.646	3380.89697	2849.54956	1885.49548	852.01709	3367.54907	10808.73438	1223.73047	1074.5459	1751.34949	2898.21338	542.03796	1691.48999	5761.85742	562.68262
		GBAA_5321	214	156	257		ypgQ	592	512.5	941	676		CC_0784	944	2110	1130	1000	844	1285	689	351	3589	1669	867	1879	2767		CP0805	1343.69458	1755.87793	1231.47144	2697.15405	1818.64355	1047.46436	1973.34058	1955.07202	1347.99756	380.02234	1964.78955	8423.17676	1475.6709	626.15466	1077.17651	1833.07397	446.70508	1366.99292	2703.20093	854.43835
		GBAA_3110	136	142	252		ycbN	194.5	74.5	19	59.5		CC_0773	763	1145	1554	902	568	377	462	278	1852	501	480	1009	1002		CP0806	1003.70898	839.2832	448.91858	616.28125	720.55243	547.1637	1832.53699	1038.77551	991.62378	497.2399	2046.19592	7946.32227	423.5433	639.95398	821.88806	1323.26001	174.43399	699.0943	1755.08752	350.80411
		GBAA_3230	320	268	32		ebrB	363.5	264.5	174.5	62.5		CC_0785	910	2953	1409	1282	1044	1054	666	443	3264	1291	886	2553	2007		CP0807	787.21521	998.71802	555.40533	666.57782	881.97803	1128.79456	1356.06909	2515.57446	1113.77417	898.02295	1280.16748	11194.62402	733.86938	868.60663	665.30627	1599.63	210.81	858.24048	2645.51318	313.42029
		GBAA_4579	139	114	142		ytpI	113	153.5	358	268		CC_0774	381	574	416	410	372	358	227	199	850	385	337	411	387		CP0808	4706.77148	4358.91016	4088.49023	3654.33789	6425.31592	5925.81836	7905.37061	7807.00146	4119.20508	2415.60205	10121.55664	27046.57422	5599.30957	3762.16943	6379.37451	7639.95508	1283.08813	6432.65283	10780.34961	1042.83948
		GBAA_2656	202	155	99		yitC	1	1	18.5	9.5		CC_0786	311	386	433	411	283	354	389	150	942	458	276	399	724		CP0809	4178.75586	2563.86157	3320.87061	3056.13647	5138.66016	3401.59155	4708.48047	5200.41211	2666.35254	854.87476	6854.89355	19330.16992	3370.33398	1781.65356	4506.84668	4313.80713	1258.47168	4682.97852	6666.32568	2080.34839
		GBAA_5164	85	56	138		priA	379.5	1779.5	975	390.5		CC_0775	994	4275	1177	1039	982	918	1018	363	4496	1533	1118	2599	2623		CP0810	4268.28809	2130.90039	1842.63647	2158.26465	2699.00659	1539.53345	7547.68213	2939.13501	3118.44141	1827.96448	5892.271	24268.37891	1517.97705	1271.89551	3487.67139	4764.83887	1478.17505	2260.3269	4624.49658	2452.80908
		GBAA_2136	6117	6883	3794		ypjB	82.5	110	48.5	33		CC_0787	866	5235	1552	1426	1174	1400	663	512	3099	1581	1311	3391	2890		CP0811	4751.20947	4373.09375	3665.64844	2902.09741	4398.37598	5143.9668	7979.59863	6274.79883	3796.82568	2981.34863	9222.68359	22018.375	4623.21191	3243.71802	5116.27148	7890.50488	1771.27856	5722.79248	12380.85547	1901.63599
		GBAA_2042	689	821	212		tagO	2886	970	1329	823.5		CC_0776	851	2091	928	822	683	925	670	319	3382	1174	858	1559	1903		CP0812	515.30151	632.0788	912.84229	711.60889	1099.74658	1565.00403	1995.25098	2014.40991	1844.33447	1410.56799	2017.21753	9691.37695	1049.51099	1636.24658	1401.91553	2241.83105	214.90604	1857.94604	3674.46655	266.8197
		GBAA_2997	119	130	132		ybbP	1218.5	473.5	959.5	450		CC_0788	680	2243	1782	1485	912	1203	555	481	2744	1375	865	1848	2626		CP0813	1122.66309	602.23169	930.44897	2375.52905	1206.53552	1254.51001	1387.78003	2331.38159	1116.51953	294.05325	2398.41357	10635.51562	824.44714	902.57178	1388.93091	1286.75195	401.52365	2400.42212	2142.78198	650.95825
		GBAA_0161	538	494	395		yqjV	159	81.5	314	67		CC_0777	2571	9240	3262	2524	2368	2254	1293	765	7857	3079	2455	6327	6957		CP0814	2831.69751	2095.74561	924.63354	2699.17651	1904.8855	1016.70856	3738.13477	2130.75146	2209.89746	958.37177	3831.33643	15735.10547	737.91772	1046.57642	1873.85693	3245.61206	629.716	1786.11804	3951.8606	1078.32751
		GBAA_4830	1857	1549	1220		yjgB	1.5	1	46	22		CC_0789	1572	1585	1007	768	846	866	584	399	4567	1223	606	2202	1552		CP0815	1198.68042	2033.29102	1201.94751	1095.21802	1799.21997	1676.85254	2890.63452	3113.37305	1755.89453	1441.20093	3726.8877	12168.96973	1528.4165	1666.04297	1672.31396	2016.99597	804.25055	1721.9126	3840.17358	856.74176
		GBAA_3449	104	92	76		ydfN	157	103.5	126	74		CC_0778	1509	2624	1579	1490	997	1059	943	503	5672	1802	1139	2461	2407		CP0816	254.903	513.23035	927.26587	650.38867	632.79852	1216.76392	1404.47656	1185.02649	942.31519	1087.36108	860.00055	3990.31934	1820.40552	1110.64819	1052.02197	1522.44507	350.68341	661.29755	1872.93701	444.26141
		GBAA_3510	204	172	98		ywhL	1	1	77.5	58		CC_0790	524	1317	743	730	483	685	499	225	2149	1004	630	1047	1634		CP0817	858.66473	411.23572	826.84155	589.49286	589.25989	1324.5105	566.66791	2250.56055	1088.2655	1060.45312	767.69495	5910.01514	722.43335	1335.69507	594.70312	753.83533	270.63516	715.284	2057.56543	562.69153
		GBAA_1630	93	110	96		xkdS	1	45.5	122	36		CC_0779	819	6268	1594	1183	1144	801	551	268	12332	2288	904	1857	5688		CP0818	726.92999	525.32898	361.98819	686.4939	125.71027	2084.48145	734.33948	497.345	526.10632	515.93555	404.35529	1831.271	379.89474	386.52765	366.84491	608.23907	173.04469	183.86591	794.21777	263.10931
		GBAA_4423	2264	2825	4528		addA	943.5	1855.5	4434.5	910.5		CC_0791	735	45021	1209	724	602	950	1087	279	2515	964	1106	1793	1817		CP0819	477.8822	2104.57495	410.6629	3868.96484	842.88171	152.96945	1146.91406	303.41245	555.81299	812.35303	592.97632	2471.80249	475.80603	900.9223	181.75171	292.8497	694.85492	147.9747	572.91956	726.66968
		GBAA_1830	189	138	180		yitY	276.5	386.5	207	129		CC_0780	348	1260	1700	1126	835	396	1041	374	3229	1224	482	600	1343		CP0820	2076.41846	10687.18945	2619.28467	18601.91406	8291.6123	1822.42102	10960.56445	4303.57812	8508.14453	2419.29053	4767.80566	9242.08887	5929.33594	3540.96484	450.11475	888.56805	3589.51099	716.21606	1474.03296	3509.28027
		GBAA_1249	170	180	181		kapB	280.5	32	154	178.5		CC_0792	12116	22068	22491	18934	7517	20758	33467	2763	62848	46365	29461	38549	57469		CP0821	964.35474	62.67423	1.70624	138.69475	210.8885	87.81213	134.61459	80.15915	10.06743	28.95868	1424.57703	288.49768	42.2999	13.38971	95.27122	31.00509	39.23973	46.8288	31.90023	135.10941
		GBAA_5024	360	441	708		yfnD	1053	590.5	488.5	453.5		CC_0793	8694	64002	17184	10656	13607	17555	20337	4654	60288	15093	24165	38955	47582		CP0822	1264.58398	1109.70398	353.00455	1045.74426	964.93945	722.70111	930.98901	1598.49854	1645.50513	816.2262	853.19647	9910.30371	320.2746	617.27649	497.18951	638.94226	160.86659	703.25067	2276.32666	259.04111
		GBAA_2490	348	437	35		csrA	150.5	52.5	88	98		CC_0805	1422	3007	1437	1041	1027	1570	1448	482	4869	1689	914	1633	2258		CP0823	1228.0365	5132.77148	1223.25317	5009.21289	2215.802	1677.89697	4506.85645	2950.56396	3914.625	3316.85742	3639.3125	15771.24414	1644.52051	4083.77637	1322.77295	5410.72803	1503.32251	1504.94043	8200.92383	719.5097
		GBAA_2116	29	57	62		yhdB	1	1	1	1		CC_0794	4976	23574	3095	3988	4480	8508	5332	1977	29111	9724	6142	9932	28730		CP0824	2045.66846	8815.71973	3040.28662	7288.24121	9131.68164	2084.59204	10694.51465	3425.34058	5548.05176	1881.72852	7037.82715	23265.01562	4262.72803	2335.79858	3291.86499	7245.02002	3115.875	3959.71802	9806.31445	2782.39844
		GBAA_5004	87	67	76		comK	19.5	864	281.5	54		CC_0806	2280	2929	4953	5012	1453	3260	3213	747	7579	2458	3012	1867	7702		CP0825	3542.43994	2138.73389	3276.63086	2770.30054	4719.40381	8601.78125	2700.41211	8309.48633	4538.7207	2925.74316	4349.79932	23157.55469	4590.22266	7521.52441	2572.21851	3902.16699	413.39832	3977.61597	9169.91992	722.82495
		GBAA_4223	1409	1701	563		hisD	121	391	216	103		CC_0795	552	1746	672	586	559	466	420	237	2857	546	816	1103	1510		CP0826	2506.99463	2496.70508	839.36926	1166.71204	2316.74707	1119.88098	3521.60938	2661.68555	1979.69604	901.29108	3339.4021	15635.93457	635.74841	775.99597	2295.37695	3593.77588	809.1723	1781.55957	6295.70264	1078.16504
		GBAA_3591	312	301	87		yhjC	317	228	193.5	150		CC_0807	1531	7737	3761	1745	1873	1905	4390	572	5831	1707	4762	1979	3368		CP0827	604.24585	1203.3905	487.06305	878.33185	875.0166	856.49249	1524.77759	845.40601	1031.59387	851.57471	1009.34686	5920.34375	555.37512	1398.38794	730.92108	929.83875	289.6524	773.86285	1609.06055	301.31461
		GBAA_5536	499	679	728		mntB	2153	549	539	839.5		CC_0796	797	1302	399	456	615	658	520	237	1440	558	574	1122	993		CP0828	496.26337	743.33667	317.81403	527.90485	1015.3678	636.6557	502.70435	1121.93298	677.18555	648.1759	1186.83374	3048.08154	523.36646	644.57709	309.0661	573.13147	150.3954	538.0434	1670.41406	231.40991
		GBAA_0852	1369	1645	1809		fliI	1835	1098	1955.5	595		CC_0808	3566	8090	5736	5772	3548	3521	1546	1304	13221	4052	3597	3188	9281		CP0829	1803.5155	1516.07349	2044.39307	2706.55664	2741.70947	1941.70557	2415.24365	4206.875	1111.9895	507.93439	2912.28662	13891.29492	1321.7124	1395.59607	2381.3667	2035.69153	1170.80835	2827.22656	3083.59912	2690.43188
		GBAA_4826	413	223	242		ybcL	887.5	575.5	292	329.5		CC_0797	483	2092	466	389	418	518	418	166	2026	540	620	819	1143		CP0830	530.18005	228.77051	1.80491	120.75535	117.08275	273.69513	234.11665	374.33035	444.81354	376.34998	279.72711	4273.46729	88.69249	207.91949	204.05431	130.72604	29.6582	116.15144	203.60236	110.1047
		GBAA_4826	620	457	182		fliM	1618	1055	2071	860		CC_0809	3801	20958	3728	4252	6470	6230	2878	2066	16058	8750	6973	10203	14990		CP0831	4249.70508	5769.70508	4802.34082	2856.44043	7471.61133	7967.57861	11771.83594	7826.86523	6281.26074	6653.86914	10139.8252	30615.48047	7787.94434	8554.84277	7682.95312	9769.88086	4157.66357	6541.64307	14931.25586	4941.52051
		GBAA_0535	411	381	405		yfiN	999.5	756.5	599.5	529		CC_0798	367	634	769	532	310	343	461	158	628	240	313	363	447		CP0832	1314.15735	1347.56494	3878.78296	771.3927	2111.02393	3073.00391	3707.61548	3390.05713	2217.2041	975.06134	3299.17041	14438.5	2031.72754	1127.40039	2659.45166	4606.73926	757.56726	3691.84546	5212.87793	1098.96997
		GBAA_0964	115	53	40		yngI	1	30.5	65.5	37.5		CC_0810	838	2232	1036	1068	654	1121	850	353	2474	921	912	1242	2411		CP0833	3209.19336	2172.45508	4946.76709	2962.88892	5333.18164	4854.31592	3765.05811	9568.10156	3108.93408	673.00098	6013.76855	25151.25586	5225.61035	1678.96313	6042.74316	4599.17871	2102.29858	5382.40332	5440.0957	2784.65845
		GBAA_0072	2678	3190	857		ysbA	826.5	1	22	715		CC_0799	711	2473	598	786	730	732	494	272	1862	975	786	1403	1817		CP0834	2084.04297	2063.63257	750.38757	1187.59155	2193.71289	1256.8645	3780.78662	1882.47754	2639.49756	1553.34851	4467.04297	16583.74023	838.91516	1314.40796	1827.72302	2935.8501	425.3996	770.46973	4270.0415	676.89197
		GBAA_3052	28	71	80		ydiO	274.5	635.5	473	367		CC_0811	536	1665	672	606	608	538	627	250	1540	647	542	1007	982		CP0835	4027.3252	7473.72266	3277.125	1687.02649	5230.53516	11788.85547	4620.90332	5107.16943	4844.76611	3495.09082	4825.64893	19989.59375	4146.09521	4847.69141	2765.07617	3771.19775	970.40369	4076.58105	8437.90625	721.50964
		GBAA_3612	58	48	69		ywdI	337.5	276.5	440	423.5		CC_0800	314	613	415	398	310	356	508	164	693	272	356	419	456		CP0836	739.87524	969.8291	1353.06958	1993.52002	1218.21313	2119.78052	3045.57202	3346.16943	2456.21851	1195.14526	4379.30566	18263.64062	1909.89404	1762.7345	2328.55908	3228.14355	517.6817	2090.41211	5453.1665	419.24924
		GBAA_3853	145	128	256		yclB	1	138	90.5	64.5		CC_0812	599	1283	1157	870	622	1053	513	316	1429	612	609	778	1788		CP0837	2068.91016	2939.42554	1643.52551	21803.37109	4104.24854	1565.35205	3899.37012	7136.43799	4011.38403	729.46747	6004.16064	26519.38477	2896.9585	1832.979	4050.87012	5881.08691	1784.53052	4396.5376	8699.85547	5098.88379
		GBAA_0486	1445	902	250		yflA	1	5	110.5	94		CC_0801	808	2952	870	835	855	855	555	321	2636	969	897	1519	2627		CP0838	2126.14844	2404.98999	976.43225	1652.29297	1692.85803	1395.50708	4011.63306	1840.53442	1859.68103	1356.39844	2584.21094	16211.00977	1070.60205	654.85889	1310.19653	1826.16895	377.17365	695.19812	2553.05908	435.3443
		GBAA_5649	698	696	682		spoVFB	1266.5	267.5	310	385.5		CC_0813	1292	2394	3121	2030	1581	1369	781	810	3392	1222	676	1945	1569		CP0839	1661.53601	1990.48999	1740.18896	1646.36646	1941.73999	2238.92236	4011.0835	4170.50781	2467.66064	1787.06104	3753.02051	16145.10547	1822.32544	2016.98303	3039.75708	5059.49316	1231.35852	3074.47363	8743.47461	1146.03015
		GBAA_0807	74	74	22		yhfH	208.5	105	64	118.5		CC_0802	813	2239	1093	821	552	1340	2162	220	2627	800	2050	634	1721		CP0840	482.50674	711.24597	483.02997	2644.29492	1692.96094	676.46924	1051.90747	845.76648	621.04065	605.36133	725.30469	3069.28149	884.85858	857.32611	413.06061	719.80701	379.64316	413.72961	1074.9314	236.09959
		GBAA_0074	2199	2617	681		ysdB	153.5	13	80.5	217.5		CC_0814	892	2084	961	1046	512	992	976	255	3062	262	874	737	3268		CP0841	1322.96045	456.54581	1622.23706	952.70007	1252.30347	2116.65698	897.81079	3527.229	1370.64001	1381.69141	1393.71191	11196.79004	1114.25598	2238.98486	1348.97656	1431.92456	425.44894	1490.74292	2926.30347	915.36609
		GBAA_0074	2412	2870	735		xre	261.5	143.5	209.5	67		CC_0803	866	5917	1029	891	855	1269	1174	316	5035	1527	1552	1733	3622		CP0843	1277.75708	923.2901	919.63611	378.03265	876.28308	970.03778	1041.53821	1638.39795	597.60632	767.40051	23557.91016	10201.19922	637.16016	544.02612	1271.06738	1672.86694	346.9794	731.61676	2120.53711	524.5722
		GBAA_0848	524	507	599		ydaJ	1	1	22.5	36.5		CC_0815	1589	8945	3290	1765	2397	1262	2116	754	6092	1636	3344	2365	4330		CP0844	554.0188	1164.78406	943.46057	746.84082	730.9754	1197.75952	1699.125	1672.42847	973.21753	1139.06689	1217.65344	4881.51855	1216.64844	885.1615	931.82617	2278.36865	407.3606	779.91711	2850.74292	365.05545
		GBAA_3406	58	54	35		ywfL	4.5	121.5	82.5	132		CC_0804	7467	16576	6080	5087	3892	12597	15008	1105	25562	4804	17678	5375	17111		CP0845	329.62323	591.34192	636.00989	818.35339	375.48969	591.17157	953.34436	838.37671	725.2276	295.6698	497.41034	4772.47168	503.30524	579.29993	480.93842	836.89545	193.57736	555.91833	1340.18799	211.6841
		GBAA_2403	90	66	141		yceK	179.5	94	81.5	195.5		CC_0816	841	1561	1654	1789	529	1315	2455	285	3181	423	1343	848	3667		CP0846	1192.349	1312.70508	1196.1405	2990.46729	2901.26904	1670.96252	1392.22852	2769.42285	1081.67456	664.45386	2305.86646	11124.1543	1143.01855	1759.40796	1610.64001	1197.54443	541.77484	1696.25195	2088.78516	1088.10498
		GBAA_2867	67	75	13		ylaM	204	164	289.5	262.5		CC_0817	1046	6379	1337	849	1130	1364	2849	610	5077	983	1647	2070	4835		CP0847	1950.33447	7261.12012	1650.60205	4035.64941	2507.552	2992.68408	4682.81104	1519.3335	2355.51807	4571.46338	1844.76501	11947.32422	2649.0249	2463.38965	600.92792	787.5683	1100.14209	551.91272	1989.69849	1139.33008
		GBAA_5468	656	644	1000		yraF	69	143.5	71.5	14		CC_0829	1174	3489	971	627	974	1071	1429	428	2538	672	2066	909	2495		CP0848	539.8219	3035.99951	720.41528	1984.43799	817.77686	651.78174	1564.83496	880.16248	887.99939	1432.95544	1159.44556	2676.54004	593.72607	1212.24243	290.01746	342.32275	626.42041	386.60345	756.77271	427.72668
		GBAA_5322	70	53	64		ylxH	871	737.5	1175.5	706		CC_0818	5831	20217	2778	3712	5325	9441	3177	2110	17826	9911	7094	9534	26661		CP0849	420.16791	3738.19141	548.49988	2438.89209	2061.78101	747.40527	1442.84302	1133.6554	1284.27246	1587.36401	1513.15942	5456.17676	693.51648	1912.56152	354.00372	480.11493	581.02112	251.70586	999.33325	618.41058
		GBAA_4505	547	630	837		narJ	565	7259.5	7054.5	264.5		CC_0830	2220	4877	1552	1600	1579	2352	2003	836	4169	2792	1968	3583	12727		CP0850	1132.96851	341.50128	1174.04907	1015.06567	1363.20142	1276.94104	624.91571	2223.99365	673.0769	341.0556	1068.07153	6801.33105	972.88867	668.06299	1354.07849	1264.19153	336.56616	1572.03345	2492.10742	534.30707
		GBAA_1181	43	13	108		gerBB	1	118	16.5	1		CC_0819	1216	5357	1034	734	936	1726	1309	386	4823	1147	1758	2312	4407		CP0851	873.15131	994.04785	266.28961	805.43384	431.52405	320.51038	884.88983	536.24255	991.21704	771.12274	772.82642	4589.16455	467.36182	583.14343	515.40363	519.37488	242.34129	291.53391	1007.02209	173.9344
		GBAA_2680	168	170	219		ybcI	20	1	40	12.5		CC_0831	2463	7732	1595	1748	2196	2461	1674	913	5875	3233	1676	4089	7533		CP0852	668.13257	2372.22095	818.30542	728.37122	1222.18311	860.18164	2258.2334	1109.47656	1041.14453	1693.84692	1819.98645	7700.92871	1099.03394	1458.15649	868.17932	1637.63196	676.99146	878.39111	2682.146	577.78619
		GBAA_1807	111	76	122		yhcJ	647.5	419	833	882.5		CC_0820	3564	9400	2753	1889	2049	3786	9615	782	8827	2107	12424	1943	11231		CP0853	584.14459	1212.46558	705.0069	1862.15698	1517.38306	819.95886	1300.35693	4998.9502	2526.54883	1535.76404	2176.63794	29915.96094	1117.48096	2633.62354	1527.81958	1833.60303	461.3085	1570.71948	3401.50488	609.7583
		GBAA_3899	514	438	94		spoVK	198	97.5	66	92.5		CC_0832	4183	6773	3850	4035	3494	4825	2393	1611	7200	2750	4903	5403	10199		CP0854	7140.8418	5759.26807	5786.02002	12347.64453	9931.96875	6517.65723	5534.73096	13355.5293	6481.43652	1569.87451	11926.7998	52073.89062	6393.53955	4684.85303	8152.73828	7395.82422	2966.34863	10459.88477	9886.96484	6035.89307
		GBAA_3401	196	191	131		yjfC	104.5	35	122.5	124		CC_0821	276	1043	253	220	228	265	244	136	779	293	267	380	621		CP0855	5404.56641	6519.04688	496.88873	4474.90625	6369.03516	2970.2644	7475.63965	4411.99316	7440.12451	2007.36743	9342.2832	27840.48047	1880.23193	2377.80713	3209.42407	5463.13379	848.05029	3330.03467	10740.10938	1037.23633
		GBAA_1804	323	400	273		yteT	423	1137	711.5	273		CC_0833	1706	6822	1125	1048	1481	2090	1627	594	5977	2816	2301	3671	8975		CP0856	244.94347	169.0276	1.68212	52.72793	20.08237	113.36923	95.65385	43.99908	103.81062	101.7569	400.34802	195.8969	86.65062	269.46466	99.33603	28.82782	34.75046	47.16593	62.83327	190.46049
		GBAA_4070	888	319	68		ydhC	3130.5	1593.5	892	1340		CC_0822	743	1342	627	527	532	589	845	234	1300	446	946	615	1150		CP0857	582.41119	1076.92761	1224.28699	1103.15942	1293.51855	1325.45398	1216.83997	2905.36084	1800.64209	569.30792	1035.16174	9005.26758	1719.89258	732.29675	986.62659	2375.61011	390.7186	845.85828	2417.36255	307.5256
		GBAA_4070	911	338	77		thiF	1	1	56.5	42.5		CC_0834	5351	8698	4745	4383	2956	4026	4566	1585	7455	5264	4107	4201	12606		CP0858	1191.01404	719.64648	595.61035	915.33466	1618.64795	1503.2605	417.7084	3211.14258	1314.28296	834.5744	1580.56006	14087.97461	675.58148	1241.09424	810.63013	642.98938	213.04181	1394.98145	1786.30005	458.88922
		GBAA_3943	128	105	103		narG	6256	15817	9222	2830		CC_0823	638	1795	887	672	803	639	347	359	1638	683	571	1310	1465		CP0859	1177.01294	1253.72449	204.65274	747.0332	1037.22461	619.164	1725.60645	1101.32776	863.4386	605.91864	802.93103	4681.80273	771.28552	500.31458	832.26782	1887.26794	301.17041	730.17639	2335.97095	383.6106
		GBAA_1976	143	137	116		yvrH	1563.5	657	533	476.5		CC_0835	19099	55230	12153	11323	18034	20757	8993	8255	52113	19743	22273	26841	56041		CP0860	112.3012	475.64859	396.20581	232.0838	149.77271	420.98523	560.07263	813.45947	354.22668	303.78085	824.41766	2245.6123	266.3468	416.42401	424.62131	577.03613	205.3073	446.1069	1004.67773	234.8925
		GBAA_3067	141	41	7		yhcO	71.5	1	17	36		CC_0824	1235	2497	2510	1147	1094	1101	1071	524	2253	755	1442	850	2671		CP0861	85.40576	114.222	219.40131	162.7787	24.99997	185.13229	108.67255	375.03265	313.2532	255.38271	999.48193	1262.4115	143.1666	328.66519	65.95133	100.3365	47.88025	375.38651	181.79111	72.94197
		GBAA_0515	57	76	98		yrbC	5161	689	666.5	747.5		CC_0836	690	1740	2447	1611	564	967	675	339	1974	562	1314	472	3816		CP0862	532.14587	266.58655	515.19678	322.82321	601.79407	761.85779	228.7081	2072.44849	700.29138	347.0657	713.09381	6980.73535	489.82385	526.4425	727.09961	931.79199	145.74055	819.96582	1484.29199	209.6015
		GBAA_3242	910	448	159		spoIIID	1	1	71	12.5		CC_0825	473	1674	467	334	547	409	447	230	1104	415	387	753	1026		CP0863	9676.08691	8791.92676	3789.94849	5224.67188	8591.33203	7319.20166	14281.58008	8252.86328	9814.7627	5689.31348	14535.34961	60098.67969	5666.86914	5233.62793	9144.84277	14444.46484	2174.74438	10354.16309	23883.23828	2493.64111
		GBAA_3242	730	509	122		bioD	1	1	1	7		CC_0837	1400	2916	984	799	1197	1219	897	496	2853	1063	1265	2461	2257		CP0864	5702.41553	8603.52734	7156.08105	6081.58643	10699.52539	7981.61572	20290.06641	9792.95703	10980.29004	7222.18408	15447.45508	54695.73047	6985.52002	8621.28418	11242.39453	20672.21875	7970.17188	11514.82031	29805.34375	6019.51562
		GBAA_4285	257	181	312		ybbA	518.5	46.5	131	604.5		CC_0826	4409	14724	4104	3315	3332	3558	3517	1308	9522	5329	4026	6533	13388		CP0865	3069.74756	2804.9502	2074.36084	2883.84497	3169.64893	3271.84155	3567.63403	7296.2373	3494.23291	1259.50049	5039.66846	23450.49609	2478.71484	2224.40503	2454.34766	3518.354	510.09161	5000.86426	5189.03418	641.22955
		GBAA_5344	91	82	128		yvkA	63	189.5	76	37.5		CC_0838	951	1603	1654	1726	666	989	677	374	2213	683	1698	593	3721		CP0866	6621.11816	3669.89893	6442.61328	4992.00146	8450.31836	5423.36719	3001.97388	12778.15039	3652.271	870.31091	8623.84863	42011.02344	3339.28613	2226.646	8717.51562	8226.75586	2739.64648	10878.35938	12502.89453	4241.23926
		GBAA_0576	153	138	222		yycO	1	1	372	38		CC_0827	531	2275	542	482	518	570	396	251	1721	606	630	1033	1642		CP0867	2158.54541	2552.93066	1040.53198	2018.99292	2199.65381	1788.25854	4290.66309	4045.10107	2262.45068	1453.47559	8704.67285	27664.48047	964.84033	1879.75757	2221.09131	3129.03101	611.2627	1949.04053	6541.14453	767.57068
		GBAA_3911	201	224	100		sigH	2669	660	921.5	1966.5		CC_0839	370	2067	872	419	839	351	351	389	1159	407	460	337	1292		CP0868	693.4082	1415.83704	625.00378	666.55261	1403.63599	1069.20654	1632.83704	2758.23633	1034.6781	620.35718	1770.60999	7242.03076	811.35004	643.112	902.5332	1445.8385	263.2887	1036.15088	2591.81006	365.57922
		GBAA_2198	213	164	119		yvfI	817	302.5	209	245.5		CC_0828	1563	4095	3223	1662	1375	1403	1905	767	2948	1191	2245	1896	4031		CP0869	426.465	324.59641	510.34079	351.7691	961.72931	709.23535	805.60303	1084.97437	828.44849	408.91266	800.29614	3682.67529	546.46497	699.22955	545.37347	719.5127	125.24445	633.61615	1163.6875	158.32906
		GBAA_2436	182	143	115		mntH	2313.5	3088.5	2135	1123.5		CC_0840	1036	2865	3704	4979	948	1160	1191	551	3336	1244	1889	948	7662		CP0870	6418.53027	3033.34912	5269.5	10740.07031	9225.26855	5441.32959	3914.46704	14255.2793	3842.94604	1394.00293	5918.69824	30000.65625	3792.22949	2207.44043	5730.8252	7004.66943	985.01343	8201.6582	12979	3096.54932
		GBAA_3425	240	217	212		dnaE	333	739.5	536.5	189.5		CC_0841	1341	11896	2910	1538	3186	1014	953	1685	6643	1930	1473	1731	6292		CP0871	3418.15698	2302.05762	952.57898	3737.17847	3907.06494	1167.25098	4251.32471	2839.22388	2144.03662	1192.71863	3191.35547	19680.81055	192.09869	708.21594	2803.25952	2595.69604	761.35718	1703.55505	2498.15503	1383.297
		GBAA_0924	148	123	118		degS	366	116	260.5	352.5		CC_0853	634	2862	764	647	688	656	360	324	1353	817	481	839	1432		CP0872	2466.21094	2721.09497	1971.62195	3080.61279	3380.22412	2942.30957	4388.44336	3257.67749	3548.60107	2757.34033	5118.00537	21775.81445	1830.80347	2453.61035	2847.19946	5790.29102	770.85901	1973.27795	6897.33398	1099.71497
		GBAA_4919	198	149	28		yodS	118.5	46.5	169	101		CC_0842	2000	7804	2271	2163	2508	1669	1787	1150	3893	2230	2227	2377	6780		CP0873	377.69806	1238.74402	499.62421	351.0394	1333.84595	342.93677	1007.03723	878.59045	648.18347	428.55896	1118.39832	4383.34277	269.40582	396.19739	710.5271	474.36349	377.56268	660.22925	945.71362	314.73975
		GBAA_4771	79	91	121		yxlH	897.5	417	345	184.5		CC_0854	2043	5037	1702	2033	1256	1822	1234	622	4506	2117	2193	2920	10061		CP0874	1026.39526	555.16858	815.21735	1232.45703	868.0542	977.23468	1030.85327	2162.99609	887.26428	462.38181	1404.03748	6518.74414	809.25696	818.60303	634.5827	798.71509	215.48845	1182.4082	1585.02856	313.13361
		GBAA_3730	837	882	1690		ureB	1	108.5	109	172.5		CC_0843	1366	6325	894	692	1130	1079	1165	650	5032	1390	2011	2193	5238		CP0875	2624.71484	2336.58203	791.84644	1437.51599	3274.0415	2148.29761	4034.85205	2101.90967	3280.94653	1404.51196	3734.13696	17090.99023	574.54425	962.73047	1426.47852	3484.65405	245.3123	568.84863	5461.87305	478.36981
		GBAA_1333	413	367	481		yfhP	205	82.5	89	53.5		CC_0855	19524	64723	15579	15391	22620	30197	8370	8253	54696	47191	23365	46069	60096		CP0876	960.66077	1299.19702	615.62976	1015.73987	830.81647	1157.37549	1553.40198	1242.03296	1081.28113	1259.45154	1516.0498	7055.50195	572.96277	871.05273	732.98633	1447.65198	319.8082	642.0589	2694.18896	388.21741
		GBAA_0070	1790	2051	1144		yhdZ	1941	291	450.5	550		CC_0844	1016	2788	683	561	719	710	1093	367	1751	945	1236	819	2731		CP0877	747.07825	2660.67993	944.57654	1200.66992	3011.47192	3976.16846	2514.54297	3505.6333	2711.24902	1538.82703	3560.26807	17360.54492	1073.29883	2520.21899	1837.45703	2231.79053	495.04446	2044.38403	4039.91992	370.32269
		GBAA_3456	7	8	3		pksF	61	30.5	104.5	62		CC_0856	3755	5795	2129	2215	2950	3424	1547	1005	7287	2767	3701	4332	9882		CP0878	301.29132	112.7074	334.83038	467.39624	245.24774	231.45584	326.7897	487.40802	293.63452	259.74619	154.63394	1701.90942	613.78442	348.23322	231.93646	313.51727	94.81339	249.87711	411.68976	75.36429
		GBAA_3619	103	88	16		yosD	1	1	12.5	5		CC_0845	1029	4076	1197	1261	1641	708	834	646	3221	895	841	2525	2789		CP0879	585.39301	419.79361	108.20625	238.31384	323.1821	180.73511	413.8725	148.48422	235.1496	297.17239	1754.271	1516.24194	91.04755	191.85291	244.26959	30602.35938	49.09096	105.3811	228.74609	221.5383
		GBAA_3619	95	121	22		yuzE	1	55	61.5	11		CC_0857	1077	3586	921	783	1141	806	851	506	1790	1135	956	1461	2389		CP0880	8989.25488	6327.15625	3103.12354	1193.55554	5151.25977	8100.50977	5018.94824	4831.52295	4688.0415	3671.41699	6534.33643	13598.125	3455.99414	3824.69922	2050.1875	3183.44604	679.71533	2487.4458	8393.26172	782.93604
		GBAA_1955	146	136	51		acoR	950.5	426.5	650.5	877		CC_0846	2360	5535	1498	1318	1773	1731	1859	837	3664	1788	1969	2228	4373		CP0881	150.81421	60.56324	1.72358	61.31715	117.04061	85.37089	66.72704	166.34946	157.33626	210.4077	105.1425	909.36511	288.80905	312.00995	60.30244	48.72006	32.52789	62.05165	88.6261	68.9797
		GBAA_3316	220	204	200		yvdB	365	198	216.5	161		CC_0858	699	1812	1096	1355	534	1430	811	311	2389	777	1960	419	4905		CP0882	216.85844	51.00238	2.08187	43.80091	38.141	148.30345	189.1575	255.16586	149.17665	1377.76331	115.6106	2506.71338	251.39771	315.27701	108.30775	84.64784	32.64396	134.8855	189.92735	27.02654
		GBAA_4464	31	35	29		ykoN	1	1	44	28.5		CC_0847	1229	5949	1115	915	1149	1145	804	515	3588	1695	1219	2633	4489		CP0883	304.9259	448.60547	2.81847	91.91933	243.67548	150.9129	422.73553	321.03809	339.19598	317.293	349.91956	2205.49097	125.4977	269.23279	309.90781	280.66089	87.17888	249.2737	543.01587	150.50784
		GBAA_1153	113	146	271		ytcP	629	452.5	368.5	163.5		CC_0859	1295	4273	942	603	1324	736	1355	717	2276	715	1609	1148	2684		CP0884	647.83594	535.79944	315.99115	482.6113	413.86572	595.25146	634.84717	839.13745	469.39624	632.91321	380.24384	3907.52588	500.02136	834.7002	326.29077	568.62152	193.10175	465.35211	1122.68347	246.98425
		GBAA_3488	19	18	30		cheC	1056	654	1159	870		CC_0848	530	1299	515	510	580	517	590	245	1014	554	511	691	1169		CP0885	506.58337	1160.46399	398.53809	2382.9585	1511.65149	1167.17456	827.95465	1066.28296	1084.17896	1855.16394	691.54535	7012.58984	653.9928	1835.34814	216.8148	373.78162	304.31171	580.4057	1063.04077	436.9693
		GBAA_3488	20	22	7		yomW	1	1	11	7		CC_0860	9243	40398	7804	9172	9283	7259	5746	3627	27633	23750	16925	12912	61876		CP0886	949.21661	1713.03601	493.42444	3462.34155	1535.00195	437.11707	388.58856	1034.41943	753.88562	690.6228	638.57837	3632.76318	684.27747	930.47003	309.04385	306.74884	368.83936	511.25055	624.58923	1250.54639
		GBAA_5530	1771	1831	934		yqjD	1	123.5	53.5	23.5		CC_0849	1514	11425	2139	1377	2686	998	1384	1471	6448	1869	1521	2180	5596		CP0887	4483.20752	1069.61597	1083.89893	1825.67456	1290.81848	1110.745	2670.07812	3996.14502	1885.73438	1123.74268	1846.42004	20454.76953	963.77283	704.65906	5472.69531	5780.43213	432.81384	2852.03711	4826.15332	932.43921
		GBAA_3585	20	53	21		yneE	33.5	129	183	44.5		CC_0861	8231	39521	6132	8795	10699	13252	6433	3234	34482	41026	13595	25002	61133		CP0888	2649.95752	8036.38232	2007.427	6036.99854	7222.10645	1485.28955	11880.54004	2272.05444	5529.27832	3412.59253	6271.46973	12125.43945	1172.95752	3669.75757	1899.46753	4395.06543	2158.59692	1899.72803	6477.11426	1712.15259
		GBAA_2411	7	8	20		yptA	320.5	343	197	122.5		CC_0862	893	1947	1064	945	677	1419	639	284	1998	940	919	967	2921		CP0889	8505.7793	51768.15625	9526.40918	33356.4375	18789.91406	9602.01465	34747.1875	12333.82031	28283.87109	8120.14648	21083.82422	43453.25781	8855.7041	6889.47217	10361.88281	27108.74023	12169.87402	15327.82031	41369.11719	6340.72852
		GBAA_1266	43	55	69		ytlR	808	457	520	775		CC_0851	15459	58958	10196	14087	16972	24574	9174	5634	45671	45215	18717	38395	61883		CP0892	3194.45654	3692.85547	5221.44434	3712.60645	8004.42285	4561.16406	10119.72559	6195.49707	3897.50806	1360.8175	9656.54492	25583.125	4058.65186	2735.35938	6420.20654	6795.98926	2222.13135	8596.67578	8488.00879	2556.45508
		GBAA_4215	280	145	10		ylmA	91.5	156.5	162.5	25		CC_0863	1559	6119	1879	1126	1700	973	1106	724	3609	1723	1515	1640	3533		CP0893	1273.1925	647.50226	230.94655	1005.47528	388.14926	715.24707	1421.62158	976.78851	1029.0603	1162.29346	1274.73206	8730.32227	235.81009	696.04596	796.76672	939.86945	145.24715	502.33841	1348.48755	253.46291
		GBAA_1965	32	7	23		sbcD	519.5	198	512	504.5		CC_0852	1326	3969	1054	909	1086	960	1132	495	2844	1302	1203	964	2795		CP0894	483.84909	345.89838	87.8471	307.32892	229.03995	526.9126	419.3045	683.86554	722.22205	488.92712	696.3017	4035.77344	305.41888	638.80737	366.93866	756.77197	101.3399	327.16034	1333.14404	162.93341
		GBAA_1814	742	618	152		yjlA	119	230	162.5	125		CC_0864	5758	12255	6965	5760	4082	6566	3449	2246	11799	7758	5349	8353	38981		CP0895	1542.00854	1776.66943	1998.40552	3156.1499	1721.4104	2145.04932	3349.52002	3311.00391	2317.47388	1191.82349	2930.83008	7915.74512	2302.72998	1604.61597	2615.88037	4650.68896	1063.04834	2785.75952	6308.94531	1005.04858
		GBAA_4542	137	161	132		pucJ	643	152	174.5	262		CC_0865	1597	3427	1433	1124	926	974	680	325	5428	1454	1080	2562	3009		CP0896	634.25269	263.01944	581.65442	823.15662	582.4325	1037.01001	672.75421	1133.31848	922.64905	415.90424	337.14117	3608.36597	884.53021	901.89203	474.42987	695.58496	278.61899	647.72827	1330.75659	398.77289
		GBAA_0179	104	131	137		lonB	273.5	31	93	215.5		CC_0877	1589	4296	1968	1230	1103	1338	1314	428	5359	1583	1394	2471	2182		CP0897	2891.29102	3217.21533	805.20605	6232.15332	1888.25513	1780.05396	8941.0918	5035.68848	4234.81299	2609.03149	9287.7998	39202.80469	2267.31787	1853.10693	5559.87695	8386.95117	668.80511	2975.88965	11918.98828	1160.58545
		GBAA_1509	794	1002	204		ylbQ	1	100.5	120	74.5		CC_0878	458	733	1228	1465	475	694	1368	201	7008	1720	1211	1171	3944		CP0898	677.47388	755.1394	375.61005	403.81854	662.85583	598.45697	1009.51404	1180.87061	1233.55811	1002.04755	727.05188	14875.14453	312.54138	874.84521	514.65149	700.90497	251.65189	481.6701	1582.89941	351.06641
		GBAA_3878	72	65	92		dhbC	12865	770	1307	5261		CC_0867	536	2167	1334	1003	868	506	577	259	2899	907	584	999	1699		CP0899	1963.92407	3063.75684	2038.89111	2016.04895	4772.42871	3385.1875	5385.89404	4368.51953	3990.5354	1166.42993	7136.33545	21644.26562	1884.3291	1844.93152	3826.83545	3842.79614	1396.56201	5193.56982	5734.50342	998.02991
		GBAA_2537	1406	1796	419		ccpB	98.5	12	90.5	112		CC_0879	742	1067	444	441	466	492	384	229	1900	582	368	944	961		CP0900	15404.86523	13869.35547	10489.21777	4801.37891	15804.52539	28945.16406	11119.05957	17238.76953	12588.2207	10066.97461	12955.08496	52240.59375	13080.29492	14863.44043	8227.75293	13785	2224.34497	8004.6665	26017.12109	1830.76147
		GBAA_3336	40	117	73		xynP	31	183.5	259	106		CC_0868	392	1026	1401	1028	527	484	546	226	2162	714	558	542	870		CP0901	2446.54053	1412.80896	686.12097	1706.71558	1412.13354	654.20166	3292.73511	1761.20239	1574.8125	1115.9696	2873.0979	10972.49805	749.23792	522.24048	1800.12842	2674.17456	305.15591	585.7312	2183.7876	749.9292
		GBAA_2588	48	52	22		yvcS	46	201.5	321	78		CC_0880	477	723	952	884	358	722	865	174	2907	1072	779	809	2371		CP0902	4231.58545	3974.51001	4271.30078	2906.43115	3067.53101	8903.28027	5594.58447	8225.74219	6574.86719	8922.22852	4983.02197	35519.96094	4419.08105	5808.28223	2763.51953	5932.9248	2346.71948	2258.67456	11573.875	2872.29102
		GBAA_1229	109	113	51		ynxB	126	197	55.5	28		CC_0869	970	4750	4027	2600	2163	1037	910	493	7037	1570	1150	2102	3062		CP0903	1189.02441	1934.84009	1709.00708	2348.42993	2363.25488	3245.39355	3064.21704	3159.18604	2266.54688	1829.50391	3375.61084	15531.10547	2233.23047	1909.901	1883.64954	3930.18701	554.46619	2439.52051	7357.96484	580.26697
		GBAA_4355	18	33	49		yjcK	1613	1570	1698.5	969		CC_0881	834	1999	1250	778	651	920	1503	270	2795	940	1051	1565	1591		CP0904	395.02036	593.72125	343.42514	1737.68848	580.58521	288.16455	542.14954	343.77255	331.98627	157.12691	389.55334	1459.33496	315.55548	473.28799	167.39929	142.40381	239.1889	209.7146	159.0593	277.65784
		GBAA_4762	5939	6263	5048		opuBD	12	1	53	17		CC_0870	2748	8844	5555	4236	4181	2393	1861	1557	10706	3912	2080	4079	5853		CP0906	9480.40723	6347.64648	3402.19141	4905.26562	9196.07227	4535.23145	14639.42969	7536.41992	8605.04492	3209.00854	14566.81055	61768.64062	18704.22461	2787.89648	9242.97852	11362.23242	1296.69556	3300.03711	12650.20508	2807.22754
		GBAA_0851	1974	1758	4194		yvzC	1	1	60.5	36.5		CC_0882	618	801	897	1011	545	686	667	181	2753	1095	690	768	1839		CP0907	1784.64893	3272.75293	3287.41309	3295.42944	3378.4519	7761.1626	7640.26709	11945.04492	8558.93066	6382.50684	9886.61719	61673.92188	5417.49707	7102.81494	6128.2749	11480.59668	938.64514	4115.65918	17469.58008	1089.47314
		GBAA_0851	2046	1837	4343		yteV	1392	212.5	241.5	519		CC_0871	575	2221	1314	1017	856	687	591	260	3424	808	705	1373	1862		CP0908	11009.32422	17485.40039	14954.59961	17359.26562	16806.40039	19561.07422	33096.53125	24207.78906	14483.56055	7275.29199	30605.65039	61188.21484	17533.44922	14584.21973	26044.35156	32368.375	8754.10156	27961.5293	41837.32422	7865.50391
		GBAA_4000	976	829	246		yngE	1	1	84	29.5		CC_0883	2308	1948	1103	931	1271	1149	908	525	5357	1403	927	4439	2553		CP0909	3051.65796	4442.63037	4938.57227	2387.90039	7868.45117	6328.5332	9065.94336	8529.65234	2899.87451	1325.87305	12230.74023	39789.69531	3433.07642	2880.00293	7633.31934	5719.41357	1686.552	8422.19043	7082.39697	2815.16406
		GBAA_4976	723	813	311		moeB	173.5	334	399	273		CC_0872	942	2213	928	757	786	1058	788	336	2690	1096	1115	1243	1525		CP0910	17519.19531	11392.12988	5637.67139	16414.88477	17322.33984	7502.11816	23014.80078	11521.35742	13615.59961	5917.52148	25656.26953	61147.46094	5231.27734	4772.08203	15599.75977	25326.37109	3458.33398	12385.58008	26984.24414	6540.19238
		GBAA_3210	80	95	86		yqeU	201	349.5	440.5	387		CC_0884	915	1462	2448	2439	861	1154	2030	367	6727	2003	1024	1482	4418		CP0911	815.96997	1212.52344	602.71082	602.34497	765.91742	1926.90088	940.25189	953.33862	743.31836	694.39758	887.35455	3333.771	658.01306	783.18982	484.06323	592.74048	216.17081	644.09338	1476.57202	197.95139
		GBAA_5137	352	329	398		uvrX	1	134	204.5	76.5		CC_0873	2680	7156	2201	1937	1892	2194	1194	767	8525	2795	1711	4867	5788		CP0912	1168.70422	3176.17236	1986.08801	1898.24597	3681.48682	14861.51953	3589.26465	9221.9707	11497.24121	6553.17871	4987.34082	58562.78906	2022.604	9612.27539	1736.69995	3174.08838	859.07434	2528.43213	11810.11523	806.3266
		GBAA_5254	401	461	59		yubD	52	102.5	145	109		CC_0885	1920	6650	5382	3555	3387	2572	6642	1127	12441	4005	2644	5295	6662		CP0913	410.48663	67.98078	410.80969	186.45085	20861.64258	348.93015	145.72675	631.50867	322.27985	301.94849	1084.34045	2838.39355	219.7421	411.71399	203.78329	148.56509	74.16603	368.48877	266.5972	83.79981
		GBAA_2720	39	62	11		yfiU	1161	1040	669.5	743		CC_0874	523	1689	1591	1088	641	705	1232	318	3848	1042	1109	760	1520		CP0914	2264.53418	2316.78418	1383.02295	2015.62695	1727.47046	2103.65698	6142.18066	4390.13867	3774.96045	2953.30396	6010.65625	29382.31641	1393.28857	2850.48438	2721.80859	7975.06641	583.13538	3083.28198	13132.57031	518.88824
		GBAA_0534	441	409	469		ytmP	542.5	105	289	325.5		CC_0886	1360	4771	6419	6934	1968	2151	8520	703	23807	6047	2083	2440	16050		CP0915	1206.87146	1706.6106	1717.45105	411.2601	2262.12012	2517.9292	2304.21997	2219.95898	1331.14478	655.2771	2683.29907	9196.07227	1203.53552	883.42432	1539.11401	2135.9541	364.83826	1915.78052	3937.99121	364.68884
		GBAA_0960	98	93	78		ybdO	1	1	78.5	41		CC_0875	9336	25327	13565	10374	8882	12950	4906	4154	27844	16837	8857	27808	56072		CP0916	537.5329	171.93521	318.98553	183.756	852.22772	884.90881	195.0394	746.52631	386.44604	370.09341	414.7009	3427.14404	400.18994	619.27087	303.92126	252.83716	65.02224	407.6297	446.4859	123.63844
		GBAA_1932	6	7	8		ppsC	276	84.5	92.5	142.5		CC_0887	1581	10166	7042	3993	3211	1677	10484	946	17401	4792	2427	2392	6416		CP0917	1388.96301	1154.33105	295.93979	404.0293	891.0517	813.22656	1103.15308	1242.94897	1385.27759	841.75867	1154.00562	7470.22656	268.70081	545.34473	605.25079	579.18976	189.4568	345.90491	1549.20398	295.99536
		GBAA_1932	29	7	12		ypuI	1	129	184.5	81		CC_0876	2730	7967	3821	3249	2001	4747	2800	734	20270	4486	5670	4204	7459		CP0918	433.54019	990.38623	1.98425	114.9928	746.36505	210.36955	377.8179	922.30872	472.49237	376.92834	1068.53735	3296.41113	125.4572	434.13556	361.33749	243.43394	72.36302	413.74649	624.20093	155.72765
		GBAA_5645	236	215	293		ytbQ	1	178.5	259.5	139.5		CC_0888	3133	11556	13138	14850	5066	6053	14454	1716	42633	15019	5339	8346	49315		CP0919	403.58365	356.06702	426.00043	279.28925	269.39359	402.10126	527.14905	462.3046	553.87396	237.76584	470.11969	1515.72705	348.17151	495.73279	363.33606	447.2547	187.50565	380.72418	701.11761	275.73718
		GBAA_0455	26	7	15		ybbJ	1	1	6	13.5		CC_0889	2413	13445	4697	3441	3329	3014	4450	1051	14044	3152	2742	4855	9023		CP0920	1679.12903	1059.10022	1524.64795	1885.73511	2832.64111	2014.34558	2233.61621	3552.91357	1877.42798	428.99844	2709.23804	9670.70898	1482.91943	1153.09766	2226.54834	2890.51953	505.76569	2438.88989	3716.1543	788.57678
		GBAA_0455	46	52	95		yqbH	1	1	1	1.5		CC_0901	2116	8007	2248	1547	1956	2732	2482	638	7732	1963	3388	2908	4039		CP0921	898.62207	696.80042	66.24506	720.81793	324.84125	464.55078	1366.30347	1671.91309	1132.43677	983.43878	2209.62939	7907.95557	203.78745	855.39966	854.46826	763.47083	150.6248	562.57593	1995.21497	168.192
		GBAA_5158	1208	1007	862		ydaO	1	187	254	97.5		CC_0890	907	1400	867	817	610	899	1284	256	2117	576	1313	904	1448		CP0922	5651.08398	5049.76123	3565.50098	9178.15332	5028.52832	4059.9248	10562.01953	5993.72559	7278.56348	3705.94751	8960.2627	32273.04102	2798.9834	4195.60449	5691.99609	15998.00488	2931.06299	5413.6416	20356.30078	3094.21143
		GBAA_5496	2075	2942	1226		ywnF	1	46.5	165	199.5		CC_0902	4829	6784	5570	6126	1486	7888	5177	824	16417	1533	9539	2831	19253		CP0923	442.46173	469.3013	550.60022	534.17487	370.27313	577.98364	681.02972	1325.39148	708.32898	413.44727	515.18915	6864.35938	491.41656	822.57257	454.58365	803.98438	250.59825	577.87781	1366.96655	329.58911
		GBAA_1505	344	348	103		yoqX	363	1	29	23.5		CC_0891	4712	12372	4530	4874	4202	4173	1898	1614	8891	5193	4401	10135	13301		CP0924	23211.22656	16182.40527	14490.93555	41287.75781	28471.60938	14287.58496	26837.21875	25084.64844	20362.87109	3602.11108	31244.86523	61180.07031	11407.58984	8244.41211	27592.19141	49701.23047	6293.8457	33718.83984	41875.28906	10457.52734
		GBAA_1139	318	307	289		recG	443.5	1316.5	2804.5	589		CC_0903	4552	16657	3026	2203	3409	4733	3080	1232	9410	3265	5322	6445	7068		CP0925	10740.48047	12473.34473	3830.12915	15088.16504	13684.83301	7536.57227	18928.40039	15299.29492	15388.33984	5110.0625	21902.74023	61171.83984	5101.74805	5386.63672	20908.39062	28935.94141	3093.06055	11945.41992	39338.35938	3805.3999
		GBAA_2811	67	32	10		hprK	3578.5	2154.5	1792.5	2984		CC_0892	1264	1993	828	828	804	863	626	330	1817	779	662	1611	1538		CP0926	21671.79492	32332.68555	14737.4502	22849.4043	23715.23828	22533.21094	34088.03125	38005.13281	22177.08594	15104.72949	31628.23828	61179.08594	31771.71094	19592.96484	31444.64453	54224.11719	24130.84961	32592.75	41912.03906	22637.74023
		GBAA_3467	178	158	114		yusZ	1	68.5	157.5	93		CC_0904	1180	2241	2780	2814	487	3096	2709	267	8212	386	4578	912	8425		CP0927	1190.83752	1269.73853	2177.41895	874.36157	1250.19141	1818.896	1778.05652	2946.78613	1346.67554	662.95679	1610.19995	8760.61719	1282.31445	833.40149	3416.24194	5159.08691	738.8634	4786.22559	7801.03467	791.70978
		GBAA_2001	195	134	135		yabM	2760	1352.5	2098.5	1432.5		CC_0893	1274	6254	1380	1148	1330	1456	1054	473	5658	1244	1704	2775	4071		CP0928	1802.95898	7758.31836	1036.02454	13817.72461	6954.02295	821.89612	4470.45996	3171.12939	2598.32666	492.95486	3479.71191	8073.48535	1539.64893	1499.65698	562.18402	1183.29053	2056.32104	685.22546	1754.34546	3667.31836
		GBAA_4725	149	161	234		ydgC	793	93.5	332.5	1046		CC_0905	1373	6534	1782	924	1006	1773	1798	504	4732	1136	2451	1736	3008		CP0929	401.17239	80.86321	1.75675	174.0002	54.60039	121.8702	111.5809	44.4633	168.28835	217.493	287.84558	353.54871	102.9989	179.84296	90.30582	59.01939	49.99297	49.86009	47.04024	149.40614
		GBAA_0271	57	34	37		ahrC	1251.5	1030	1640	687.5		CC_0894	3764	10387	4842	3984	3115	4765	4237	1169	10318	4338	7275	6855	11420		CP0930	370.2388	270.92377	200.03586	323.35071	308.28278	331.47253	232.76212	428.0119	311.31598	380.26898	285.69159	2037.76904	328.06189	512.39374	127.9128	318.28699	76.80003	192.63969	506.74847	125.8655
		GBAA_3440	778	664	1038		scoB	25	95.5	82	84.5		CC_0906	896	1604	1397	1435	469	1446	1126	274	3023	623	1832	829	3904		CP0931	624.86902	642.18152	795.42993	844.4458	1053.61401	660.77759	1218.93555	1499.1604	1312.63306	383.94119	777.80829	7165.36328	685.32581	718.03796	724.86389	1306.552	311.88345	967.81555	2012.54102	450.11005
		GBAA_3376	39	21	25		recU	527.5	184	284.5	311.5		CC_0895	430	2615	715	432	545	637	561	200	2077	496	847	941	1421		CP0932	1242.29102	838.27783	913.34497	1221.30493	1442.11743	1087.7738	1104.56445	2647.05762	1165.17407	355.12836	1486.172	7648.98438	968.98987	867.85461	1011.49609	1377.77856	245.68674	1262.8075	2116.89258	522.35803
		GBAA_3387	1857	1871	1072		yqfF	431	90.5	290.5	469		CC_0907	947	3635	890	798	893	1141	768	332	2662	1126	1217	1896	2896		CP0933	1208.48193	1364.4845	612.3136	1282.70654	1135.77588	783.43414	1164.64746	838.95374	1059.68945	791.80847	1839.23804	6400.64062	585.93695	425.55988	631.20001	1688.76697	272.85333	371.0239	1559.31799	450.79913
		GBAA_3288	105	131	66		yrzE	477.5	304.5	303	242.5		CC_0896	942	2964	1335	1118	947	1047	1225	414	1914	1039	1228	1728	1128		CP0934	554.46533	468.18445	507.11395	257.33484	642.86548	1308.3457	505.49561	971.22565	820.88232	589.1698	1017.92999	4796.74463	645.35345	806.06665	355.1702	479.93573	122.24578	376.50708	1059.31641	124.8345
		GBAA_1301	130	101	103		hrcA	1000	549	1738.5	1262.5		CC_0908	1200	2643	1493	2018	668	2210	1877	324	5096	1266	2970	1228	5581		CP0935	503.05536	162.6936	246.17511	310.14087	441.64996	374.36517	147.9646	995.42194	326.72845	353.21954	390.552	1982.19543	4981.85254	676.74896	183.46655	273.48022	71.07076	399.36356	592.948	99.87615
		GBAA_3267	55	110	163		kipI	133	81	179	123		CC_0897	1280	8450	1245	1348	1448	1468	1140	461	4873	1793	1565	2681	4612		CP0936	8020.53125	7808.68164	4202.30664	2666.09351	11463.76953	6235.5332	9387.88086	15805.38477	10353.38184	20325.91406	13210.66504	55473.89844	4436.58447	11932.86523	4596.71973	8596.00977	3382.63501	2411.43115	23387.64062	4755.7832
		GBAA_3372	21	54	44		yunE	76	290.5	174.5	134.5		CC_0909	958	3300	990	655	625	1155	1358	297	2594	695	1600	1186	1940		CP0937	470.18463	528.93976	439.34088	316.1496	469.54523	692.29315	889.5033	989.69568	469.86798	648.45673	535.46942	3342.46631	450.42786	710.79395	508.79114	1174.46301	163.83154	537.40302	1208.55591	266.08929
		GBAA_5389	290	224	12		ydgE	1	1	65	90.5		CC_0898	1558	4349	1746	1523	1440	1913	1515	611	4397	1667	2394	2636	3875		CP0938	369.07706	354.97729	612.14972	223.76474	480.62811	756.93915	594.61768	724.45953	522.63013	592.57141	550.64612	2262.10107	715.7226	799.66028	534.29858	448.00275	235.035	512.92395	755.08459	296.8511
		GBAA_1385	1496	1716	470		yczI	396.5	160	305.5	554.5		CC_0910	2633	7273	2633	2715	2184	3874	2221	913	6372	3340	3743	4091	12456		CP0939	1838.271	1100.8457	1422.75342	970.12244	2006.66443	2438.78418	1272.76648	4444.44238	1409.03491	607.96741	2519.58691	11587.37988	1186.05591	1378.61096	1723.65259	1725.29199	354.92084	3001.99146	3360.97266	715.76099
		GBAA_3949	7648	7683	7542		prkA	685	246.5	348.5	295.5		CC_0911	1256	3215	917	664	1006	1440	1577	436	4223	1220	1497	2490	2147		CP0940	2277.21094	3303.18408	796.36328	4909.06641	2790.65503	891.74097	2213.47046	1345.37842	2434.75049	1059.23071	2742.01709	11096.11523	693.94165	800.18579	1018.41699	1833.98499	664.68634	462.52954	2356.35547	1157.53088
		GBAA_3536	355	338	217		gerBC	1	1	20.5	1		CC_0912	2731	3190	7135	5125	3369	2597	996	1964	2842	1627	1337	1947	3825		CP0941	1000.05322	932.61041	1515.97095	1224.10901	1065.62891	2165.61401	2225.62549	2844.21802	1922.10254	1535.91455	2193.30859	8630.61035	1785.245	2161.63159	1602.91748	2850.66406	671.02173	1289.12305	3790.4668	592.27081
		GBAA_1282	662	615	557		ytrP	221	840.5	316.5	117		CC_0913	636	1698	1177	972	756	431	246	468	1071	493	379	980	877		CP0942	253.31964	466.01556	334.24005	353.24326	814.43329	1169.22424	761.43488	1040.74854	914.65662	778.79004	793.02661	4622.24463	484.48035	1129.78979	563.56683	605.64325	162.59064	716.22101	1339.69397	229.43179
		GBAA_3260	192	156	198		yvrG	426	1695	518	288.5		CC_0925	16889	54278	7289	4710	7737	12346	10994	3145	32090	8257	26345	10524	28537		CP0943	1182.26855	526.80377	577.66016	1444.99304	1432.53455	850.06964	762.90662	2151.18652	1093.4585	934.61633	1680.51697	9442.5918	602.96991	1384.05591	1040.17102	1353.96204	192.38486	1347.07751	2578.64355	464.38776
		GBAA_4675	13721	13924	17025		ysnE	1	163.5	211.5	44.5		CC_0914	2037	6124	1612	1032	1408	1568	2014	629	3608	1329	2135	1485	3977		CP0944	895.98779	1336.06543	372.46744	813.18298	789.8526	885.31409	856.69067	1187.66455	1671.23596	1124.29236	1811.50598	8530.56152	420.46082	1037.37939	607.41248	1000.08398	217.49686	298.44757	1846.58545	312.50354
		GBAA_2069	229	239	76		pbpE	587.5	204	273	741		CC_0926	934	791	583	679	683	685	560	228	1970	666	566	997	1942		CP0945	400.70917	773.35767	695.79193	1253.36804	413.01981	1251.21448	1476.4375	1176.98206	1132.5415	942.0426	1073.84155	6862.60547	521.29993	1107.0813	855.33069	1409.15454	302.88086	871.57483	2313.48438	285.72525
		GBAA_3038	57	56	62		yetA	106.5	1	48.5	76.5		CC_0915	651	2874	553	475	751	609	473	291	1679	652	607	1359	1645		CP0946	187.94891	111.37741	286.43994	270.5239	252.77409	773.26685	171.4207	665.72559	481.66516	426.01935	118.4613	2361.5083	744.71301	634.19214	186.95166	559.81293	37.55114	257.73608	1307.76099	80.47226
		GBAA_2809	99	38	78		ywqA	1	1	88.5	182.5		CC_0927	3746	17616	3823	1966	3973	2991	4361	1731	8165	3362	5484	4161	9131		CP0947	3570.57349	3878.18555	2813.479	10307.27734	7494.83008	3955.31592	5316.77344	10427.86914	4968.71387	1267.68994	10424.37988	50217.41016	3426.50854	2649.3855	6768.57324	6151.63184	1343.651	7662.41992	11763.0957	2959.0415
		GBAA_0987	106	78	169		yhjM	24.5	123.5	37.5	8.5		CC_0916	2869	6268	2155	1757	2290	2122	1638	881	4286	2274	2133	4190	5810		CP0948	7768.52832	4393.67578	2005.58545	4232.6001	4195.16553	1896.30054	9336.59473	3715.53052	5420.8457	2384.59399	6933.55371	24477.85938	1776.12744	1706.68848	6386.00146	9946.13086	2005.30896	3428.7085	11531.31055	2865.65283
		GBAA_0987	111	100	207		sigX	1540	1380	1865.5	1747		CC_0928	757	1874	1904	2767	500	1004	1257	298	1652	645	2138	501	4491		CP0949	1641.36646	1590.50293	1511.72852	1721.84058	2067.82202	2567.06299	3848.27441	3347.89746	2942.56592	1593.31348	4096.60547	19750.53906	1342.56592	2499.35254	2661.46191	3364.77051	663.08118	3705.11304	6830.85693	1033.13025
		GBAA_3347	103	72	110		yefB	1	1	14.5	5.5		CC_0917	2423	7642	1429	1564	2337	1709	1045	807	4909	1673	1648	4842	4367		CP0950	5520.75977	8433.01953	6025.66357	6799.60352	10831.23633	6897.30859	14971.73438	11226.375	10310.55859	4353.90137	13374.39062	32921.375	9570.41602	5024.5127	8964.39062	13683.25977	2996.67969	10936.7998	20121.55859	2403.58789
		GBAA_3347	125	87	111		yitS	516.5	208.5	171.5	294.5		CC_0929	949	4559	1552	561	1625	704	1056	660	2252	700	1263	750	2435		CP0951	9137.32812	12534.94141	10011.21582	10151.91797	18665.42969	9715.01855	18198.33984	15609.41016	8467.89062	2647.12939	21814.31055	61198.55078	11445.00977	5629.45654	15062.83008	15830.33984	4398.47754	17038.93945	21757.69531	7144.59961
		GBAA_0272	84	63	65		proB	1067	1245	902.5	466.5		CC_0918	1016	1704	1074	991	1471	705	795	475	1527	475	990	920	1646		CP0952	721.33228	349.54944	263.85645	208.6071	484.23083	319.87271	748.47705	689.42572	742.75439	322.0484	698.88739	5655.14795	278.20135	314.9241	694.31067	789.27393	281.298	314.57465	909.45465	340.14801
		GBAA_4348	1703	1464	2656		yckC	267	115.5	113.5	172		CC_0930	2265	4952	4026	4583	2184	2657	1685	1050	4550	2080	2531	3590	8151		CP0953	6762.99023	9023.86719	5481.48291	5229.44092	7755.30078	4970.48193	16978.41406	8216.38379	8335.19531	5780.0459	13919.32031	26805.21094	11517.69922	6180.43896	10419.50977	25139.93945	7198.39844	9495.81055	30133.13477	6706.21484
		GBAA_2010	476	272	866		ywfH	514	268.5	279	470.5		CC_0919	1116	2968	826	814	1342	818	680	549	2009	852	637	2526	1602		CP0954	3608.50635	3769.27002	3766.73047	5808.97754	6584.91064	5476.04883	8395.8623	10704.01172	7865.75293	3608.73438	9514.97266	27879.4707	7415.84766	4066.58203	7138.97461	10122.06836	1690.25806	8349.25586	13429.64062	1963.56299
		GBAA_2010	298	144	586		ydfK	76	1	29.5	28.5		CC_0931	1321	3597	1945	1133	1959	1092	667	833	2617	1004	1157	2047	2400		CP0955	642.51428	176.51579	185.17686	365.56384	71.0304	318.81131	282.17404	1441.53149	334.13055	193.78384	1267.6228	5304.37891	387.97687	467.39404	600.37097	543.32166	246.10904	643.9682	961.72546	400.10071
		GBAA_0343	126	121	102		dnaB	4.5	697	286.5	14		CC_0920	695	1968	706	475	538	578	1214	237	1286	541	1117	655	1752		CP0956	1487.15796	2818.67188	634.54791	912.50854	3284.427	2494.29443	3463.64355	3137.60547	3814.74805	3869.03027	4482.99463	23251.5957	958.85657	4033.03589	2020.73853	2578.51392	633.68091	1552.10645	5659.27539	870.69965
		GBAA_1085	69	56	9		ydeL	265.5	16.5	98	47.5		CC_0932	1449	2561	1880	2362	1652	1194	990	656	2830	1461	1416	2049	4534		CP0957	531.90204	1044.68103	586.49567	1130.57544	791.72632	964.47205	1206.24951	1423.67151	1234.25696	997.74377	852.7514	5869.87158	684.84229	1515.38208	568.88361	3565.57007	293.31421	670.27393	2824.0835	275.68851
		GBAA_5211	330	366	39		yfkI	2293.5	672.5	728.5	933		CC_0921	493	1636	530	410	584	476	325	240	928	519	442	965	1214		CP0958	342.17209	227.3219	280.39566	249.25145	294.02151	297.67188	143.5439	677.37775	431.08655	250.97015	261.60529	2141.104	229.88785	464.4389	193.93085	289.07434	70.19901	338.69641	487.53204	107.5031
		GBAA_3415	98	90	38		yflN	1	1	24	5		CC_0933	951	2872	512	302	629	744	509	399	1494	371	1566	859	1671		CP0959	509.89886	69.66721	248.73206	267.73535	178.63533	175.95541	63.1132	539.15833	206.94321	169.5471	175.3784	3021.99365	206.9176	386.88855	245.39975	228.15283	86.826	564.53467	355.85535	127.93671
		GBAA_2005	1356	1426	210		ywkF	183	13	67.5	206.5		CC_0922	872	3041	811	490	688	771	1341	310	1952	649	1931	626	2904		CP0960	10140.98535	8479.13965	4413.10156	13669.91992	11811.66016	8871.93359	17976.05469	12509.42969	17012.125	3613.61914	21172.93359	61169.33594	6305.03076	4790.06396	10471.70898	23948.35547	1664.09351	7927.04688	36534.94531	2154.81299
		GBAA_3116	286	178	63		yfhO	187	101.5	159.5	122.5		CC_0934	1276	1267	935	946	1036	884	706	345	1412	758	954	1015	2593		CP0961	640.12048	1201.20239	639.35535	725.56189	828.47052	755.75049	1735.875	1306.78955	902.3551	719.78314	1239.67993	8071.94434	593.75415	869.26172	937.59363	2052.90356	561.08099	982.28918	3446.33984	525.85254
		GBAA_3061	43	58	133		yqhS	3145	719.5	1338.5	2248.5		CC_0923	488	1368	637	462	572	420	654	272	1369	398	574	790	1148		CP0962	619.62628	632.88959	830.02393	956.7373	918.35156	687.01221	1437.20459	1380.0575	1106.4104	506.00769	964.79767	4831.58008	755.31824	628.06213	932.85852	1681.22559	397.4859	1293.24341	2298.25	406.55237
		GBAA_1753	105	79	156		cwlC	501	194.5	170	133.5		CC_0935	1157	4319	955	772	743	998	1152	416	2183	1055	1964	1906	3034		CP0963	1015.54297	1483.33606	858.60437	1511.12842	1655.32202	1074.07104	1107.87695	5509.27246	1332.31201	709.09906	2020.00757	12570.49023	656.92194	1336.75281	1270.73352	1351.51453	453.5741	1496.85742	2307.16211	661.78223
		GBAA_2409	95	75	52		yqbF	1	1	143	17		CC_0924	1088	2742	1073	750	748	970	1277	339	1758	838	1891	1128	2765		CP0964	2097.24756	12728.3252	767.45752	2855.06055	11581.5	1379.7915	9054.96191	7724.07812	8298.21875	1834.19458	11782.80957	40925.92578	966.72534	1569.86108	3701.88794	3100.427	902.29895	3822.96191	5836.92676	1117.81519
		GBAA_5382	1495	2153	710		ybfI	159.5	147	82.5	117.5		CC_0936	23796	55150	21466	20962	18953	44752	10973	8277	48451	48740	38113	25244	62673		CP0965	5864.8291	15209.21973	3817.7854	11472.66504	5580.9082	6111.87402	10569.07422	9155.23926	7415.80957	7239.85742	10993.09473	34126.96484	5613.14746	8349.1123	5337.44092	9273.29785	2978.76514	5900.99316	15558.87109	2073.2644
		GBAA_3458	294	358	236		yvjA	1058.5	799	962	485.5		CC_0937	1664	7376	1180	1360	1525	1579	942	643	5072	2522	1378	4131	4704		CP0966	948.68237	3136.33301	1792.50806	1669.43555	3996.79004	3323.93555	3752.35303	3224.18799	2159.16943	1459.1615	4878.11133	23480.55469	1794.13599	1977.78503	2044.06812	2602.26294	880.77319	2544.21899	4292.79346	732.48413
		GBAA_1145	63	19	118		yxxF	1	1	98.5	182.5		CC_0949	4466	18330	1093	895	2583	1910	4277	1465	10624	2839	5240	3641	9608		CP0967	750.32544	274.79034	623.62323	1164.68896	868.79736	794.55762	566.42517	1920.3175	784.5824	445.30664	1202.72949	7398.03955	589.02893	926.5957	1021.31116	981.82434	265.36899	861.94153	1634.0155	526.70752
		GBAA_2445	31	28	65		ykoT	425	244	201	124.5		CC_0938	656	2586	399	530	473	705	517	241	1817	815	537	913	1681		CP0968	969.65393	2089.13599	796.39209	1489.86304	1584.34302	2433.81445	2166.99609	2252.06396	4715.2959	5175.25098	2513.50342	24765.64062	643.79382	3603.83984	654.07672	942.37512	310.01535	419.52368	4048.71997	425.29523
		GBAA_2445	18	34	87		yqxA	1	1	59	2.5		CC_0950	1424	3881	1601	1530	722	1133	1236	395	4452	1911	3973	856	8149		CP0969	737.48193	240.09689	218.6353	207.021	23.29514	248.8425	344.44815	284.16785	286.73596	446.12515	235.9165	1060.39697	294.75555	725.65271	176.5275	351.06622	98.61976	170.77579	584.87	132.8817
		GBAA_4681	5218	5497	3083		araQ	184.5	214	221.5	57.5		CC_0939	925	2729	537	603	749	639	478	300	2010	863	636	1478	2319		CP0970	555.25049	2339.56738	1057.59399	1981.65649	1311.61865	3356.36328	1645.88647	4022.59351	2705.49048	1175.20654	2589.5	15649.86035	1722.828	2436.625	1173.34253	1626.34961	454.62842	1522.099	3202.00342	367.02948
		GBAA_1311	163	170	112		pucH	1	1	67	7.5		CC_0951	2422	8077	1297	1483	1690	1496	1443	746	5038	2763	2537	2820	4521		CP0971	7702.03857	2523.1626	3799.39648	9095.60547	6876.01709	7437.35645	3406.96094	11558.45215	6013.2915	2147.30444	8346.25391	38477.125	3734.68604	4184.99951	3639.80566	7785.45996	614.71381	5657.1875	12962.5498	1954.19141
		GBAA_3096	451	517	419		yosU	1	1	30	1.5		CC_0940	844	2192	568	644	731	603	590	338	1744	828	629	967	1758		CP0972	745.26953	625.44836	308.00931	1155.13354	330.50873	410.16934	559.70422	361.5838	506.43225	653.49402	658.20215	2641.23608	391.91846	558.06366	222.4659	295.78009	184.4426	186.66321	422.77121	230.15225
		GBAA_2008	1357	1178	730		yndD	1	1	31.5	10.5		CC_0952	10035	33683	8075	10690	8489	15019	7909	3606	44483	34493	12537	18772	59686		CP0973	751.78571	1660.80298	880.77856	1209.9856	1101.67297	1272.37158	2734.49561	2162.32349	1623.4325	828.41394	2370.93848	9025.26367	741.3783	1029.01379	1315.552	1984.76697	408.4086	1480.88452	3562.3418	367.68494
		GBAA_2981	4	19	6		glcU	76.5	147	65	21.5		CC_0941	5169	9206	5564	5585	6389	3204	888	2463	6755	1851	3075	9219	4550		CP0974	3800.52905	3283.78516	3186.20947	2497.68091	5662.34619	5773.76758	4648.49268	5958.42188	3363.06445	1811.86206	6439.84961	19146.10938	4509.90527	2398.83057	3841.54297	5006.08545	925.91443	3905.06494	6830.7876	1029.36145
		GBAA_1120	479	457	520		yfkA	1	202	97.5	24.5		CC_0953	1904	6907	505	631	1102	957	1070	555	4277	1403	1558	2119	3372		CP0975	738.68842	206.92975	560.20404	516.87152	1509.46448	889.74744	199.12085	2168.00098	968.13025	239.35425	944.9635	7204.82324	457.13751	859.7887	570.15674	632.9234	130.6517	972.06781	1185.021	259.15689
		GBAA_5324	93	57	172		yhdH	712.5	1948	1829	499.5		CC_0942	906	4645	535	585	562	653	775	287	2976	1038	1676	1031	4176		CP0976	897.89368	625.02539	486.75592	550.35657	313.37311	659.87793	556.46472	874.67035	925.17041	683.86853	1207.43103	4186.21777	658.82312	514.19751	672.18823	1036.29858	238.02936	494.17328	1200.57104	442.5134
		GBAA_2227	295	220	249		yxkI	1201	618.5	426	520.5		CC_0954	774	2047	645	692	492	648	696	322	2568	910	1666	839	4176		CP0977	405.26917	505.53806	530.29242	687.39417	442.06259	940.94299	1113.48145	936.90485	786.67383	979.88708	955.94763	5335.14014	491.97021	1177.44336	645.04272	1223.35315	270.24554	619.78009	1858.39551	251.9989
		GBAA_1268	150	160	203		kinE	173.5	795	371.5	153		CC_0943	499	1671	489	556	502	343	345	274	1313	467	331	778	1012		CP0978	704.37732	480.44931	571.11481	682.13251	605.32385	682.6543	700.95355	1214.56494	730.7052	543.36292	628.90442	4536.87012	747.29236	1053.85962	567.66772	865.04138	125.2362	694.87634	1320.12695	180.9117
		GBAA_4983	103	120	138		pyrB	173	1288.5	1064.5	102.5		CC_0955	1472	4401	876	1079	965	1156	560	477	2754	1464	1528	2821	2557		CP0979	608.77991	225.6283	171.0329	536.45007	731.33459	624.867	109.21706	905.76038	702.89056	492.7662	562.54272	3104.17358	238.48015	766.54175	301.71445	305.29196	67.41054	429.64856	972.08691	103.29179
		GBAA_1427	197	210	67		ydbT	621.5	157	435.5	849		CC_0944	622	1871	342	511	480	467	473	225	1526	669	527	797	1312		CP0980	1677.22302	9356.38867	565.89923	52938.29688	2040.78955	385.34601	3067.84058	905.59827	1817.83398	1983.00244	1140.21399	6146.29688	1161.30249	956.25275	515.8786	607.75403	2564.8811	268.87476	1067.52209	4746.36816
		GBAA_1226	103	94	50		ybdJ	258.5	83.5	92.5	22.5		CC_0956	1426	3480	1308	1885	606	1027	2722	397	4479	1832	4916	913	8996		CP0981	1066.42981	995.44287	1305.87378	812.9787	988.33801	1213.21533	3212.5	1780.69849	1213.50171	1084.03809	2339.60498	6490.13867	794.7265	1347.12598	1584.2041	2779.3374	620.42334	1762.22705	4107.84082	855.38843
		GBAA_2038	314	351	409		ykoA	38	98.5	118.5	124		CC_0945	2733	11228	5055	3076	3703	2173	1884	1887	7687	4241	2793	5316	9360		CP0982	13410.68555	15747.33496	17707.86523	38016.13281	18891.46875	16586.17969	28405.5957	30821.76367	25361.24609	3674.65601	26489.45508	61183.47656	19151.77539	6429.8252	28022.35938	57942.32031	9084.68652	33942.82031	41888.28906	10615.31738
		GBAA_3732	362	356	119		yotK	1	1	23.5	4.5		CC_0957	5430	13236	3410	3705	5317	3004	4364	2192	7065	3049	4356	6085	6350		CP0983	3278.02759	1888.23145	3104.47168	4758.66699	4384.51367	2081.87305	1936.3938	5393.80273	2561.16602	759.14209	4237.38672	16327.99414	1798.25549	1525.62695	3671.88916	4288.12842	1940.83398	4266.52246	5576.09766	4116.09082
		GBAA_2499	97	68	92		dctS	58.5	252	286	127		CC_0946	1681	13054	651	660	823	675	1692	426	8510	3658	2324	999	9946		CP0984	473.27209	630.34058	1.93618	179.91859	206.55029	241.58731	455.71115	480.91061	481.81024	216.85596	402.36938	1668.40198	155.28271	243.2907	394.7955	350.47382	198.6777	304.06064	651.09747	202.98085
		GBAA_2499	62	51	51		yubB	204.5	93	226	347.5		CC_0958	1699	3996	1696	2151	1443	1494	2004	514	4740	1957	3407	2160	8833		CP0985	1402.86304	1835.62598	410.74625	332.96808	1287.07104	641.73993	1097.71997	1238.5625	836.77258	474.28839	1908.88049	2559.87988	298.55585	508.89105	836.78375	451.21161	210.26311	1114.53052	492.28699	537.90332
		GBAA_5535	470	748	747		yqkA	124.5	35.5	116	209		CC_0947	1957	8048	1060	1280	1344	1391	629	667	5695	2636	1120	2453	4498		CP0986	841.27332	1400.17749	1780.1189	392.30295	2215.3894	2297.10645	2865.99609	2919.21045	1306.52002	728.08887	3284.49854	9776.64648	1192.67395	1131.86475	2481.93115	2356.01318	418.00534	3311.38208	3010.14502	807.08832
		GBAA_4593	82	59	15		ytlP	2454	795	330.5	770.5		CC_0948	2169	11602	3795	3911	4446	2609	5146	2051	7734	4730	3711	5417	10852		CP0987	5366.63477	5305.93311	3028.86914	2773.25098	7045.22266	6131.75781	3174.14014	6043.28125	5578.53027	21511.33008	5937.26904	29989.125	4045.62158	5930.86279	3353.14893	3281.28052	862.17981	6511.08447	6548.45117	1654.85901
		GBAA_4914	231	219	317		ftsW	367	1898	1858.5	226.5		CC_0960	2713	8297	3405	3978	2314	2525	1840	974	7943	4296	3626	4517	13395		CP0988	427.65729	570.38745	3187.10791	283.18658	709.65247	7577.00293	388.73041	524.159	513.04706	66524.42188	1821.60999	4131.125	201.81924	467.01999	449.50854	11195.00586	204.9585	290.96313	3648.49512	244.9679
		GBAA_2230	2706	2058	3788		yqjN	1612	274	334	746		CC_0961	2460	8276	2087	1389	1561	1852	1803	458	8605	2607	1464	3921	7162		CP0989	600.44641	979.03119	446.42096	591.64429	1066.88171	316.36829	1155.56653	1094.11694	842.93433	615.13849	1097.97998	5343.2998	354.13794	752.49536	598.39868	752.39307	353.3331	630.27332	1336.53955	404.11411
		GBAA_3579	9	2	3		kinD	1	169.5	212	90.5		CC_0973	514	2135	1872	1402	1133	723	1916	424	4009	956	1526	1577	865		CP0990	649.95142	537.11383	883.88391	1005.28986	851.17249	855.11224	1040.67554	1323.25354	1055.00696	325.32135	771.82666	4561.29883	734.21997	518.18829	782.39441	1467.72253	240.03641	1124.69653	2018.8894	256.7178
		GBAA_3579	13	3	14		yxeE	140	1	1	208.5		CC_0962	704	1763	966	618	482	846	808	238	3671	1097	1306	1639	1197		CP0991	1316.09204	1003.6604	676.22412	915.73425	1646.81396	1127.6499	624.4632	2609.18311	1137.07751	593.59045	2017.30298	10152.25195	898.32703	1595.32642	1032.73438	1061.12744	371.03333	1553.43555	2072.60889	545.77356
		GBAA_3688	61	72	74		pksD	292.5	116.5	141.5	161		CC_0974	1783	6225	4096	3959	2188	3317	3266	917	15974	5408	3607	10185	12933		CP0992	2791.03906	4138.71484	1164.94214	4661.89258	2223.521	1660.93152	5781.81836	3794.35303	3444.39307	1968.69238	4717.91455	21378.26953	1264.39209	1972.74463	2227.09253	5077.31592	875.43359	2863.302	9386.06934	794.10712
		GBAA_5279	152	167	234		rtp	265.5	113.5	219.5	290.5		CC_0963	811	2699	895	898	846	798	666	328	2617	908	715	2051	1842		CP0993	2328.97461	6951.27393	2192.20166	5763.95605	4405.16504	3398.854	7301.48291	5569.17676	4845.20508	5843.34863	5913.64258	21351.74023	6278.06836	6567.1582	4284.90723	10404.875	1963.95605	3851.92798	16037.11523	1181.94153
		GBAA_5277	64	95	118		rocG	9.5	177.5	165	1		CC_0975	2129	10203	3398	1713	1358	2779	5256	570	14051	3694	5605	6789	3371		CP0994	3055.08594	3383.91846	2605.30103	3907.51953	5399.2124	3419.9895	6015.24121	5687.17188	3441.24951	1109.54541	6411.39746	24818.96094	3437.0105	2121.96387	4285.49805	7156.65332	1251.87695	5258.66016	9770.22852	1070.54309
		GBAA_4161	998	1022	226		comGG	655	307.5	226	68		CC_0964	602	2318	1169	965	548	842	865	318	4799	1331	1323	1597	1885		CP0995	2122.6001	1166.96924	1172.729	3959.45361	2475.74048	1494.53052	642.94275	3754.66406	1424.3291	371.5416	1860.69849	10063.39062	1579.02197	1077.65466	1797.57495	1963.2605	429.00174	1910.18152	2842.03809	1344.57849
		GBAA_4472	143	147	75		yuxH	767.5	925.5	613	523.5		CC_0976	520	683	314	342	336	514	457	160	1647	706	388	750	1097		CP0996	4702.98291	3947.32251	1933.13745	6611.27344	6130.03906	3964.63843	4913.8501	7043.98779	5766.3916	1712.73022	7081.58984	42706.32812	4378.58105	1598.47559	6180.06152	12278.08984	1453.63208	1009.59998	7953.69385	2477.21094
		GBAA_3229	228	189	40		yesO	1201.5	272	453	1218.5		CC_0965	25325	60262	23848	31794	32427	28367	16407	10908	56801	52374	19375	54570	59450		CP0997	5850.82227	4863.61865	4078.73975	5045.75146	3617.37744	4333.5918	9077.89355	6353.74902	6597.20703	4377.1543	7636.61865	31711.7207	5659.60742	3367.01318	3461.55591	11538.93945	1260.547	3406.71948	14883.74023	1869.82446
		GBAA_1284	107	69	115		yoqE	1	1	6	18		CC_0977	1028	3773	1948	1194	1006	1052	1166	357	4538	1398	1299	2668	1923		CP0998	679.17981	2280.6875	743.88818	927.86359	1858.16003	1933.85596	2028.48242	3716.07861	2022.96057	1236.92297	2316.37549	11951.4502	843.31348	1509.15796	1112.16455	1731.36548	325.73355	1294.01501	4138.07324	381.03638
		GBAA_1864	104	92	29		ykzB	94.5	15	107	140		CC_0966	1345	5311	1505	1444	1247	1791	1306	581	5810	2606	1759	4119	7706		CP0999	2275.19946	6243.56201	2776.53955	6021.75684	4758.57324	3776.16943	4220.72217	4580.04785	3338.85303	2126.52344	5665.30566	17845.03125	4228.62109	2139.99243	3353.9541	4954.82812	1248.95605	4083.90137	6686.58838	1246.39404
		GBAA_1228	197	236	196		yqfT	5	1	29.5	63.5		CC_0978	645	810	809	757	360	815	854	158	3299	1380	782	1152	1895		CP1000	1412.84705	833.91675	290.03189	875.22058	1069.30518	621.49377	1326.901	804.96814	846.32837	776.85693	1612.06299	7184.2876	262.32306	420.1134	489.90991	959.27484	130.11191	413.68289	1471.43042	183.83995
		GBAA_1924	92	38	60		yndJ	119	84.5	118	72.5		CC_0967	1771	5955	1909	1896	1685	1739	1004	669	6831	2277	1773	3626	4845		CP1001	2077.08154	1708.27905	609.2262	1239.89941	1482.27551	1532.81494	2056.2251	3181.31445	2237.62939	1521.66602	2788.12012	12067.78516	690.79712	897.5603	725.72974	1201.81897	282.62186	933.36755	3435.43896	471.84283
		GBAA_0847	130	199	194		yheI	273.5	738	685.5	165		CC_0979	877	2598	1175	791	721	1109	1357	245	3453	1027	1391	2126	1122		CP1002	397.05206	2423.1145	528.20197	527.18463	2180.63794	1657.00659	1425.10303	3068.0415	1532.28906	1258.71094	2291.22046	14457.99023	522.39819	1567.93945	997.72223	781.18542	299.1658	1145.23254	1608.43994	327.16385
		GBAA_4331	284	377	431		yhjB	266.5	224	154.5	141		CC_0968	1179	4951	1614	1491	1221	1713	1277	500	6246	2435	1670	3824	8723		CP1003	551.15784	457.93262	577.65216	660.48486	788.5484	715.18567	680.31873	1413.18994	782.31323	482.59305	685.09473	5530.29688	576.77551	905.46729	599.70465	875.82214	179.43506	857.57776	1551.88354	212.1882
		GBAA_0004	1360	2002	558		yhxC	635.5	398.5	283	111.5		CC_0980	466	812	558	526	370	615	623	200	1957	808	501	760	1239		CP1004	1191.677	810.18274	411.06586	1221.31494	980.22235	690.30029	915.354	996.9563	949.06812	518.52393	2724.35693	8932.30664	368.44409	552.26453	666.61902	1406.74146	121.06123	366.03195	1586.85693	253.23705
		GBAA_1876	209	132	106		cgeD	1	5	127	47.5		CC_0969	1143	3390	1343	1141	1111	902	870	332	4064	1384	883	2058	2837		CP1005	3318.37158	6406.91553	1950.15552	2298.81055	5057.11914	2154.39404	7092.67578	2985.36108	3166.92798	1960.57837	6927.4834	23446.14062	1945.14355	1330.10449	3261.09521	5296.71094	1180.38953	2737.1875	7970.01855	1348.09741
		GBAA_5245	108	79	123		carA	1	1	11.5	21		CC_0981	753	4281	974	700	688	988	1061	252	3286	1193	926	1974	2358		CP1006	2040.22656	4206.69238	2233.82812	7280.30078	3795.13599	4025.38232	5198.91943	6711.43066	4396.76367	2973.30957	5970.90234	21628.31445	3224.24292	4182.45752	3899.29736	6098.23242	1435.49048	3627.66797	8429.56543	1113.40088
		GBAA_4673	2907	3599	4410		spsE	782.5	100	158.5	426.5		CC_0970	3525	14433	2395	2532	2676	5789	2581	1061	12883	7185	4245	8434	21266		CP1007	3645.58594	3756.72998	4146.76465	5837.2373	5548.52148	17911.53125	5013.67578	7854.59619	6607.07861	5364.94531	7151.05908	24879.96484	5704.82324	7859.57812	3553.85547	4907.30811	944.72791	7439.77979	13744.81055	1143.78955
		GBAA_1997	928	1040	366		ywqL	83.5	180	400.5	274		CC_0982	967	3115	1791	1634	961	1446	1199	413	7080	2617	1267	2646	4392		CP1008	2893.71338	2024.26514	803.87866	2182.65649	2227.77002	1543.71802	2004.65845	2579.41309	1900.99451	1656.323	4323.89111	16175.59961	1084.85718	1203.23096	1684.00391	2793.49902	215.24181	1691.39697	3547.12549	439.5918
		GBAA_0216	145	158	112		ywfG	344	174	87.5	70		CC_0983	4034	7372	3159	3703	4415	3448	1353	1492	11896	2754	3798	14384	8064		CP1009	447.49182	1244.94507	413.49765	2745.23047	263.93039	202.14365	791.0741	317.79553	495.00305	1426.32349	280.52115	1887.30151	487.77515	1304.60742	197.68741	277.17334	376.75433	125.4194	444.1088	245.05075
		GBAA_1430	429	511	151		yisS	148	620	369	134		CC_0972	1851	9940	2840	1914	2565	3120	2235	835	8189	3781	3166	5259	11633		CP1010	1008.47437	3532.93213	1367.974	2386.74463	2930.5271	4728.84277	2981.48706	4161.10742	3904.67261	4468.13965	2216.11401	10312.4707	2239.2959	5178.85107	881.27112	1024.82703	598.89319	1255.70361	5829.39209	492.20898
		GBAA_2299	394	338	145		cca	684	319	472	656		CC_0984	6479	14488	9885	10409	4008	11395	6053	1497	44230	16960	11208	12621	47031		CP1011	341.76089	278.24731	268.50299	767.62732	487.79742	464.44705	306.99713	870.24329	326.8136	334.0184	408.56839	3715.62012	242.67184	591.75183	213.7363	124.8589	87.26292	294.66248	410.7659	87.97126
		GBAA_2277	990	1006	407		rapG	121	193.5	180	124		CC_0985	636	2494	870	650	601	795	1014	250	2690	752	867	1321	1461		CP1012	1119.78101	559.15863	172.01605	1373.80103	377.11627	170.57401	751.9259	425.55975	414.65479	730.78394	761.91895	3113.69971	177.37669	445.53394	628.9942	587.73828	144.24135	201.0322	466.57169	381.07397
		GBAA_2090	198	101	4		ykqA	1048	272.5	425.5	636		CC_0997	2728	3516	2951	2804	2874	2462	1641	1227	6861	1929	1411	5027	3164		CP1013	2250.67603	2534.26343	761.43933	1905.79749	1683.12	992.24292	6696.82617	2036.27649	2049.73755	1686.0155	2705.6626	9186.52246	825.48279	2187.2771	1748.14551	2936.95703	744.17291	1668.29651	4302.77051	905.43439
		GBAA_0079	706	654	127		dinB	223.5	49.5	133	164.5		CC_0986	923	2254	889	752	587	1075	1090	231	3154	881	1354	1007	1764		CP1014	1927.66895	3406.12354	2223.21143	2702.90796	2958.5105	1653.39551	4657.29785	3292.71191	3627.75439	1576.47949	3756.50684	11318.68945	2742.72852	1744.76697	2297.65454	4394.19971	1800.67798	2670.44995	6219.17676	1590.849
		GBAA_1693	25	55	15		yfnE	38	68	74.5	191.5		CC_0998	2082	4673	2661	2651	1268	3033	1729	692	5605	2495	2871	2687	6327		CP1015	1484.50708	827.96405	944.90112	4388.44824	1042.59705	1084.26074	1309.40991	2939.93848	2452.2168	396.70453	711.23499	4077.19287	1342.5144	1194.64893	310.25623	880.70825	400.68015	647.63013	1471.97705	503.40692
		GBAA_4894	246	284	217		mmgC	1	1	24	1		CC_0987	480	1209	363	353	358	410	345	181	1212	577	368	801	861		CP1016	804.70209	466.48114	154.80701	913.44543	160.065	617.10492	562.85712	171.36746	312.56671	497.27554	368.03351	1563.47803	89.60131	385.05096	307.79044	130.6058	110.922	151.69815	266.44485	195.51585
		GBAA_3022	44	39	25		yueD	55	54	134.5	105.5		CC_0999	264	610	269	224	205	266	319	109	580	277	236	292	361		CP1017	629.76984	577.62494	151.78181	1114.30493	104.19791	217.0444	518.49701	126.02789	294.66235	476.48694	319.5946	902.54584	154.03476	451.84595	148.162	158.29456	270.95401	113.41312	193.9498	304.21326
		GBAA_1392	72	78	94		hutH	1	1	45.5	1		CC_0988	610	1180	514	402	452	595	506	201	1253	555	477	927	997		CP1018	1758.31958	2965.43652	1427.19653	1926.00049	3278.92993	2460.03296	3983.59619	7167.49805	2789.38452	1264.33154	4654.75977	13237.49023	1429.46558	2082.021	2313.09863	3702.74609	818.92255	3110.47754	6701.61133	721.21399
		GBAA_3385	399	520	446		ywrF	153	68.5	350	460		CC_1000	526	1267	510	605	489	734	535	233	1386	638	655	1030	1697		CP1019	2106.79248	4161.98145	1696	4462.36719	5264.24951	2573.63135	5025.54346	4931.21387	3112.33984	1240.62402	5672.59473	15581.97559	2471.57739	2186.78296	2908.84351	4570.23193	1013.50183	4133.88623	6064.14453	1185.43445
		GBAA_1143	400	351	412		yojA	562.5	1052.5	1000	296.5		CC_0989	504	952	1017	835	593	501	261	242	882	487	449	600	728		CP1020	1168.27954	1280.98999	471.1221	2455.48486	601.76508	657.66089	2538.7959	1113.31702	1959.62012	1006.14111	2240.91309	10806.89453	646.76807	712.22803	1440.13452	2027.14795	262.96661	536.2854	2329.3606	450.49741
		GBAA_2481	78	28	53		yitU	602	271	292	255.5		CC_0990	1663	1311	848	940	1079	1187	914	437	3096	701	921	1960	1693		CP1021	8322.14551	7275.68994	4978.29248	3404.35742	6027.74316	5941.7417	16505.74609	10302.09766	9746.39648	5193.7915	14194.63086	49640.10156	5615.854	4994.90137	11533.13477	16589.43555	6090.75879	4061.04199	22993.51562	7438.08545
		GBAA_0489	204	158	78		yodP	1	1	26.5	25		CC_1002	764	1322	700	760	633	952	808	289	1925	828	853	1372	2055		CP1022	4393.35693	7596.41797	7081.07031	6921.59375	8380.01172	5863.86035	15968.33984	9386.95312	11906.30859	4095.20947	12335.17969	38304.20312	5690.38184	3441.45801	8662.06641	17083.36914	7547.854	8916.6123	19357.84375	7497.12207
		GBAA_4682	1649	1586	805		comFA	911.5	426	427	367		CC_0991	5730	53620	7552	5498	5107	8375	4194	1648	53031	11271	10598	11154	39601		CP1023	5038.92676	4754.56836	7810.37988	10988.33008	9192.72363	10819.51074	8902.66016	17608.13086	8592.44141	5039.7832	13409.0293	52473.23047	7450.66016	10701.51367	10885.3457	12271.5498	2180.14453	13470.56055	16882.1543	3142.78857
		GBAA_5538	442	617	789		ywnJ	1	1	42	28.5		CC_1003	1249	6961	1258	993	1163	804	1246	432	3831	1233	1275	1340	2205		CP1024	1056.57996	758.08398	273.94189	469.70068	690.61267	669.09851	736.06909	895.4068	727.78436	468.772	1157.31543	5787.5752	179.5882	418.60394	570.54016	572.26453	234.48349	381.2114	1143.50293	271.45685
		GBAA_1264	26	44	8		yqxC	670.5	318.5	901.5	537		CC_0992	664	1605	568	465	378	652	689	206	1702	676	533	875	1141		CP1025	2757.38452	2350.67749	1635.85205	2531.2876	2798.02905	2534.11548	5612.39551	3549.68701	3038.65649	3401.28613	4898.76855	16476.32031	3590.42139	2710.26416	3820.38818	5430.44385	1660.01196	2949.51465	7794.93359	2203.74805
		GBAA_1162	82	85	18		ywcJ	486	158	248.5	142		CC_1004	2285	3772	5505	5955	1692	2844	2522	707	8923	1383	3077	1514	8627		CP1026	5337.97803	13618.58008	5591.58105	4441.98096	14803.72461	9799.70898	12896.70996	14629.19531	12099.56445	9293.30176	13121.56055	45020.53516	9793.75586	8003.70801	8603.08789	12909.24023	5006.32422	9584.05664	25696.56641	5041.34766
		GBAA_4192	307	261	235		yjbM	2955.5	5488.5	2173.5	1799.5		CC_0993	828	5511	1258	881	894	1118	1209	318	5176	1380	1303	1553	3056		CP1027	739.51294	193.8503	309.4415	321.34149	834.60193	465.08203	260.4104	648.69092	326.05249	157.92395	308.77335	1939.25195	395.21271	336.68726	364.96722	462.15942	132.7319	549.93311	894.50696	56.27606
		GBAA_2081	375	364	223		sda	420	160	168	76		CC_1005	7228	43250	10506	5211	8433	1968	7073	2857	25267	7349	9155	6928	16155		CP1028	6436.8877	5283.10742	2001.79907	7592.46387	7305.86914	3315.84644	5602.08203	3917.07764	6518.57617	3950.41064	11690.81445	37924.5625	2348.93188	2272.77246	4506.69092	10867.91211	737.13403	3523.54395	11975.75488	1117.81909
		GBAA_2768	120	140	41		yshE	54.5	163	223.5	191		CC_0994	2262	5683	2423	1874	1540	2974	4318	701	7044	2187	3568	3051	4821		CP1029	479.3511	880.07202	542.43518	789.86438	262.1604	368.79269	851.37695	837.90863	665.08258	775.54712	585.27612	7403.97314	347.63165	667.73169	312.66949	415.50189	189.54295	302.49261	749.9295	283.27579
		GBAA_1948	116	175	62		ytpB	3041.5	2038	3729	3050.5		CC_1006	3110	5691	5957	7455	2142	4132	3663	1022	15696	4382	4471	1814	12824		CP1030	334.54425	674.26917	459.51294	465.32104	734.82703	750.52484	1322.9425	2949.81055	1332.01648	769.30103	1177.37598	16434.57031	474.0412	764.51782	768.76917	1059.68677	268.90369	1016.20911	2319.01245	303.77045
		GBAA_0588	203	97	199		ydgG	56	38	27	51.5		CC_0995	381	1505	629	605	549	416	263	214	1376	499	399	803	1021		CP1031	593.005	406.33948	522.6922	617.96887	1211.12793	1817.47546	774.31635	1482.65308	775.11304	743.32922	924.36652	6198.74902	1067.25281	1258.42505	807.61694	729.32593	203.61525	1064.37244	1465.9021	375.33026
		GBAA_3649	45	45	86		dhbF	14575	848.5	1571.5	5777		CC_1007	64893	51697	59102	61673	64030	40066	47886	54220	51239	61670	62373	63101	58107		CP1032	4811.97705	8231.75391	6182.14404	10945.00488	15595.25	12833.16504	19330.80078	6461.4751	27846.30469	13646.71973	16350.6543	60893.71484	4860.48193	10920.8457	2761.33252	6027.2832	838.88568	3486.60156	26104.16992	3175.6167
		GBAA_5157	2102	1726	1917		comEC	1	206	109	10		CC_0996	999	2258	858	841	732	757	676	322	2443	993	614	1521	1538		CP1033	3609.23096	3057.60645	3270.85254	2451.28149	3494.62988	4169.72266	5073.43164	5202.31396	3906.49316	2024.79504	4901.04346	18179.69531	3518.104	2349.18604	3525.35986	6770.58594	883.02667	2976.42847	10316.82812	1116.68701
		GBAA_0310	180	280	55		licT	64	45.5	107.5	68		CC_1008	6801	9981	6432	5909	2457	7920	4536	1188	17027	6270	7801	3483	16372		CP1034	135.4496	384.57141	399.65634	326.01529	451.83319	675.54144	897.04163	1100.81348	1088.68933	342.6214	737.5368	4529.62012	655.71167	495.94186	683.45435	894.57672	157.89029	648.62378	1287.6311	181.02605
		GBAA_0310	216	327	123		resC	290.5	351.5	770	376		CC_1009	1857	11869	2255	1602	1920	2627	2095	689	9408	2523	3728	4966	9350		CP1035	1342.90894	1091.8645	1018.55701	3265.96606	1737.13599	1506.13855	2050.23193	2559.14404	1239.16199	652.29382	2378.78101	11507.20996	950.12738	988.05579	1360.11646	1934.37207	395.94284	1813.47998	3047.49854	648.20056
		GBAA_0938	211	178	132		yvlD	696.5	263.5	262	422		CC_1021	702	4125	1023	536	896	644	1197	382	2051	639	984	690	1926		CP1036	693.1394	538.53882	129.57635	356.29449	660.46423	372.7551	613.61615	909.49805	753.26538	674.9931	1740.73755	5287.59814	95.60252	793.27795	346.4762	855.90735	104.78392	202.96565	1310	165.7408
		GBAA_0017	84	94	89		malP	203	530	356	166.5		CC_1010	1720	4681	1682	1043	987	1779	2692	463	3653	1237	3654	1394	4416		CP1037	5856.69629	8115.18262	4562.59814	8616.23828	5673.12207	6536.79199	10368.54492	8968.61328	7108.11719	6098.96973	10155.39453	37983.20312	6525.26807	7030.45312	5491.08398	9667.16113	3174.85254	6467.69824	18178.40039	1957.91895
		GBAA_0017	106	98	71		yqcI	99.5	1	54.5	38.5		CC_1022	1434	3925	1871	1500	1205	1441	1235	657	2442	1691	1462	1893	6839		CP1038	873.31372	510.14471	706.211	1556.41101	608.4043	1201.06799	914.08203	2361.64893	1020.43439	378.75735	1143.70398	8378.74609	646.0141	647.3631	563.1994	1086.23181	135.58411	794.90887	2509.59912	153.03189
		GBAA_4413	74	44	77		yqjC	1	1	35	45		CC_1011	2916	9484	3764	2472	2179	2062	1661	999	6878	2856	1684	5115	6358		CP1039	682.87622	430.32156	806.85339	949.91278	1822.55054	1726.08252	621.99292	1577.11743	953.90759	695.39868	941.74634	7086.90723	923.47589	1005.5094	620.83923	617.41675	149.0491	1389.526	1584.20605	398.09094
		GBAA_1086	4757	3885	4888		glgD	611	266	208.5	456		CC_1023	6467	17349	5994	4448	5575	6230	4611	2645	12108	7684	4637	11038	21578		CP1040	440.00705	277.83752	62.21334	184.17999	148.23581	102.38651	374.63745	169.05161	273.40369	379.1033	1068.80615	2083.9729	89.65203	336.11285	149.8587	124.06085	64.48813	80.9742	239.75505	126.8001
		GBAA_4050	160	170	388		yxeJ	100.5	10	118	71.5		CC_1012	1170	3321	1058	606	676	1022	1818	260	2436	760	2305	623	2971		CP1041	343.67896	497.87799	342.98096	427.40143	273.7785	664.4809	824.77051	661.71893	515.06757	735.27399	664.55005	4682.36328	354.00964	783.1308	306.31311	682.02722	133.67825	349.04736	1440.37598	205.7309
		GBAA_0235	404	507	174		glcP	1	403.5	357.5	36.5		CC_1024	8988	19970	10192	9653	5630	11121	6197	2469	16614	10157	10243	7326	30466		CP1042	82.50873	105.1272	84.1706	120.53235	137.16534	213.59155	160.42221	400.10126	281.0726	188.10139	262.83786	1446.36597	288.83429	352.97696	126.644	117.33862	36.64353	135.9601	240.45995	60.83995
		GBAA_2557	145	103	47		ypbR	1	23	101	101		CC_1013	1953	7815	1656	1374	1522	1468	777	729	4900	1405	1630	3807	4593		CP1043	4516.0625	13215.81055	5345.11426	11912.375	10213.55273	5750.83789	6549.05859	6116.22656	3535.67139	873.3739	8114.47363	23404.23828	4295.33252	1577.18042	5267.79639	6678.58057	1934.5	5842.64844	8902.26953	4337.66357
		GBAA_5543	116	96	117		cydD	4110.5	2795	2704	2779.5		CC_1025	63644	62268	55607	64015	63552	63264	33598	60503	59195	42364	58022	61981	60766		CP1044	3181.83936	2675.94702	1006.51648	5844.40625	2480.59668	1559.56396	5195.56543	2439.12451	2618.82446	1422.29749	2969.6499	14821.70898	1064.81006	1071.47131	3160.45068	4001.63354	791.61121	1493.41846	4406.0376	946.34937
		GBAA_0302	76	64	137		yjoB	2282	2091	2130.5	1291.5		CC_1014	548	1415	1544	573	444	532	781	244	1211	542	784	584	1456		CP1045	1750.09644	2582.84961	1059.42432	2873.50244	2284.81396	1184.98523	3296.2168	1691.93896	1658.6355	2134.06055	2873.229	7995.17871	1340.62256	1857.81152	1352.42944	2261.52734	757.04712	1418.44299	3401.84717	813.18274
		GBAA_4481	413	444	590		yoqU	1	1	29.5	4.5		CC_1026	2845	4858	3386	3488	2156	2959	1815	922	4549	3109	3215	3697	7884		CP1046	1508.99048	3170.44434	1999.39856	3216.21631	4995.40283	2447.74609	5064.41113	3521.63501	2479.00806	1192.00403	4606.85498	13383.10938	1940.20312	1567.61401	3174.74097	4540.81787	1168.95361	3551.89258	6816.11621	1076.67102
		GBAA_1437	55	54	89		ycdG	160	21	105	101.5		CC_1015	604	4040	778	477	733	765	818	364	2935	637	915	1206	2423		CP1047	4458.60059	3237.87451	3231.97144	7830.94824	5398.42334	3688.98438	4737.77783	6235.18994	3395.99707	1611.74451	5871.51807	19228.16016	3585.53516	2353.03662	3877.52832	6729.9834	1359.17102	5359.50391	9769.46094	1883.25146
		GBAA_4280	120	112	27		ylbM	1	11	71	46.5		CC_1027	14195	63166	11035	15112	17687	27130	6218	6263	58328	51348	26274	36006	62909		CP1048	1664.54102	1755.96204	671.5528	4199.6416	1327.37305	5164.90527	2036.86304	3123.48047	11072.60352	1151.91797	2588.16895	31329.83984	662.52271	905.52356	996.81116	1286.99146	260.75119	777.04602	4708.03027	377.4014
		GBAA_2989	156	137	135		yttB	1	1	39.5	56.5		CC_1016	784	1868	746	461	567	750	974	260	1493	542	1047	541	1701		CP1049	934.73633	4032.28174	832.74536	4706.63135	2266.44556	560.99438	3623.74707	1644.00391	2064.83813	3259.23242	1707.35449	6813.12793	917.31409	1885.755	646.20587	1732.703	1247.38696	764.83917	3042.22803	986.35266
		GBAA_1267	63	57	106		yotN	1	1	41.5	1		CC_1028	6931	17713	7979	8099	6251	8330	3984	2520	14874	7836	7624	10242	22673		CP1050	535.20441	912.02527	1407.54395	653.4873	989.66138	1104.04797	1944.55493	1420.06958	1204.55493	411.12149	1108.34131	4615.78418	830.77258	572.70123	1185.28857	1994.84705	718.06592	1382.63049	2462.81494	656.70862
		GBAA_2726	145	154	35		yuaF	78	386	321.5	254.5		CC_1017	722	2122	753	648	875	659	359	374	1541	682	577	1072	1414		CP1052	1597.29297	876.32056	1320.88745	1820.66797	3035.88916	2078.77441	2251.66699	3304.26953	1371.97803	871.10791	2901.82642	10497.49316	2221.01367	1588.3999	2218.44751	2265.36694	549.80078	2471.89111	2967.54932	1016.02905
		GBAA_2145	9115	10306	9479		ykcC	1599	685.5	553.5	720		CC_1029	1746	5604	1422	911	1485	1755	887	665	3454	1032	2264	1665	3249		CP1053	5546.90137	6024.36621	2977.125	5528.00293	5397.36719	4214.92139	18559.83984	6482.25391	5379.40527	4428.15137	10079.49902	24073.60156	5280.29785	4853.29639	5776.88916	11476.92969	2137.91406	5939.48633	17418.80078	1993.02148
		GBAA_2438	202	170	84		ywlG	491	167.5	309	320.5		CC_1018	619	1814	632	447	482	497	909	227	1476	674	736	540	1478		CP1054	1163.41504	1051.44788	699.81677	1329.27246	1791.5675	1645.94995	1665.08899	2687.97949	1595.15503	670.72668	2424.44043	9013.45605	1190.65991	1213.72559	981.9812	1492.22705	383.76566	1794.953	2373.70752	424.48145
		GBAA_2438	259	161	95		ybfM	1441	789.5	639.5	499.5		CC_1030	543	1402	687	832	430	778	448	221	1425	726	658	702	2228		CP1055	5274.25	3694.46338	4692.66602	2853.07959	7694.38232	4143.94727	6065.31982	10551.57812	3975.58057	1757.71399	7881.18604	29632.59961	4106.45312	2478.74854	5856.41016	7622.93311	2257.65845	7138.97266	11454.31055	3521.99707
		GBAA_3558	95	69	39		menE	869.5	556.5	598	433.5		CC_1019	15388	45229	8875	10054	19728	8519	4587	7851	32177	15443	7654	42233	23265		CP1056	2359.75488	1694.771	573.10461	1363.90405	838.10132	1028.46277	3117.62939	2082.06909	2375.19043	970.11218	3486.05688	12296.37988	659.93225	1098.34106	1863.245	2658.98633	633.25293	1168.03491	4003.11279	649.8844
		GBAA_4784	60	45	53		yxbD	2429	414	442.5	210.5		CC_1031	1079	4879	936	532	1044	806	1640	571	3290	1349	1639	1021	2925		CP1057	2028.95007	2164.14355	1692.521	2105.00098	2807.73291	3308.42041	2292.58057	4039.64795	1700.49854	1086.75696	3561.72949	11269.22461	3536.59595	1808.09961	2163.88696	3123.02686	460.65619	2729.20703	3789.90796	698.50903
		GBAA_0462	83	50	68		yyaS	1	1	1	1		CC_1032	3052	2216	1438	1646	1854	1984	2546	515	4339	1584	2445	1798	5906		CP1058	4645.2832	7083.04688	2312.91357	3690.52344	7942.08545	3583.63745	8352.59961	4672.60791	5182.60303	3759.56934	11617.98242	34692.85938	3384.12207	2935.32568	4205.41699	5357.59668	1643.25696	1740.7406	8912.7959	2237.49365
		GBAA_2584	49	17	47		ylbA	151	93.5	102.5	93.5		CC_1033	1205	5627	886	754	939	927	925	507	3826	1210	1080	2271	3934		CP1059	1587.99609	1505.46094	802.71509	1169.72144	1217.5332	1514.09644	2371.75903	2174.34668	1419.14954	656.51086	2703.09619	11003.11523	710.08252	887.75	938.25903	1894.03003	287.27429	1483.57495	3733.17432	292.00061
		GBAA_3290	231	125	90		ykvP	469	20.5	100	90		CC_1045	8711	28886	2532	1083	4216	3962	3899	2241	17112	4132	11346	4790	19078		CP1060	285.16089	10992.83008	549.86438	6451.00244	1562.76501	431.42261	1358.974	721.63647	673.72192	1711.04248	515.46686	3192.81543	723.07489	1675.39404	188.1588	223.7205	1689.26855	172.9115	269.75446	884.00793
		GBAA_5165	165	194	256		ecsA	2659	4395.5	2708.5	1121		CC_1034	13516	45983	8025	6076	11216	12430	3767	4613	26902	16325	12267	10496	26450		CP1061	722.29895	4665.90088	495.9938	9712.82422	2374.6731	506.58435	521.79065	1091.95532	745.66766	1084.78833	870.76855	3327.28149	611.93152	1722.51001	167.12906	192.9201	716.80951	204.2697	325.116	1361.44897
		GBAA_1332	186	176	57		yneS	477	635	1629	580		CC_1046	6239	20229	6171	7480	2933	7213	6669	2110	17474	5913	30655	5148	48209		CP1062	1105.36096	8994.2207	616.03412	4841.44287	3670.97803	510.77441	2224.59766	1073.42505	2004.35498	1996.58545	2207.98145	5777.12402	753.07861	931.30212	256.28131	312.4223	908.30115	189.4819	495.91437	785.03448
		GBAA_3799	31	35	25		msmR	11.5	257	217	44		CC_1035	2159	5995	1564	1727	2013	1314	724	773	4662	1298	1215	5207	3706		CP1063	492.74622	4899.44385	766.99335	2608.87354	2161.56641	783.03888	2698.00391	975.04895	1168.99048	1910.31006	1602.68896	5557.22559	745.82904	1533.00049	388.52219	369.11798	963.51263	391.2272	1041.13611	646.06647
		GBAA_3266	58	180	317		ysxB	14819.5	5092	8096.5	7543.5		CC_1047	1268	4655	744	458	832	803	831	232	2830	1011	1350	1426	2493		CP1064	320.09827	472.50739	713.46777	326.78665	521.35248	807.42084	629.10754	952.46887	689.88654	744.53125	651.01776	8218.15039	515.29523	739.49573	677.56653	740.1825	200.2672	600.73645	1580.71606	254.25446
		GBAA_4849	345	372	403		levG	75.5	66.5	65.5	76.5		CC_1036	5410	10523	2718	3727	4385	4103	2364	1637	9387	5201	3030	6848	10145		CP1065	7635.04688	9449.6875	6492.79883	30205.64453	11936.9502	8842.37891	9209.15625	13391.59961	7573.03906	2620.98511	11577.73047	41057.30859	7106.23242	5126.27393	9046.17969	9563.83984	2837.57959	9085.60742	16128.20996	6264.73438
		GBAA_1845	125	145	209		yopI	1	23	73	15		CC_1048	1611	3456	1871	2015	1063	1561	1379	512	3653	1836	3594	1851	8547		CP1066	2774.91113	2721.90259	1474.79346	2628.57153	2479.87598	1928.10352	1155.81226	3360.39795	3597.80347	1647.38257	5150.2793	23862.87891	1389.58545	1182.21924	2173.82666	4093.83252	777.54834	2003.38599	5192.61719	972.57507
		GBAA_0202	9634	10091	9606		ysxD	152.5	20.5	79	111.5		CC_1037	2657	10429	2217	2196	3468	1585	1406	1138	7082	2793	1724	5227	6076		CP1067	561.14636	611.88202	625.49597	694.93005	699.6712	621.2489	1268.32397	1274.55542	835.83252	524.61926	1212.95703	6059.45654	499.67316	785.4032	844.84778	1091.49084	415.13605	917.9837	1811.31299	449.54407
		GBAA_2979	46	47	100		cypA	363.5	131	174	296		CC_1049	3743	16722	1234	791	2477	2565	2314	1497	10077	2377	6306	4365	10163		CP1068	5695.37988	6190.06055	5223.30176	11893.92969	8807.08301	8118.97852	10685.51953	13184.39453	7946.91797	3915.41992	12801.13477	50469.83984	7502.42383	7071.31445	9231.43359	11801.9502	1663.02905	9974.61328	17753.96875	2335.2915
		GBAA_2836	120	128	206		yhdW	258.5	269	222.5	188		CC_1038	1440	4707	984	849	1368	1028	1749	631	2737	1160	1502	1190	4026		CP1069	1447.67651	926.78699	1941.05505	1651.64893	2332.44434	1860.30103	1693.16895	3949.61719	1471.82202	460.91116	2572.28101	13881.73047	1475.00098	1247.24915	2392.98193	1793.83447	641.92957	2364.92871	2674.9895	1361.35046
		GBAA_1367	403	256	52		gpr	114	1.5	39.5	42.5		CC_1050	462	858	494	543	334	472	377	195	1027	445	708	502	1586		CP1070	3088.14502	2233.26953	1213.48999	1307.5354	1737.83899	1680.7644	296.28619	2738.4502	1703.33154	1716.28748	3893.98853	13150.31055	1361.76147	1005.44971	2419.63208	3088.73901	1080.04431	1929.52454	4004.93311	1648.53247
		GBAA_1367	447	349	75		yjdH	1	1	15.5	1		CC_1039	918	5691	1021	876	1533	779	798	673	3819	1459	798	1539	2930		CP1071	4482.98975	5402.65869	4541.1875	5563.05469	4947.49219	6034.41602	6580.24023	6500.64893	5879.82227	4459.78125	9098.66211	29809.57031	4350.06738	3826.48364	5021.92969	9168.25391	2947.57861	4977.78125	15345.46484	2392.0625
		GBAA_1565	292	338	288		acoL	211.5	102	133	203		CC_1051	2759	9164	1635	1494	2242	1703	1983	914	5388	2085	2650	3223	4562		CP1072	444.14642	1005.15259	949.85901	885.52539	563.9361	848.69806	1218.35889	1709.18506	1108.4574	510.84064	869.35779	7843.78125	961.25024	703.367	864.44324	1050.42261	382.4877	932.18933	1678.18506	422.48273
		GBAA_5707	130	171	16		ytcJ	935.5	431.5	585	505.5		CC_1040	2293	8359	2314	2300	2700	2264	1420	1184	5493	2943	1903	3136	5516		CP1073	1009.98438	2217.8916	1183.49902	2122.08789	1976.25098	1084.74963	900.62817	2476.13281	2241.55957	6423.68262	1706.25952	21797.83008	1090.89001	13958.58984	1161.41846	1368.30847	867.77087	896.86292	2947.36597	1313.099
		GBAA_0820	117	160	169		yfkE	209	951.5	728.5	162		CC_1052	884	1243	710	786	733	752	666	289	1851	650	1070	787	2885		CP1074	1496.2345	5729.38135	544.5274	4439.61035	2924.42212	385.29791	5643.13916	1204.72095	2409.73804	2596.51855	2360.67993	8445.02344	1269.87354	1124.91675	1145.79199	1941.75	945.07837	559.53027	2686.58105	838.39764
		GBAA_2900	292	327	140		lctP	40847.5	25490	23717	14874.5		CC_1041	997	5430	1231	1129	1717	871	1106	958	4031	1647	1117	1781	3924		CP1075	3204.6709	34930.41016	3374.08545	62300.44531	7504.67188	3989.93091	24703.47461	9981.98633	21552.91016	12355.02539	13030.7207	52116.91016	8675.91211	12812.87012	6953.24707	26449.98438	12434.5498	8409.20996	41273.86719	10174.93457
		GBAA_4239	143	140	242		yxeA	1	1	193	19.5		CC_1053	1474	4116	1327	1034	1642	1089	871	644	1902	873	1337	1829	1568		CP1076	275.58612	284.65091	87.80593	90.50131	72.37485	87.18668	132.7005	289.73212	223.0876	178.75424	104.86591	790.24231	202.33415	414.7652	86.26521	83.32458	57.49943	265.8298	255.90344	72.16006
		GBAA_3079	76	51	65		yhcT	858.5	301	211.5	422.5		CC_1042	1845	2238	1295	1978	2016	2052	663	687	1924	718	1085	1884	1684		CP1077	558.21832	2711.66846	279.02991	2410.83545	524.6864	247.6579	1337.4519	354.2149	890.66309	831.59167	724.38849	2762.65088	259.35321	500.8559	244.597	289.39676	378.9899	130.34625	527.29718	333.49176
		GBAA_5226	343	403	308		ytrC	100.5	142.5	278.5	147		CC_1054	650	2352	1917	2213	493	528	864	511	2118	926	2064	373	5912		CP1078	540.80457	380.08411	115.18822	238.91986	218.3622	173.88361	324.67578	394.6188	358.14874	596.18304	1053.2699	1900.65259	279.57751	758.19086	287.84491	412.74435	72.51042	344.50818	667.60254	150.43076
		GBAA_2231	9	11	46		yvaM	754	793.5	561.5	343		CC_1043	4969	30832	3484	3292	4108	3863	2464	1743	20066	8348	5735	9839	22894		CP1079	624.54388	1117.43542	1053.41101	1797.29199	1168.81763	944.51208	1731.61548	1572.06299	1251.71606	578.84515	1293.75854	4652.26758	1671.88354	838.69025	1063.8269	2071.30151	492.39777	1284.34546	2626.81152	525.20532
		GBAA_2453	15	34	70		ycgH	2416.5	2025.5	2628.5	2123		CC_1055	959	3145	490	401	474	536	698	232	2101	899	847	656	1986		CP1080	1213.90796	627.35785	490.603	1084.74304	1081.48999	727.56763	451.68427	3321.29395	1320.26758	867.95544	1396.60852	7833.42139	675.92615	2372.15161	728.40399	1217.32104	200.88779	1028.86133	2163.9021	475.05811
		GBAA_3886	216	179	133		tuaB	178	45.5	52	55		CC_1044	5806	23263	4864	4695	4385	4021	4755	2019	11002	8407	7274	7446	18183		CP1081	1003.95258	1490.73303	2265.46509	1043.19531	596.67041	518.58209	1095.74097	624.9314	874.36566	591.17004	905.5545	4039.79199	385.944	551.21021	215.05	187.7193	275.65189	243.10596	615.30762	282.43402
		GBAA_1422	106	157	134		yoaR	369.5	547.5	369	209.5		CC_1056	4216	14467	7089	7369	3229	3490	3543	2001	15606	7328	6539	2727	20563		CP1082	1123.96606	5117.7207	1109.12891	2022.53052	3738.93994	7083.51953	4271.09668	7677.07422	6156.2085	3783.62549	4445.34766	56880.22656	1566.15039	4211.87695	1462.79248	4264.85059	892.51196	2788.86304	14301.91016	890.55798
		GBAA_4217	69	60	57		yxeI	1	87	104	109.5		CC_1057	1955	7644	2552	1674	1613	1850	2157	409	10059	2762	2256	3759	6095		CP1083	1032.82483	1125.79102	1158.08301	2392.47803	1746.12793	1451.85889	2528.08691	3316.24316	2122.36353	1106.69897	3302.61963	12827.08594	1432.36841	2132.09546	1670.54199	2461.31201	583.17963	2839.20557	4097.91016	602.32312
		GBAA_4379	687	664	74		fliR	1133	1862	3020.5	1538.5		CC_1069	958	2616	684	697	659	935	873	255	2243	1414	848	1424	2820		CP1084	4300.23096	6364.66553	9446.30566	6148.0332	9215.63184	20977.57031	4408.03516	13537.73047	7651.77295	9797.41797	9204.52734	61176.64844	6876.36914	14366.93457	3023.56689	4446.29443	2073.90698	5855.74512	13885.2002	2226.76392
		GBAA_5713	1232	1304	171		yomV	1	1	1	13		CC_1058	10473	12167	6473	5862	7251	6039	3176	2585	18142	4648	5886	18318	8929		CP1085	760.3454	1437.95044	309.83176	508.50504	2259.88232	892.36615	2029.21301	2319.11035	2748.34497	1172.95752	2773.198	25972.5	438.62482	1080.71973	928.6441	1021.14929	374.09711	891.37134	2941.67212	472.03769
		GBAA_1979	234	199	279		ytcA	666	352	189.5	272		CC_1070	1462	3512	2416	2411	1116	2138	2707	419	8546	4207	2415	3466	9166		CP1086	347.54553	756.82117	314.83786	523.75214	390.3703	245.69385	733.42151	361.16956	383.30292	651.87506	314.53384	2780.13696	244.52106	571.23834	305.16785	369.9631	178.36955	269.51837	761.87708	166.87265
		GBAA_1602	152	167	293		spoVB	1	1	15	4		CC_1059	558	2009	1133	871	827	614	723	211	2886	849	757	1130	2031		CP1087	1335.09424	2164.16943	1945.448	2460.09766	2305.08496	1563.69348	4193.13574	2971.24707	2591.28442	1308.79956	3299.00537	9339.35547	2875.84961	1604.57593	2552.31836	4860.21094	1370.36694	2819.21387	5496.08936	1368.42847
		GBAA_0651	82	119	105		yusT	24	1	101.5	70		CC_1071	777	3262	844	857	911	895	672	376	2508	1131	997	2022	2038		CP1088	2435.29834	1566.80798	2270.88135	2955.91211	2504.07397	1846.79907	1366.41699	6141.32422	2044.58496	1713.11353	3353.74951	12382.33008	3723.78955	2556.03857	2795.03857	3027.25854	2167.58447	2865.2041	4786.43896	2770.18262
		GBAA_3509	140	74	34		yueH	49.5	103	230.5	202		CC_1060	549	1003	725	570	390	573	861	155	2112	681	883	761	864		CP1089	651.15747	2326.04248	466.18008	986.3175	2462.41846	3372.60303	291.57379	2267.57104	4276.82031	4669.26172	3567.95557	32496.85938	805.22974	3002.26855	759.10107	876.58362	218.50775	1011.45416	3567.18311	359.71216
		GBAA_3118	581	765	706		glnR	1121	6777.5	1693	926.5		CC_1072	1070	1987	1352	1246	806	1311	1229	322	5614	2020	1173	2028	3872		CP1090	1013.07678	2210.92651	2039.07642	1076.48633	1593.177	1058.19751	2380.91602	1893.31152	1752.89697	1057.46997	2761.14893	9073.30664	1456.94458	1018.80566	1372.27759	2763.48096	2571.40088	662.35809	4205.45459	2371.24609
		GBAA_0340	64	54	77		lmrA	289	6	69.5	82.5		CC_1061	4556	18031	4623	4073	4830	6145	2787	1507	13601	7500	6205	11545	18169		CP1091	4255.52051	5482.78613	4429.62891	12669.39453	7401.96289	7022.45117	9059.81738	9840.80957	7130.81348	3651.9375	6795.64111	38109.75391	4707.32715	6681.61426	6963.4248	8537.3457	2195.04199	7383.49512	13643.54004	2234.79639
		GBAA_4136	522	893	423		yvdA	330.5	143.5	152	141.5		CC_1073	344	971	233	226	244	314	506	102	894	357	281	485	423		CP1092	812.64984	653.91583	748.70911	1631.44397	1248.09155	984.31763	545.33276	2335.65259	1354.08154	664.59546	1358.31897	9976.51562	1007.53943	1593.06543	1033.41602	1851.7146	320.4967	893.08844	2562.96191	540.34949
		GBAA_1006	324	296	613		cotP	1	59.5	67	32		CC_1062	387	847	281	266	278	335	263	147	831	407	231	375	559		CP1093	499.36493	228.5139	127.26985	447.53589	69.51411	216.28186	296.8208	387.43439	242.38155	427.44684	308.0152	2392.46191	133.07558	265.6803	163.60345	302.38367	72.95404	153.3414	581.47473	100.48475
		GBAA_1982	1926	1815	318		yorA	6	87.5	62	39		CC_1074	1519	2312	2049	1902	960	1923	1536	392	7654	2558	1650	2589	5077		CP1094	2380.04443	3542.45215	2984.67383	3740.23389	3065.12598	3275.26245	2534.05762	5125.80664	3559.18164	1979.97998	4757.54102	24655.35938	1875.65894	2238.37695	3209.7019	6091.92676	1627.51953	3557.00098	8524.41113	1604.04749
		GBAA_1354	2977	4031	2428		ycgP	358	24.5	150	170		CC_1063	1107	3769	1275	1086	936	1074	1530	250	5252	1258	1170	2072	2969		CP1095	277.99231	347.61035	347.04193	492.09052	335.77539	692.02332	354.58154	379.78528	368.81512	572.44189	193.6257	1719.7644	384.84186	802.1228	185.60626	164.07996	119.2604	165.7229	322.22296	133.93109
		GBAA_4516	3056	2972	2262		alsR	493.5	456.5	317.5	234.5		CC_1075	1326	3057	1622	838	857	1296	1480	315	3773	1041	1779	2228	1341		CP1096	2639.76196	2061.22559	1966.52588	3855.99805	4659.05469	2384.58398	2622.59033	4615.92578	2247.2998	924.35034	3915.18701	15480.55469	1808.56299	1762.31848	3347.6604	3421.4585	830.0318	3555.51807	5538.35059	2005.19897
		GBAA_3574	175	217	191		thrZ	204.5	88	97	219		CC_1064	3812	19702	4582	5137	5439	4676	3973	2007	12869	8176	4693	9328	16884		CP1097	932.39954	680.58429	369.52661	732.32458	573.18671	786.73779	610.67212	1130.95044	800.63696	986.25403	1046.03076	8142.18652	486.23846	687.92615	626.37378	834.04364	141.897	646.71954	1593.12744	232.18945
		GBAA_0533	327	319	428		yopJ	137	53	144	121.5		CC_1076	1689	2382	1691	1383	987	2022	1758	379	7214	2638	1788	2242	4219		CP1098	411.26733	873.07764	418.25397	1594.5415	357.22235	686.23798	917.13843	961.00031	1048.50818	658.26099	656.64386	4868.07764	290.48254	776.51062	268.01184	359.22131	264.5925	306.0538	1296.0365	228.29776
		GBAA_1996	930	866	45		albF	203	133.5	146.5	60.5		CC_1065	805	2716	1486	1026	732	743	749	265	2565	923	659	958	1864		CP1099	1026.51892	1114.63	1692.79346	1210.00049	1472.75659	2654.95898	2148.69946	2052.11865	1968.3125	1344.99048	1549.13696	9974.68164	1951.56348	2075.03442	1272.17004	2239.20996	746.08862	1116.72998	2952.04346	876.0531
		GBAA_1996	736	695	60		yaaR	878	700	1965	1079		CC_1077	4979	9535	3161	3004	3274	3824	2630	1240	12853	4465	3182	9929	10523		CP1100	1934.24658	1586.26404	1498.54797	2390.83887	4192.31738	3168.34204	1185.14941	5375.37598	3938.89795	2035.49902	2967.13696	21119.92578	1201.2251	3637.00635	2051.53613	2081.97144	509.75345	2486.6543	5070.76953	1334.96655
		GBAA_1116	194	206	55		yjcL	1	79.5	86	85.5		CC_1066	790	2385	2025	1594	1209	1107	1392	502	5315	1247	1838	2274	2158		CP1101	972.00049	353.28729	129.6624	496.7146	552.11877	605.41357	306.4144	356.48495	371.77255	413.69034	1257.20447	3006.30396	197.20064	269.5379	638.37585	547.59637	85.68165	201.58749	965.6261	137.33435
		GBAA_3412	289	364	492		flhB	1986.5	5449.5	15396.5	1958		CC_1078	4951	16964	5547	5900	4246	9654	5522	1730	23284	11788	7289	12065	29631		CP1102	729.38184	622.32526	331.7511	516.61298	249.22455	361.64865	682.13831	775.79443	548.05603	462.46857	607.6955	2836.77051	229.843	370.77869	267.86102	537.9054	141.26601	267.01556	1072.6095	217.63765
		GBAA_4304	78	53	102		ylbG	1176.5	672	346.5	421		CC_1067	453	677	398	354	332	428	421	154	1229	456	374	711	799		CP1103	2042.65747	7253.25439	2893.68457	3300.57251	3217.39111	2941.5918	6048.41211	3642.44507	2919.36523	2651.96997	5027.31689	12559.35547	4175.5918	2277.51245	3415.19971	5233.12695	2365.5293	2920.55713	6862.62305	1919.49097
		GBAA_2482	91	79	41		ydaK	1	6	59.5	50		CC_1079	1601	6448	1467	1522	1667	1741	1580	612	4617	2530	1679	3615	2061		CP1104	1315.99512	1315.78711	1236.94409	2125.09033	1858.99451	1985.60449	1564.04004	2476.58398	1655.6604	559.35199	2119.91943	8179.25488	1400.98303	825.78186	1265.052	2253.5481	261.4375	1625.25854	3819.70947	277.9003
		GBAA_1566	4955	4258	83		yufQ	92	44	157	136		CC_1068	1289	4599	2045	1684	1509	1663	2651	586	6597	2975	1646	2816	6627		CP1105	1732.56152	1460.08301	1135.07593	1441.38745	1568.74805	1667.16101	3059.2041	2936.83447	3340.93408	1759.11499	2485.39453	23349.21484	1168.599	1285.09009	1398.09009	2356.3855	1127.953	1224.09204	4976.66797	1412.20459
		GBAA_1566	4830	4174	68		yxeR	1	176	181	39.5		CC_1080	2250	7552	3800	3807	3010	3644	2200	1207	9745	4387	3462	6873	7836		CP1106	2452.50488	2548.64209	3481.65112	1370.55444	2707.63403	10359.70703	3433.48999	7096.82812	5111.91113	5343.22559	3254.51758	17670.53516	4285.64502	4935.36719	2292.67139	4688.83154	1476.51392	2648.61719	12195.86035	1297.19458
		GBAA_5117	40	48	95		yopP	1	2	157.5	60		CC_1081	982	3105	817	728	751	928	783	348	2646	1074	976	2201	2013		CP1107	2621.24609	1991.74902	3432.66235	2539.18018	4014.87939	3369.81543	3658.40869	4461.90771	3360.93408	1380.2644	3769.07397	15135.55469	4918.29834	1784.97803	2786.70361	7460.73242	597.73273	3962.59302	8729.01953	1661.36523
		GBAA_4150	516	752	1100		yplQ	195	237	468	211.5		CC_1093	1265	4692	1568	1326	1390	1734	2007	503	5274	1883	1542	1741	2045		CP1108	1166.4425	794.56726	1101.56055	1912.0675	2595.89502	1541.82544	838.57709	4002.74121	2222.1001	596.54987	2585.82764	14472.61914	1426.95557	1245.27222	2098.94043	3496.15454	320.19995	1880.49194	4315.98633	770.64587
		GBAA_1579	822	914	222		moeA	1624	500.5	494	1657.5		CC_1082	262	576	311	239	230	314	365	121	564	285	303	324	521		CP1109	720.1499	608.43298	264.14981	360.36496	551.6214	288.8703	904.95569	916.53992	587.4234	577.02301	919.93945	4088.62793	450.42413	505.6142	662.72125	835.612	224.53281	416.57843	1691.94409	317.06509
		GBAA_1138	251	190	44		pucR	187	50.5	58.5	112.5		CC_1094	462	955	1057	806	412	639	569	210	1481	496	583	505	1496		CP1110	752.82501	1455.40149	1235.42542	1135.76294	1493.10107	1699.36548	2303.66504	3632.34497	2353.37061	1202.92334	2330.78271	14516.98438	1000.8728	1651.16895	2106.42041	3859.78857	613.66937	1809.87354	6047.75586	457.76636
		GBAA_2531	331	444	127		yezD	1	109.5	123.5	89.5		CC_1083	280	876	292	247	273	276	268	104	860	255	327	440	674		CP1111	4042.76367	3626.22217	4245.14697	8691.79102	7418.06641	5248.47266	8921.82617	6934.99756	8931.13672	1132.06909	8549.33789	31206.05078	4531.93115	1656.77197	5620.67285	11327.58496	2078.7251	7457.40625	14200.65527	3572.86572
		GBAA_5090	183	246	15		yitL	140.5	131.5	267.5	197.5		CC_1095	552	1708	463	387	428	476	701	170	1499	659	543	587	1020		CP1112	2219.13916	847.58374	1001.32373	2507.54443	1546.53052	1316.68347	601.43616	4397.55859	1582.94653	499.46136	2473.36401	14665.84961	1092.2981	1285.12732	1582.13403	2008.698	278.16504	2507.16748	3009.00049	615.14001
		GBAA_3624	119	142	164		ybfK	86	98.5	254	347		CC_1084	4239	19401	3719	4102	5462	5736	3432	1926	14114	8148	4021	10715	21159		CP1113	1674.00293	1270.15649	1003.07825	767.95215	1268.0437	1832.42102	2655.13354	2378.72046	2137.81104	1397.07251	1980.43298	16027.42969	672.38324	1103.42847	1957.41748	2604.83691	525.5202	2340.59204	3976.42505	862.08301
		GBAA_5486	125	152	80		yqeG	1041.5	538	1291	904.5		CC_1096	1007	2752	1353	1033	657	1348	882	349	2594	1053	1112	1448	3394		CP1114	1179.80347	1788.84058	1648.75659	1376.62695	1621.83105	2767.12354	3236.47998	2858.61206	3464.49658	2058.32715	2787.59595	12356.36914	1785.94299	2541.93945	1576.44348	4763.43262	496.32834	2035.302	7572.18652	477.33502
		GBAA_0821	277	274	426		bdbC	423	180	368.5	677		CC_1085	1340	9753	1936	1187	1192	1945	2286	388	7832	1596	2437	3483	5966		CP1115	7792.35352	8849.06836	4626.98193	13001.16504	11574.50781	14350.59473	12577.67969	18652.73047	11539.20508	6048.80371	15780.74512	52080.67969	14838.04004	12130.5	9961.3584	19025.96484	2020.41748	15387.3252	27409.48047	2775.60205
		GBAA_2542	112	108	79		tuaF	505	162	222	354		CC_1097	3059	5564	2837	2521	2452	2922	2262	932	5643	3756	2295	4689	6726		CP1116	3044.54541	1338.96802	1775.61108	2814.80151	3188.65088	2049.76807	978.08069	5680.021	1838.06543	717.02881	3814.18213	22021.24609	1437.05957	1088.073	2535.55542	2709.67749	403.62622	4306.40625	3942.98535	1096.66174
		GBAA_0165	266	345	116		uxaA	685.5	515	468	255		CC_1086	784	1666	651	480	425	701	1195	181	1704	551	935	561	1197		CP1117	798.26837	419.72159	172.78149	335.5545	133.39349	293.0582	608.64435	322.02051	476.45261	454.05188	1015.37933	3625.38647	193.61124	391.33331	540.90143	321.36066	94.64737	166.80315	379.11267	156.94051
		GBAA_3511	250	237	154		spsL	366.5	24	145	162		CC_1098	1771	4291	2840	2683	1439	2041	1729	646	4931	1683	1995	1871	6173		CP1118	58765.72656	63492.97656	29343.31641	72491.30469	49249.85156	31710.01562	72439.69531	45297.14453	75102.76562	55518.68359	76243.35938	61161.53125	53831.42188	45237.71094	59868.66406	61905.44922	31324.00586	35437.48047	41927.61719	42833.65625
		GBAA_0597	354	187	63		yclJ	99	1	49	153		CC_1087	2985	21637	4593	3113	3587	4095	3343	1095	16802	4851	4937	7343	13259		CP1119	2793.93213	4105.13525	6868.39307	2480.85352	3796.32104	8092.54883	6680.53125	5809.56348	5580.53711	2059.44995	7786.52393	30909.45508	6776.99805	2993.69604	3270.052	8513.59473	890.94	5941.90527	15115.17578	767.2887
		GBAA_1119	95	99	70		ydhJ	61	8	66	119		CC_1099	6367	26371	6782	2751	3487	9092	9856	1001	19263	4649	17516	6427	15130		CP1120	839.58582	2289.95361	755.59601	1259.33899	2486.31299	1222.48755	2173.65186	2588.98926	1677.19751	831.6333	4345.22266	12345.48047	1163.29443	1907.60938	1615.5061	2089.57739	595.99084	1832.63599	3526.44922	634.94342
		GBAA_4541	922	624	711		yxeP	1	18.5	33	16		CC_1088	666	2028	865	662	506	600	1009	208	2101	726	819	743	1444		CP1121	1463.98047	610.78394	346.92072	710.15002	744.125	913.21808	304.80371	1290.43201	1106.78052	1159.72998	1006.08386	6656.05664	483.8988	722.24438	725.95544	1135.51501	149.68304	330.37222	2187.19751	399.13733
		GBAA_2188	1356	1351	168		ywhK	306.5	173.5	395	172.5		CC_1100	1543	5007	2018	1851	1049	2174	1768	492	4422	1790	2384	2511	6062		CP1122	606.77209	446.19946	265.41229	1525.55493	139.3343	105.64204	487.1937	231.04932	307.16113	452.16852	206.7802	1378.18152	148.35605	391.44672	145.0192	232.60721	193.9978	161.81689	415.19675	494.05219
		GBAA_0990	50	37	4		yobS	1	30.5	147	69.5		CC_1089	1658	7248	1547	1243	1535	1977	1207	571	6690	1742	2095	3558	4519		CP1123	184.21846	221.10745	204.01346	445.79663	27.75174	100.06932	218.68729	164.64835	175.41185	224.3055	107.26225	976.25061	123.125	486.66168	51.44022	39.74792	90.01257	60.64664	94.06725	90.28514
		GBAA_0990	48	49	18		ycnL	1	1	149	65.5		CC_1101	886	3427	839	443	1139	1115	1361	262	2407	663	1677	891	1795		CP1124	2930.85742	3158.01221	3124.16553	5680.08545	5059.11328	4385.97754	5035.77783	5944.72559	4205.49023	1593.37354	6591.4082	21345.70508	4324.32373	2867.6626	3231.04932	5787.85645	1058.87866	4655.27002	8324.81934	1053.80896
		GBAA_0776	116	110	113		yusW	113.5	91.5	89	61		CC_1090	1862	4377	1446	1133	1156	1901	1887	393	5332	1490	2115	1366	3260		CP1125	2486.71045	1676.17505	642.59509	2139.14014	2091.53149	811.78186	1941.97546	2123.62256	2216.15503	1129.56677	2550.06396	16422.72461	534.26917	893.58154	2022.17603	2689.19995	423.00644	793.88544	2622.2124	657.26648
		GBAA_5406	154	204	315		yugO	1242.5	177	154.5	307		CC_1102	3115	7552	2523	2476	1259	3463	2233	601	7977	2472	3970	1703	9463		CP1126	1275.73145	1272.75439	1036.66211	1193.021	1261.69189	2843.73804	1930.96948	2401.01953	2610.38184	2929.66455	1754.68298	13072.68555	890.71448	2542.83691	1196.79199	1512.29907	381.39926	1220.0365	4511.0918	586.68787
		GBAA_2362	64	70	100		uvrB	598	447	864	811		CC_1091	1062	2530	737	815	808	1027	502	333	2186	1210	995	1927	2226		CP1127	373.37689	188.85236	157.05969	188.97211	201.52005	356.67419	150.429	604.13928	319.85992	409.95786	139.98184	1097.89258	531.51392	511.59503	166.33249	160.31931	57.89259	146.3215	575.67126	67.74156
		GBAA_2362	70	46	127		yxnA	1021.5	624.5	614.5	316		CC_1103	3937	5988	2502	1975	3114	2907	1650	1329	8474	2223	2893	8056	4434		CP1128	468.84924	91.36451	158.48145	201.5045	336.62399	193.60899	111.0212	356.71967	285.45605	331.97388	108.8428	809.57703	275.42517	342.47778	87.07333	71.37959	40.29295	149.53725	224.3479	170.49731
		GBAA_0928	290	373	231		yngB	178.5	78	85	96.5		CC_1092	867	1876	741	731	780	760	591	309	1543	677	800	1232	1284
		GBAA_1122	287	230	483		ytnJ	114.5	105.5	102	176		CC_1104	428	646	493	496	270	585	474	146	770	360	617	321	1181
		GBAA_4866	181	67	29		spsG	672	36.5	120	377		CC_1105	809	3204	799	609	774	697	541	334	2220	716	802	1638	2020
		GBAA_2650	62	38	50		comFC	378.5	1342.5	489	196		CC_1117	559	1741	532	380	466	514	442	237	1100	489	659	688	1156
		GBAA_1832	1054	962	261		fabHB	620	298.5	475	372		CC_1106	2474	12606	3213	2738	2931	3090	4847	1132	9456	5908	4377	4245	17325
		GBAA_1746	3174	1807	2427		yhdY	156.5	82	40.5	37		CC_1118	685	1124	1185	1265	528	762	707	241	1170	452	1113	488	2255
		GBAA_4071	1436	652	61		qcrC	1614	1308.5	1028.5	612.5		CC_1107	809	3675	1691	1156	1294	805	676	552	2169	867	816	1721	2345
		GBAA_4071	1436	612	85		yjiB	1	69.5	72	210		CC_1119	1166	4093	733	392	830	770	442	420	2327	744	1643	1058	2348
		GBAA_4425	1214	1010	1412		ybbE	14.5	26	79.5	122		CC_1108	970	3308	972	665	793	802	1204	349	1930	763	1199	997	2289
		GBAA_3095	593	700	165		yfiJ	83.5	600.5	411.5	102.5		CC_1120	734	1552	885	875	395	790	510	227	1847	573	1211	362	2724
		GBAA_3535	61	81	151		yueI	242	47	275	135		CC_1109	448	1850	488	385	492	448	324	211	1165	510	401	683	1174
		GBAA_3902	26	41	48		levR	318.5	171.5	100.5	187		CC_1121	2690	6797	1383	1193	1884	1935	1078	748	4743	2239	2267	6760	4921
		GBAA_3604	72	75	105		yxdL	328.5	277.5	242.5	216.5		CC_1110	935	2274	709	586	622	711	621	283	1593	842	759	1084	1829
		GBAA_0548	109	120	122		sigI	333.5	140.5	206	281		CC_1122	1097	2783	2879	3580	1025	1434	1300	538	3007	1006	2508	738	6870
		GBAA_1090	46	44	12		yqjA	1	41	273.5	270		CC_1111	624	3524	805	532	612	683	599	268	2662	791	827	1134	2405
		GBAA_0311	79	54	108		yurQ	663.5	181	169	225		CC_1123	461	817	197	217	230	279	388	132	786	220	296	396	571
		GBAA_2632	31	7	11		ydjC	280	87.5	83	20.5		CC_1112	598	1165	1057	701	780	474	465	381	849	348	421	507	971
		GBAA_1548	498	379	728		pucL	1	37.5	224	72.5		CC_1124	563	637	655	779	318	651	780	181	883	340	1227	402	2133
		GBAA_3223	120	98	176		opuCA	584.5	157.5	219	229		CC_1113	11343	49159	10279	12954	13134	19338	3983	4574	27730	31142	15080	24214	57279
		GBAA_5501	212	197	292		ywlC	1	1	145	127.5		CC_1125	2881	8332	3866	2104	2291	2230	3039	1164	4082	2118	4157	2819	6137
		GBAA_0711	145	137	189		rapI	1	290.5	117.5	40		CC_1114	632	1116	543	408	490	477	560	234	864	342	658	478	1042
		GBAA_5128	65	96	107		ywfO	1	53.5	217.5	62.5		CC_1126	1452	2489	1307	1278	726	1502	1638	392	3041	1314	2415	1180	5819
		GBAA_3529	1843	1688	2262		ydfM	1138	1387.5	991	428.5		CC_1115	1554	10382	3310	1700	2685	1675	2216	1273	7493	1903	2001	2262	6368
		GBAA_1863	96	94	102		yozM	451.5	179	166	121.5		CC_1127	13309	44105	11302	11902	14430	12847	10342	5446	29193	16735	12737	23270	47142
		GBAA_0603	320	266	173		yteJ	1383.5	191	211.5	1142		CC_1116	1844	4805	1794	1071	1479	1673	1520	643	4189	1985	2165	2016	4698
		GBAA_0603	193	161	144		ytgP	484.5	363	246	202.5		CC_1128	9327	31088	10249	10799	3672	15017	10064	2908	23042	5681	41552	3810	58812
		GBAA_4296	298	352	391		ytnI	28	30.5	20.5	17.5		CC_1129	906	3536	660	735	709	781	587	384	2534	843	994	1907	2131
		GBAA_1874	119	130	80		yraI	59	14.5	77.5	160		CC_1141	1967	7598	998	977	1404	1141	1227	706	4399	1923	2130	2139	4613
		GBAA_2264	169	236	89		ycgO	398	338.5	171	346.5		CC_1130	774	2847	657	580	785	667	610	349	2153	971	747	793	2074
		GBAA_0284	134	140	159		xkdW	1	58	99	93.5		CC_1142	1275	3327	1174	1243	1176	2235	990	481	4316	2374	1634	2164	7445
		GBAA_5204	677	847	1247		ywhH	1	115.5	164	61		CC_1131	505	1386	452	425	525	368	347	227	981	400	376	786	768
		GBAA_2083	117	89	18		ynbA	156.5	598	288.5	265		CC_1143	9377	44669	8226	9018	10209	8558	4430	4181	24489	16698	11995	22177	36228
		GBAA_3037	36	23	15		dhbA	13789	2234	3353.5	4838		CC_1132	3227	7984	1318	1370	2406	1932	1678	961	6076	2291	2353	3021	5847
		GBAA_0199	92	71	51		rapC	549.5	1595.5	433.5	447.5		CC_1144	2523	7001	2150	2888	1751	2640	3053	845	8926	4414	4700	3003	18152
		GBAA_4294	333	386	442		yfiS	58	134.5	174.5	58		CC_1133	450	1591	292	347	349	278	309	187	1119	448	340	714	816
		GBAA_0349	202	175	267		ydfB	230	3	39.5	18		CC_1145	1749	5068	600	780	1245	996	930	560	4056	1323	1132	2304	1702
		GBAA_2825	118	104	39		ybaS	41	1	1	1		CC_1134	1772	1545	1923	2376	3233	1219	440	1497	911	456	645	1053	970
		GBAA_5188	60	92	137		yyaN	1788	2115	1452.5	957		CC_1135	3269	6433	890	1685	2963	2443	874	928	6153	1993	1194	8278	4501
		GBAA_5704	925	601	898		yheF	1	1	4.5	1.5		CC_1147	81	111	104	984	244	85	42	67	81	78	74	97	82
		GBAA_4326	488	490	32		ymfD	404	372.5	304	255		CC_1136	488	981	308	444	367	401	406	164	753	356	438	496	940
		GBAA_0528	169	149	274		araM	1	76	91.5	13		CC_1148	1325	2798	954	905	947	1284	618	360	2826	1455	970	1431	3315
		GBAA_3706	180	101	196		kdgT	446	594.5	369.5	171.5		CC_1137	694	3353	558	584	618	475	579	349	2368	894	647	1288	2103
		GBAA_0409	501	360	319		bmrU	451.5	395	225	171		CC_1149	356	1381	286	403	325	282	388	187	676	433	366	439	615
		GBAA_5485	42	37	86		yisU	58	15	61.5	66		CC_1138	768	2572	682	745	906	475	639	380	1689	727	830	507	1991
		GBAA_1384	50	58	75		hutM	270.5	386	299.5	102		CC_1150	1677	5643	1897	1808	1581	2432	1347	559	5615	2926	1780	3592	10847
		GBAA_0571	92	89	28		yloC	1148.5	600	926	1184.5		CC_1139	1148	3106	1176	1233	1222	959	444	518	2397	783	750	2436	1768
		GBAA_4338	101	127	45		yhdC	87	91	112.5	67		CC_1151	955	3507	487	656	778	749	547	275	2185	1269	893	1535	2361
		GBAA_2432	70	77	11		ytcC	76.5	59	40	52		CC_1140	1354	5481	913	938	1046	1255	895	536	4321	2198	1309	1821	3238
		GBAA_2068	93	52	16		ybdM	1	1	83	33		CC_1152	2572	7103	2145	2189	1441	2414	1631	686	6634	3338	3733	4298	10360
		GBAA_3269	20	56	51		tagB	2950	4362	2109	963.5		CC_1153	17132	31339	18621	14300	12475	9168	3483	4698	24015	7868	8308	29252	16859
		GBAA_2574	4	5	10		yclA	137.5	1	95	170.5		CC_1165	2203	8219	3662	2593	2047	2685	2701	775	6974	3231	3396	5578	5504
		GBAA_4096	46	68	92		yqjF	1	140.5	45	39.5		CC_1154	1005	2671	1275	946	627	1149	2045	375	6003	2262	1865	2183	2081
		GBAA_1664	148	101	114		ywrO	5981	3470	2206	2956.5		CC_1166	1427	3873	6112	5192	2087	2730	1135	1318	4388	2608	2004	3838	3713
		GBAA_0384	1526	1910	122		recN	786.5	1428	1810	594		CC_1155	1845	6466	1527	1154	1356	1378	1254	480	8175	2345	1532	3085	5103
		GBAA_4974	751	876	335		yodT	1	1	56.5	11.5		CC_1167	1039	2668	1515	1047	754	1302	1092	383	3662	1309	1015	1990	2612
		GBAA_2442	1192	1086	737		arfM	1	8	109	41		CC_1156	895	2867	1623	1157	605	1057	1508	374	6324	1898	1896	2156	1962
		GBAA_2658	829	666	378		comGB	377	141	312.5	261.5		CC_1168	2993	11503	4497	4854	3629	5692	3082	1427	15131	7399	4700	8930	18590
		GBAA_2073	31	38	60		exuR	1	83.5	99.5	28.5		CC_1157	1068	3736	1156	723	908	815	1190	218	7325	1661	895	2222	3407
		GBAA_1500	119	129	115		sunT	1249.5	4111	2371.5	923		CC_1169	2543	7796	2751	2592	2389	3001	2090	872	7671	4110	2821	5883	8562
		GBAA_0077	324	338	8		yobR	52	36	112.5	66.5		CC_1158	1892	2103	1153	1086	932	1277	1423	446	5011	1359	1563	2136	1852
		GBAA_5086	229	128	155		yitZ	247.5	171.5	240.5	95		CC_1159	2725	11166	3664	3011	2476	2981	2462	772	14025	4296	4061	7381	12656
		GBAA_3053	59	56	64		yolC	38	2	28.5	11		CC_1171	351	1039	490	346	323	400	500	153	1087	459	397	630	583
		GBAA_2928	933	1058	123		rocR	117	84.5	105	92.5		CC_1160	1166	2605	2591	1447	640	1435	2373	380	6556	1932	3416	2514	2215
		GBAA_4587	63	27	56		fliT	7493.5	5780.5	7560	6854		CC_1172	375	742	567	494	355	545	526	176	1923	787	415	702	1189
		GBAA_3400	214	210	189		spo0A	207.5	258.5	706	451.5		CC_1161	491	1561	765	609	395	393	466	199	1555	594	473	805	1046
		GBAA_3308	143	121	88		yebA	1	31	142.5	154		CC_1173	4222	15201	6206	5261	4990	6889	3750	1753	12651	7901	4921	10093	18308
		GBAA_5013	241	249	251		yqaL	1	1	181.5	7		CC_1162	11003	20741	10695	6787	4205	11755	18644	2014	52311	17167	23460	21301	17662
		GBAA_3313	129	154	61		yrrC	678.5	328	585	563.5		CC_1174	346	755	422	498	308	431	393	151	1317	584	294	553	794
		GBAA_3017	252	314	394		ydcH	200	159	193.5	182.5		CC_1163	5353	25242	5403	3444	3763	5284	6862	933	42627	7990	6080	19262	19759
		GBAA_2306	68	113	10		spoIIIAC	1	1	13	3		CC_1175	851	4102	1232	991	841	2045	1048	354	2675	1335	1193	2512	1961
		GBAA_2263	234	151	180		ndhF	372.5	345.5	100	46		CC_1164	1177	4517	1522	1339	862	1923	1533	392	7383	2594	2488	2413	3632
		GBAA_3423	2290	2812	4574		moaD	619	178	244.5	871		CC_1176	1913	7352	2662	2495	1975	3702	1467	723	6805	3753	2574	5051	14258
		GBAA_1038	227	229	383		ppsA	280.5	78	134.5	193		CC_1177	310	845	352	275	278	297	283	134	854	313	294	478	612
		GBAA_4666	799	807	901		sigF	459	49.5	112	377		CC_1189	424	697	393	320	365	395	563	160	913	327	281	514	307
		GBAA_5149	117	88	123		ydfR	153	1	71	21		CC_1178	499	809	757	557	498	498	710	253	1126	450	530	779	682
		GBAA_2077	492	507	249		ymaC	442	150	106	230.5		CC_1190	1163	2361	1009	1035	638	1285	1277	336	3284	1572	1150	1401	3559
		GBAA_0516	331	228	63		pksE	184.5	170	129.5	158		CC_1179	1053	3572	836	790	906	887	595	444	2918	1149	770	1633	1918
		GBAA_5725	1062	947	1177		rsbX	4191	10202	2693	2870.5		CC_1191	1913	6972	1953	1723	1658	1868	1042	682	5366	2898	2117	3680	4142
		GBAA_5725	1134	997	1123		ptb	1211	3289	1421.5	825.5		CC_1180	442	920	500	392	376	462	715	149	1083	421	552	598	613
		GBAA_5545	1065	800	1374		yvcK	357	390.5	848.5	231.5		CC_1192	973	2029	846	933	446	1003	1046	240	2378	978	902	881	2415
		GBAA_1313	219	208	119		nasC	1	189.5	147.5	33		CC_1181	10186	32276	3620	4630	6425	11038	6628	2408	28153	14485	9807	16284	43258
		GBAA_3600	154	157	281		ypbF	17.5	69	426	118.5		CC_1193	1958	3389	1365	1076	1398	1677	1134	595	5418	1861	886	2818	2708
		GBAA_3032	317	326	291		ppsD	156	167.5	60	82.5		CC_1182	773	2052	950	756	502	939	1335	233	2267	761	1494	959	1453
		GBAA_4558	1503	1780	690		ctaD	424.5	1128.5	608	261.5		CC_1194	4874	8842	5341	5494	3388	6721	3669	1480	13470	5203	5303	8664	16201
		GBAA_4640	145	128	227		spoIIIAE	147	113	32.5	74.5		CC_1183	508	3110	833	581	479	748	930	205	3359	610	1044	1438	2022
		GBAA_0073	2564	2983	583		cypX	1	1	24	129		CC_1195	2564	10793	1904	1238	1674	2237	2582	608	11236	2250	3045	2915	4914
		GBAA_5145	483	456	557		ymaF	184	50	281.5	153.5		CC_1184	8538	26728	12779	9257	4703	10673	22300	1216	35161	9540	24706	6812	24500
		GBAA_2398	93	62	94		ywbF	1469	238.5	324.5	734		CC_1196	3441	4218	2909	2949	1086	4868	2592	457	9981	2396	5671	2396	9564
		GBAA_1256	26	148	151		yncC	47.5	187.5	204	11		CC_1185	677	2449	603	492	455	620	701	213	1955	863	773	1395	1778
		GBAA_3046	474	262	82		yotD	1	1	1	14		CC_1197	1119	2554	1081	867	749	1184	733	332	3778	1150	671	1918	2008
		GBAA_4862	17	33	3		ynzE	1	1	52	1		CC_1186	462	991	585	558	359	507	815	177	1592	566	675	574	943
		GBAA_1374	399	493	88		yfkL	79	672	491.5	107.5		CC_1198	1136	1716	1163	1139	746	1352	735	322	2756	814	1038	1162	2625
		GBAA_0191	317	248	11		ydbA	550.5	882	863.5	582		CC_1187	570	2376	478	459	484	659	474	221	2176	552	713	1159	1521
		GBAA_3068	96	57	9		yqbP	1	1	48.5	14		CC_1199	1320	2058	792	689	940	970	754	412	3750	1056	735	2214	1647
		GBAA_4303	3434	4538	1456		moaA	393.5	126.5	188.5	699.5		CC_1200	622	1138	728	875	391	812	857	212	1688	667	711	652	1876
		GBAA_1550	14	44	7		xhlB	1	32	127.5	101		CC_1201	787	4553	2613	1244	882	1096	646	442	2012	738	773	1238	1896
		GBAA_2479	83	86	30		ydfD	205	6.5	48	146.5		CC_1213	653	2343	646	463	649	633	609	277	1507	620	781	790	1452
		GBAA_0926	290	162	23		yunF	1	54.5	270	168		CC_1202	291	406	202	202	211	217	410	109	320	224	223	235	364
		GBAA_0635	62	43	50		amyE	332	435	306	211.5		CC_1214	1992	5868	1668	2007	1307	2567	2155	812	3651	2659	1937	2255	7068
		GBAA_0790	97	58	62		pstC	953.5	890.5	654	290.5		CC_1203	820	5495	1221	758	898	1034	1181	415	3930	1073	1384	1732	3705
		GBAA_1875	1062	1047	604		asnH	37.5	30.5	40.5	14.5		CC_1215	3936	13318	3573	3418	3286	4343	1857	1353	10537	5632	3768	7785	11854
		GBAA_5206	107	162	248		dsdA	1330.5	563	576	501.5		CC_1204	2643	6083	1489	1494	1815	2358	2136	655	4723	2366	2384	4437	4764
		GBAA_3340	94	70	39		yngF	1	1	24.5	1.5		CC_1216	1265	2818	1360	1434	758	1637	1443	421	2309	1060	2329	1119	4731
		GBAA_2738	50	88	26		yocN	38	59.5	68	33.5		CC_1205	1257	5427	1513	1061	1299	1027	655	587	3559	858	982	2578	2974
		GBAA_5016	396	430	540		pps	7298.5	1380	1280.5	3616.5		CC_1217	1028	3592	1027	596	820	871	1029	397	2052	708	1400	1272	1680
		GBAA_3144	425	275	138		appC	17.5	220	225	39		CC_1206	1103	3175	1303	880	947	1024	2258	383	2745	950	1789	1130	3089
		GBAA_3999	1027	904	553		yhgC	2889.5	945.5	1088.5	1396		CC_1218	11255	7567	6293	6901	10322	9675	3685	3943	12710	5832	6863	17421	13490
		GBAA_5585	610	648	115		atpB	11141.5	29326.5	17208.5	3532.5		CC_1219	1136	3862	864	647	822	1011	1116	379	2840	968	1365	1315	2303
		GBAA_5403	616	516	329		ypzC	292	1	214	7.5		CC_1208	2611	8356	2161	1853	2082	2253	2554	866	5478	2904	2534	4096	6021
		GBAA_5403	718	573	389		yqhV	1	169.5	186.5	135.5		CC_1220	950	1807	1026	1029	540	1250	1385	265	1962	705	2188	697	4077
		GBAA_3601	87	57	83		yrhP	124	357	757	269		CC_1209	574	3425	675	476	573	759	878	296	2942	651	966	1360	3043
		GBAA_2660	73	81	47		yydJ	11.5	9	309	24.5		CC_1221	490	1482	378	332	364	460	474	197	974	381	553	534	1036
		GBAA_2660	92	120	32		bcsA	474	113	148.5	179		CC_1210	5467	20695	5180	4417	4973	5036	4567	2079	13120	7522	5508	9485	14816
		GBAA_1259	157	105	245		yxiC	114	21.5	117	17.5		CC_1222	649	484	1079	822	682	619	432	251	594	346	758	465	1036
		GBAA_3306	171	158	163		yyaB	139.5	10	80	24.5		CC_1211	264	1258	271	212	263	248	340	142	908	323	316	488	870
		GBAA_0429	294	203	56		sipV	692.5	392	542	417.5		CC_1223	418	1244	335	271	345	329	347	167	716	289	478	370	744
		GBAA_0412	293	177	230		cotT	1339	505	405.5	555		CC_1212	484	1105	404	373	420	365	333	174	866	463	362	584	693
		GBAA_4479	227	277	46		yxxD	267.5	440	1023.5	256		CC_1224	532	742	500	522	381	572	422	172	826	427	541	440	1464
		GBAA_2405	113	116	63		ctaF	670	617.5	299	225		CC_1225	443	1464	658	477	515	408	332	247	767	423	442	719	786
		GBAA_3140	165	90	18		tatAD	268	18	55.5	104.5		CC_1237	2682	9687	1139	953	1691	1497	2204	788	4950	1418	3118	2246	5803
		GBAA_1343	102	110	29		yfiV	231	26.5	126	223.5		CC_1226	418	1093	310	341	341	381	373	169	576	435	279	459	708
		GBAA_5003	86	145	71		yybC	1	1	186.5	112.5		CC_1238	1315	995	604	521	748	515	779	291	1635	797	714	1482	1938
		GBAA_5685	371	282	179		yulD	604.5	545.5	828	329.5		CC_1227	504	2457	399	356	472	450	543	301	1732	513	574	969	1877
		GBAA_1274	201	185	49		spoIIAA	90	24	91.5	133		CC_1239	1197	2448	398	370	430	557	1139	260	1411	526	1273	968	2143
		GBAA_2828	125	110	8		slp	311	156.5	104	90		CC_1228	648	1602	578	426	498	552	599	255	1102	567	571	567	1547
		GBAA_1974	60	67	55		proH	1	153	136	24		CC_1240	27265	61832	36998	33968	9177	24649	51093	6923	62334	20761	64356	11781	59943
		GBAA_3757	122	169	112		ywrD	1	1	11	16		CC_1229	579	3223	547	537	605	551	619	263	2025	942	696	1273	2132
		GBAA_4955	105	143	12		sigG	1	1	11.5	1		CC_1241	805	3560	479	410	599	604	633	310	2083	1016	851	941	1581
		GBAA_5730	984	702	341		recF	2259.5	2279	3262	1429.5		CC_1230	1009	2568	629	435	643	466	1039	315	1423	559	1043	408	2135
		GBAA_0954	317	285	273		spoIIIAB	1	1	49.5	39		CC_1242	1628	8405	5243	6499	1415	2192	5227	720	16330	2865	22711	2540	42477
		GBAA_0824	1635	1940	652		glnM	141.5	116.5	121.5	157		CC_1231	594	2676	502	482	563	576	487	253	1810	775	656	1330	1695
		GBAA_3330	138	116	92		yeaC	851.5	1762	1625.5	336.5		CC_1243	3289	16190	2904	3389	3927	3572	1376	1414	8362	5235	4249	7803	9826
		GBAA_0285	137	169	72		sspP	96.5	2.5	3.5	33.5		CC_1232	931	2769	549	618	725	778	623	308	2038	895	642	1101	2086
		GBAA_3200	2354	2602	1162		ydeC	60	1	30	13		CC_1244	1497	2268	1653	1532	1245	1639	1367	529	3260	1420	2648	1463	6152
		GBAA_0228	105	155	172		ypqA	281	117.5	254	75		CC_1233	1329	6490	1090	1340	1700	1928	747	591	4525	2810	1663	3164	8144
		GBAA_5655	363	480	656		xynA	3453	1630.5	2677.5	2851		CC_1245	25771	62905	12975	7808	15278	20295	5072	6978	60378	56097	18310	27443	59889
		GBAA_0338	431	502	627		yfjE	10	55	93.5	75		CC_1234	2624	11200	1640	1678	1635	2219	1415	768	11339	8396	1543	3832	6033
		GBAA_0252	101	132	127		spo0E	891.5	318.5	331	283		CC_1246	32225	60078	23145	27356	6663	15400	29527	6665	62157	29409	64471	8194	65240
		GBAA_3618	201	200	38		yhaA	4253	1319.5	1625.5	3194		CC_1247	62088	61388	16403	13629	24068	21777	37969	14213	60178	36135	63339	52179	60013
		GBAA_2279	117	176	221		ykkD	159.5	471.5	233.5	223		CC_1236	2446	9997	2054	1890	1876	2137	2126	989	4714	3555	2777	3403	6124
		GBAA_3763	955	449	901		pssA	834.5	533	1260.5	633		CC_1248	21862	61811	25985	34314	7766	15679	27341	5899	61274	30599	63193	8868	60733
		GBAA_3763	1051	562	975		yndK	128.5	19	184.5	145		CC_1249	49710	64195	54735	41450	34900	44846	30002	7350	60476	59120	55843	58711	62363
		GBAA_1824	51	68	42		mrpD	469	242.5	354	612.5		CC_1261	60044	60314	59932	38544	42686	56745	38278	12022	52808	58255	63202	63193	61367
		GBAA_5735	3061	3090	1644		yvdT	871	1664	919	341		CC_1250	26891	65363	52614	49460	20461	38272	48667	9848	57532	60642	64848	63385	62909
		GBAA_1618	16	13	33		treA	8215	3319	6283.5	8087.5		CC_1262	35259	45813	43109	43139	14084	40347	28125	5241	59789	62804	54254	57505	64677
		GBAA_2201	73	86	45		sacT	1	5.5	32.5	11.5		CC_1251	43645	61613	55416	45538	36223	47942	41523	9136	58063	61401	56453	56986	59075
		GBAA_5541	916	1210	430		alaT	1062.5	1064	926	972		CC_1263	28049	60477	48920	24101	10618	22917	38210	3260	55706	38919	58456	59123	45811
		GBAA_0567	21	43	25		pksJ	144	67.5	62.5	127.5		CC_1252	26196	62707	51216	32630	13769	36906	50523	5996	64666	62910	60065	47306	61824
		GBAA_5370	12023	13441	16733		spoVR	59.5	45	31.5	33		CC_1264	32267	30304	50960	49167	16091	48277	25470	5880	47548	65111	55356	55507	57605
		GBAA_1390	1348	1453	1885		yqaQ	1	16	129.5	24		CC_1253	37428	64388	46174	33908	20415	38370	29272	4193	64857	53447	50679	63404	62033
		GBAA_3580	18	9	25		cwlH	157.5	64	32.5	71		CC_1265	20547	60842	28657	14689	9807	23677	17911	2599	56907	22257	46179	39752	27905
		GBAA_1303	101	60	90		yueG	43	2	49.5	101		CC_1254	64688	63233	62461	61408	27925	43805	51514	12460	60139	63080	64771	62428	62308
		GBAA_4247	70	52	26		ccdA	285.5	516.5	372	116		CC_1266	9253	23190	7919	8116	4230	9794	5675	1664	35561	16753	10573	13704	20733
		GBAA_4212	67	31	14		yviE	337	113	355	202		CC_1255	60246	59590	56196	54738	54873	60746	49481	14365	60923	63281	62144	61703	61428
		GBAA_4212	88	100	41		yuxL	1310.5	121	283.5	570.5		CC_1267	5428	13959	6050	3517	2442	4559	4090	973	23564	5864	8992	8482	7680
		GBAA_3280	277	173	70		yrvD	157.5	18.5	88.5	108		CC_1256	42843	64540	58986	41904	17783	48661	52015	7578	62243	62294	65143	58789	62712
		GBAA_0178	56	56	13		yabB	377.5	134	231.5	180		CC_1268	8082	25529	8763	9093	4867	8858	9777	1497	46540	18688	11982	13565	25108
		GBAA_4973	991	981	277		hutG	1	92	77	18.5		CC_1257	23868	65205	34840	23747	15475	24894	31880	3125	61219	37922	46451	59222	63007
		GBAA_3207	80	87	142		yqbQ	1	74.5	131.5	130		CC_1269	14900	65166	25945	22609	20710	21972	14727	8037	56996	33260	23193	57275	57544
		GBAA_2916	895	930	2149		nasF	941	898	666.5	329.5		CC_1258	54198	64213	62822	47526	25461	64922	49243	10162	58988	61233	64270	58414	64782
		GBAA_2177	102	58	77		yopN	1	1	176	66		CC_1270	33844	56169	42001	40277	13008	42564	45956	5257	60808	62150	61089	53836	58198
		GBAA_2177	102	86	107		ogt	85	282.5	228.5	221.5		CC_1259	28837	65047	40976	28613	18576	35797	29512	4702	59639	48834	54521	62018	63283
		GBAA_5462	55	44	136		rapF	6	172	614	204.5		CC_1271	12736	50269	18493	8087	4573	17952	36411	1723	54619	14371	36618	28742	17082
		GBAA_1243	342	241	324		gutR	259.5	134.5	369	196.5		CC_1260	23755	61937	45887	32873	14166	34967	44391	5424	61999	51498	60966	50688	64955
		GBAA_2495	100	139	22		ywzC	1824.5	550.5	819.5	437		CC_1272	22668	44733	22607	25336	9055	30644	24350	3516	63451	55841	39360	27367	63605
		GBAA_2495	150	165	120		yfmL	1290.5	518	349	417		CC_1273	10976	45615	13706	9419	8403	10788	4939	3928	38709	14016	13881	20786	27059
		GBAA_2530	94	99	13		yfhM	1650.5	975.5	828.5	875		CC_1285	3421	12812	2303	1778	2352	2862	1862	996	9082	4608	2936	5025	6427
		GBAA_4012	77	35	94		ytrB	345.5	171	300.5	284.5		CC_1274	6164	18971	3770	2836	3246	3799	2050	1366	13099	8656	3480	7032	9046
		GBAA_1843	127	120	138		yaaT	844.5	582	844	1169.5		CC_1286	992	3203	951	1036	543	1017	786	278	2317	1349	996	1086	2902
		GBAA_1204	228	243	436		brnQ	566.5	1892	858	354		CC_1275	3025	15834	3011	2667	2556	2972	1638	941	10310	5947	3372	4558	8963
		GBAA_0958	81	91	13		yhcS	86.5	161	418.5	215		CC_1287	1381	4189	1054	1029	1243	1379	891	536	4125	2542	1105	2235	3309
		GBAA_4139	498	503	401		mrpB	335.5	215.5	367.5	461		CC_1276	1548	5340	2044	1558	1337	1373	1497	524	4636	2271	1401	1883	3254
		GBAA_4312	142	201	81		yebG	14	117.5	74.5	149.5		CC_1288	5987	8360	4865	5392	5698	6017	2896	2168	11921	2978	5451	12557	10797
		GBAA_4312	168	238	79		yoqN	1	1	10	17.5		CC_1277	5044	17559	3660	3812	4037	4394	1804	1526	13209	8068	4395	9413	11222
		GBAA_1273	249	159	249		lytS	33	640.5	303	111.5		CC_1289	627	1082	776	516	574	660	698	280	1690	775	697	903	1291
		GBAA_1273	314	222	284		yvdK	204	238.5	307	150		CC_1278	5918	16012	5274	4371	4252	5272	2441	1902	9876	6478	3962	6730	7678
		GBAA_2822	72	72	21		murG	1499	2492.5	1578	1022		CC_1290	11832	37384	5479	5139	4952	9149	3015	2165	23044	14689	6846	10154	15352
		GBAA_3453	121	109	25		bioF	2694.5	1435.5	1394.5	841		CC_1279	8778	20426	6041	6361	6785	6165	1858	2877	16312	6747	6308	14987	15495
		GBAA_1666	261	282	200		yxjF	353.5	164.5	291	213.5		CC_1291	729	2597	1377	765	907	880	1655	345	2078	800	1320	887	1864
		GBAA_4411	17	38	58		yuxG	3229.5	2735.5	2181	1444.5		CC_1280	7580	29826	5157	4311	4593	6459	3236	1965	20402	14773	4887	8926	17116
		GBAA_1252	136	118	33		cdsA	476	810.5	1509.5	455		CC_1292	1248	2932	3398	4016	887	1539	1903	396	3842	1215	1790	845	4459
		GBAA_4286	137	98	216		yoaD	1	17.5	85	42.5		CC_1281	1018	3722	834	894	824	953	656	320	2779	1220	1116	1952	2390
		GBAA_4920	385	259	151		yshC	181	264.5	388.5	208		CC_1293	1189	4329	1140	753	881	1200	1319	380	3247	1087	1375	1547	2266
		GBAA_0577	45	17	25		yybL	513.5	867.5	590	188.5		CC_1282	10934	46269	8252	6241	7215	9227	5833	3184	32453	18001	8242	11422	24561
		GBAA_3417	5	3	6		ybfJ	1	1	21.5	27		CC_1294	3425	13041	3527	3691	2091	3583	2669	998	10014	4545	3278	3838	9714
		GBAA_2622	73	30	17		mutL	2035.5	415	455.5	853.5		CC_1283	927	4230	723	686	699	850	552	332	3519	2103	831	1180	2479
		GBAA_0708	347	443	830		yugE	441	159	185.5	159.5		CC_1295	1465	6639	1985	1604	1817	1558	1134	631	4555	2522	1935	2476	3843
		GBAA_1244	108	92	22		flhP	1099	261.5	368	628.5		CC_1284	2202	9381	1733	1486	1424	2012	1258	626	6480	3511	1983	2537	4635
		GBAA_3318	96	113	22		yfhH	191.5	167.5	268	154.5		CC_1296	5531	6940	6512	6414	3575	6063	4731	1501	9736	3475	5827	4603	11128
		GBAA_2993	163	158	141		yyaC	77	1	67	85.5		CC_1297	3246	17108	4543	4651	4377	3974	2166	1543	10442	6673	4231	9624	17175
		GBAA_0251	182	197	105		rbsA	3338	318	601	2067		CC_1309	1806	6748	1279	847	1117	1607	1193	456	4207	2234	2174	2310	4282
		GBAA_1603	233	253	383		ydiR	567	441	438.5	227.5		CC_1298	1179	3043	1258	725	935	932	1253	390	2903	1580	1261	1053	2099
		GBAA_4871	612	662	337		ywnH	217.5	36	197	278		CC_1310	4838	9616	6283	4810	3018	5198	3426	1285	9435	4498	8083	3572	21688
		GBAA_4871	716	781	364		yycJ	2105.5	850.5	1702.5	1071		CC_1299	2544	11116	2430	1910	2462	2182	1853	1221	6792	3176	2110	4328	6540
		GBAA_1529	695	553	614		maf	719.5	1259.5	817	299.5		CC_1311	23773	57879	13144	10983	16576	23276	12606	6129	51421	35317	22952	27904	62481
		GBAA_5030	20	10	77		ykuT	1	28	148	36.5		CC_1300	1241	3716	1779	1117	1255	1132	2009	565	2405	990	1825	1339	3057
		GBAA_2000	526	251	40		cotSA	1	38.5	19.5	31.5		CC_1312	5897	6360	4952	3524	3690	4264	2507	1342	8703	5361	2755	2709	15720
		GBAA_2437	245	271	76		citM	1	238.5	281.5	36.5		CC_1301	2941	11343	3293	2709	2967	3243	3140	1177	7615	4325	3499	5909	11908
		GBAA_4257	234	241	368		srfAC	3358.5	542.5	976.5	2045.5		CC_1313	2409	9373	1821	1532	583	2425	1314	746	5053	2852	2141	3037	5459
		GBAA_2120	230	235	321		ypjP	350	41.5	25.5	24.5		CC_1302	2397	4902	2437	1461	1892	1857	3385	807	3662	1589	2974	2588	4151
		GBAA_3369	155	149	255		yaaN	1	113	235	224		CC_1314	731	1694	1509	1031	662	738	949	275	1247	750	1033	842	2373
		GBAA_0891	186	158	177		appF	80	404	238.5	7		CC_1303	4427	10999	1802	2104	3328	2508	1456	1254	9410	2691	1714	9507	6942
		GBAA_1728	486	353	211		yabP	288.5	250	491.5	447		CC_1315	825	3403	666	530	651	735	1742	343	1877	854	1095	1039	1900
		GBAA_3504	11	46	14		yjdG	197	116.5	36.5	134.5		CC_1304	2040	8146	1937	1222	1754	1673	1552	719	5915	4033	1548	2507	5767
		GBAA_1463	36	23	6		yqjY	208	147	142	254.5		CC_1316	598	1309	736	965	405	707	1276	223	1107	564	1456	418	2846
		GBAA_2211	162	121	132		yshB	1	1	263	29.5		CC_1305	4512	21097	2528	3233	2790	4633	2978	947	15798	13136	4154	5424	27465
		GBAA_5072	4880	2389	2527		csbX	102	28.5	92.5	85.5		CC_1317	5608	21227	4531	3605	4774	5144	3301	1945	12514	6747	7922	13988	12059
		GBAA_5072	4140	1914	2376		ykkA	195.5	47.5	115.5	43.5		CC_1306	2580	8957	2643	2021	2099	2688	1954	845	5639	3451	2775	3844	7733
		GBAA_4793	1968	1660	1242		yrdQ	103.5	94.5	178.5	70.5		CC_1318	2329	3152	3440	3862	976	2986	3436	625	3950	1239	4950	993	10580
		GBAA_4793	1692	1271	1084		yosV	1	1	5	3.5		CC_1307	1812	7984	1617	1503	1848	1742	872	781	5710	2709	1604	2988	6170
		GBAA_2534	117	151	12		yqxH	1	1	15	0.5		CC_1319	61896	59017	63200	59894	60813	60527	51760	59942	62271	62954	63986	57342	58650
		GBAA_2777	154	138	12		yuzB	1	1	16.5	9		CC_1308	7296	16673	3588	3371	4917	5509	3308	1935	14736	6385	3737	8395	10789
		GBAA_2539	776	689	1121		sdaAB	4047.5	2244.5	2116.5	1855.5		CC_1320	2861	6103	2749	2562	1744	3231	2154	771	5458	2626	5432	2536	10638
		GBAA_0156	769	722	332		manR	113	468	119	124.5		CC_1321	769	3584	454	529	516	621	483	227	2983	1249	754	1415	2986
		GBAA_4661	32	23	23		yfhE	1	1	57.5	34		CC_1333	2356	10830	897	676	1292	1233	1176	656	7063	1970	3280	2648	6244
		GBAA_3537	782	674	217		yxlA	370.5	198.5	250	194.5		CC_1322	2098	8718	1124	1333	1344	1605	1202	608	6062	3822	1270	2609	5553
		GBAA_0608	244	251	205		ytrE	686.5	310	316.5	483		CC_1334	1378	3883	1841	2023	653	1316	2065	414	7037	2080	6062	1130	15352
		GBAA_5598	337	361	330		gerPA	128.5	5	49	56.5		CC_1323	1784	10746	1387	1475	2127	1451	1143	950	7309	3131	1345	4203	7267
		GBAA_2585	112	71	87		rocB	21	6	77.5	35		CC_1335	1089	3548	565	570	841	589	1063	400	3877	799	1067	1108	2214
		GBAA_3543	211	203	191		mmgA	1	15	50.5	44.5		CC_1324	2210	4170	910	1141	1503	1872	1283	635	2862	1535	852	1890	3061
		GBAA_1827	17	54	41		ybgJ	1	1	14.5	10		CC_1336	1600	5016	1876	1982	1227	1697	1399	527	6172	2672	2326	1995	8295
		GBAA_5295	418	405	55		yknU	65.5	321.5	130	29		CC_1325	1303	8277	1323	1216	2169	795	879	1469	6787	2050	1486	2052	6137
		GBAA_2288	113	64	119		yqbB	1	1	213.5	94		CC_1337	4441	12872	2538	3176	4085	3889	1805	1609	8276	4017	3600	9593	11600
		GBAA_4209	298	274	139		yqjP	192	26.5	47.5	156		CC_1326	411	1222	287	372	306	297	568	175	751	409	555	388	982
		GBAA_3506	139	197	250		yvbU	1	1	53.5	23		CC_1338	60913	64113	64509	64207	64306	61220	48812	41849	58752	59655	58931	65006	58781
		GBAA_3805	134	79	65		yodM	65	52	59.5	159		CC_1327	3857	16623	4827	4344	2726	3611	898	1299	9538	3341	6322	13639	11659
		GBAA_1856	163	95	42		yfnF	300.5	58.5	180.5	178		CC_1339	1505	5931	821	785	1269	723	1627	660	3992	1247	1710	1524	3944
		GBAA_1351	57	59	13		yebD	79	40	200.5	1		CC_1328	1148	2949	780	1088	1061	867	712	456	1797	994	883	1196	2076
		GBAA_1356	480	546	997		spoIIP	1634.5	332	380.5	438.5		CC_1340	1111	1679	872	901	762	958	800	335	1983	935	801	822	2620
		GBAA_1619	56	68	53		nadA	3.5	88	108.5	83.5		CC_1329	820	4247	556	686	682	641	695	328	2197	1067	672	1575	2156
		GBAA_4137	365	508	282		yfkJ	55.5	56	528	228		CC_1341	3107	12531	740	780	1456	1113	3525	878	7088	2610	4063	3351	8795
		GBAA_3472	65	57	111		ilvH	15502.5	6158	5090	5140		CC_1330	814	2866	628	781	845	597	583	447	1905	869	748	757	1979
		GBAA_4198	42	40	8		yyaO	1	31	67.5	86.5		CC_1342	1286	3142	1158	1470	734	1141	1722	398	4293	1864	3322	1456	10454
		GBAA_3201	2388	2804	1061		yczG	1	58.5	47.5	116.5		CC_1331	2971	12596	1421	1637	1996	2042	2289	955	7707	2942	2168	6643	7787
		GBAA_1898	151	73	149		ywrA	91.5	15.5	54	69.5		CC_1343	1868	8475	623	670	1077	919	1969	706	5917	2000	2758	2070	5808
		GBAA_3042	258	255	153		racE	1193.5	529.5	718	1263.5		CC_1332	1727	7836	881	890	1297	1204	1681	684	5441	3079	1986	1695	5583
		GBAA_1446	92	99	152		yxaM	125	29.5	12	1		CC_1344	6870	21979	6367	7541	3080	4629	8222	2118	31622	13412	19393	6281	49482
		GBAA_5400	187	173	129		feuC	3486	3858	3545.5	2016.5		CC_1345	8455	41045	4644	2349	4422	3109	2826	1421	18944	3924	1789	15838	6067
		GBAA_2965	181	135	79		yxdM	1	1	12.5	15.5		CC_1357	9525	34566	12914	5011	1931	7908	25130	972	55945	13230	16716	20203	13414
		GBAA_3466	112	153	8		sacA	1188	140	291.5	786.5		CC_1346	6638	47073	12524	6870	9926	9498	9252	3912	28767	17714	8627	27217	44530
		GBAA_3190	1044	1882	710		etfA	703.5	1511.5	544.5	319.5		CC_1358	3029	6339	2695	2305	1661	2448	3507	608	16918	7379	2659	4521	6927
		GBAA_0644	2119	1723	1757		yvgJ	103.5	398	390	116.5		CC_1347	1526	5929	1770	1126	1350	943	1096	402	6899	1125	925	3165	2561
		GBAA_1008	109	102	24		yvaA	852.5	1068	571.5	1088.5		CC_1359	2557	8528	5121	2365	1135	2645	4668	475	15275	3485	4883	6319	3696
		GBAA_0889	231	231	235		ftsL	1699.5	1414	2095.5	1079		CC_1348	1058	1749	2334	1379	841	1232	2605	489	7511	2256	1901	2578	2095
		GBAA_4364	156	163	283		yqfZ	1	1	31.5	19		CC_1360	3829	11811	4890	4768	2698	4895	4239	1024	29484	9374	6117	9139	12237
		GBAA_3056	139	88	45		yoeA	1	257.5	248.5	49		CC_1349	944	3136	406	360	387	383	598	149	2334	484	405	1021	898
		GBAA_1421	31	106	47		menD	422	184	577.5	262		CC_1361	1964	6314	2927	1306	968	1831	3248	398	7182	2096	2763	3789	2644
		GBAA_5271	149	80	74		yobT	1	1	45	49.5		CC_1350	2647	4951	4300	2653	1642	3144	3277	823	18496	6282	5022	5937	6345
		GBAA_3919	323	504	314		yqaT	155	46.5	95.5	124.5		CC_1362	1069	2015	1328	1201	869	1231	1120	389	5911	2056	1294	2268	3237
		GBAA_3168	120	138	205		yufM	90.5	10.5	87	262.5		CC_1351	3678	10892	12360	6295	4226	2742	2212	1617	16354	3340	3625	8809	7653
		GBAA_4332	250	223	196		uvrA	140.5	425.5	459	317		CC_1363	646	1685	1109	543	418	538	894	175	3200	893	1020	1152	983
		GBAA_4342	166	144	135		mpr	238	208	84.5	175		CC_1352	1384	4099	1629	1285	797	1522	2169	414	8224	2602	2363	2530	2960
		GBAA_3000	1045	1904	1795		ydeH	1	44	227.5	41		CC_1364	429	1022	510	513	384	567	590	179	2158	953	488	883	1435
		GBAA_4433	53	93	177		ycgA	322.5	228	251.5	71		CC_1353	1619	4480	1570	1158	13524	1284	1904	253	9474	1350	1661	3493	4409
		GBAA_4080	39	68	18		yuiH	1	1	11	5		CC_1365	1939	6219	2335	1203	1125	1830	3537	428	9389	2053	2980	4596	2660
		GBAA_0337	141	115	181		yhfF	878	415	272	249		CC_1354	2722	7838	2911	2228	1590	2803	2629	681	11473	4700	3714	4916	5177
		GBAA_3265	74	72	31		yabC	856	356	619	496.5		CC_1366	1706	3256	3366	2577	908	2954	3476	472	15351	5355	3909	3999	9607
		GBAA_5670	170	272	334		yetM	138	39.5	87	26.5		CC_1355	2473	9926	2726	1603	1832	2258	2207	455	22991	3551	2953	6341	9544
		GBAA_2232	23	27	43		nadC	207.5	128.5	311.5	102		CC_1367	3696	6107	3947	2521	2413	2049	3607	870	8946	2529	3382	6628	3466
[truncated: 3,313 more rows]
[truncated: 167 more columns]
