# Supplementary material for: scnRCA: A Novel Method to Detect Consistent Patterns of Translational Selection in Mutationally-Biased Genomes
Source: PLoS One. 2013 Oct 7;8(10):e76177. doi: 10.1371/journal.pone.0076177 (PMC3792112; doi:10.1371/journal.pone.0076177)
Supplement: Table S3 — Doubling times for bacterial species. Minimal doubling times and reference PMID numbers for the bacterial species analyzed in this work. Doubling times were extracted from the literature. Bacteria were defined as moderate-growing if their doubling times were less than 6 h, and fast-growing if their doubling times were less than 1 h. (CSV) [file pone.0076177.s009.csv]

Table S3 - Doubling times for bacterial species.
Minimal doubling times and reference PMID numbers for the bacterial species analyzed in this work. Doubling times were extracted from the literature. Bacteria were defined as moderate-growing if their doubling times were less than 6 h, and fast-growing if their doubling times were less than 1 h.
Species	%GC	PMID	Td (h)
Arthrobacter aurescens	65	12450818	2
Bacillus anthracis	35	16861629	0.58
Bacillus halodurans	44	22561371	0.75
Bacillus subtilis	44	17586624	0.42
Bifidobacterium breve	59	17007436	1.77
Caulobacter crescentus	67	14973021	1.48
Chlamydophila pneumoniae	41	19749045	3.4
Clostridium acetobutylicum	31	16199581	1
Clostridium perfringens	29	17612073	0.2
Corynebacterium diphtheriae	54	16585757	0.89
Deinococcus radiodurans	67	15361932	1.5
Enterococcus faecalis	37	21502617	0.73
Escherichia coli	51	393798	0.5
Haemophilus influenzae	38	6604736	0.6
Lactobacillus plantarum	45	18952885	0.85
Lactococcus lactis	35	21518457	0.58
Listeria monocytogenes	38	16391118	1.28
Mycobacterium smegmatis	65	11807068	2
Mycoplasma gallisepticum	32	17557819	2
Myxococcus xanthus	69	10629210	4.05
Neisseria gonorrhoeae	53	16719561	1
Neisseria meningitidis	52	18757819	0.72
Propionibacterium freudenreichii	67	22253706	5.4
Pseudomonas aeruginosa	67	18776018	0.5
Pseudomonas fluorescens	61	18551168	1.08
Pseudomonas putida	62	21305010	0.77
Psychrobacter arcticus	43	20154119	2.84
Ralstonia solanacearum	67	19960250	1.8
Rhodococcus jostii	67	23024344	3.4
Salmonella typhimurium	52	6262433	0.29
Shewanella oneidensis	46	15691935	0.67
Staphylococcus aureus	33	9116639	0.4
Streptococcus pneumoniae	40	22428019	0.7
Streptomyces coelicolor	72	22032628	2.2
Thermotoga maritima	46	17557852	1.07
Thermus thermophilus	69	15256574	1.4
Vibrio cholerae	48	22570276	0.55
Yersinia pestis	48	17768254	1.38
