# Supplementary material for: scnRCA: A Novel Method to Detect Consistent Patterns of Translational Selection in Mutationally-Biased Genomes
Source: PLoS One. 2013 Oct 7;8(10):e76177. doi: 10.1371/journal.pone.0076177 (PMC3792112; doi:10.1371/journal.pone.0076177)
Supplement: Table S4 — Pair-wise correlation in expression and scnRCA values. Expression and scnRCA pair-wise Spearman correlation coefficients among Pseudomonas and Psychrobacter species. (CSV) [file pone.0076177.s010.csv]

Table S4 - Pair-wise correlation in expression and scRNCA values.
Expression and scnRCA pair-wise Spearman correlation coefficients among Pseudomonas and Psychrobacter species.
Pairwise correlations (expression)
Species 1	Species 2	Spearman rs
Pseudomonas putida	Psychrobacter arcticus 273	0.608774194
Pseudomonas fluorescens	Psychrobacter arcticus 273	0.505044847
Pseudomonas aeruginosa	Psychrobacter arcticus 273	0.316141621
Pseudomonas putida	Pseudomonas fluorescens	0.65633989
Pseudomonas fluorescens	Pseudomonas aeruginosa	0.226668765
Pseudomonas aeruginosa	Pseudomonas putida	0.336056648
Pairwise correlations (nRCA)
Species 1	Species 2	Spearman rs
Pseudomonas fluorescens	Pseudomonas fulva	0.704240659
Pseudomonas fluorescens	Pseudomonas mendocina	0.687399986
Pseudomonas fluorescens	Pseudomonas putida	0.716645307
Pseudomonas fluorescens	Pseudomonas stutzeri	0.631022318
Pseudomonas fluorescens	Pseudomonas syringae	0.699277825
Pseudomonas fluorescens	Pseudomonas aeruginosa	0.68599744
Pseudomonas fluorescens	Pseudomonas brassicacearum	0.749526431
Pseudomonas fluorescens	Pseudomonas entomophila	0.718840777
Pseudomonas fulva	Pseudomonas mendocina	0.728588157
Pseudomonas fulva	Pseudomonas putida	0.678547446
Pseudomonas fulva	Pseudomonas stutzeri	0.672888091
Pseudomonas fulva	Pseudomonas syringae	0.695806843
Pseudomonas fulva	Pseudomonas aeruginosa	0.679160789
Pseudomonas fulva	Pseudomonas brassicacearum	0.70840707
Pseudomonas fulva	Pseudomonas entomophila	0.689741185
Pseudomonas mendocina	Pseudomonas putida	0.686334032
Pseudomonas mendocina	Pseudomonas stutzeri	0.708994791
Pseudomonas mendocina	Pseudomonas syringae	0.666091811
Pseudomonas mendocina	Pseudomonas aeruginosa	0.693351883
Pseudomonas mendocina	Pseudomonas brassicacearum	0.693625882
Pseudomonas mendocina	Pseudomonas entomophila	0.690441876
Pseudomonas putida	Pseudomonas stutzeri	0.598072112
Pseudomonas putida	Pseudomonas syringae	0.707615949
Pseudomonas putida	Pseudomonas aeruginosa	0.659024971
Pseudomonas putida	Pseudomonas brassicacearum	0.733919363
Pseudomonas putida	Pseudomonas entomophila	0.82175398
Pseudomonas stutzeri	Pseudomonas syringae	0.598111363
Pseudomonas stutzeri	Pseudomonas aeruginosa	0.631393303
Pseudomonas stutzeri	Pseudomonas brassicacearum	0.585112339
Pseudomonas stutzeri	Pseudomonas entomophila	0.614714057
Pseudomonas syringae	Pseudomonas aeruginosa	0.665194683
Pseudomonas syringae	Pseudomonas brassicacearum	0.735899834
Pseudomonas syringae	Pseudomonas entomophila	0.699465397
Pseudomonas aeruginosa	Pseudomonas brassicacearum	0.683522211
Pseudomonas aeruginosa	Pseudomonas entomophila	0.668145287
Pseudomonas brassicacearum	Pseudomonas entomophila	0.737859227
Pseudomonas fluorescens	Psychrobacter arcticus 273	0.581982298
Pseudomonas fluorescens	Psychrobacter cryohalolentis	0.561791367
Pseudomonas fluorescens	Psychrobacter PRwf	0.592073711
Pseudomonas fulva	Psychrobacter arcticus 273	0.606680248
Pseudomonas fulva	Psychrobacter cryohalolentis	0.591895064
Pseudomonas fulva	Psychrobacter PRwf	0.605924705
Pseudomonas mendocina	Psychrobacter arcticus 273	0.618389439
Pseudomonas mendocina	Psychrobacter cryohalolentis	0.600315395
Pseudomonas mendocina	Psychrobacter PRwf	0.613943075
Pseudomonas putida	Psychrobacter arcticus 273	0.630359815
Pseudomonas putida	Psychrobacter cryohalolentis	0.610049288
Pseudomonas putida	Psychrobacter PRwf	0.613903301
Pseudomonas stutzeri	Psychrobacter arcticus 273	0.567995159
Pseudomonas stutzeri	Psychrobacter cryohalolentis	0.552504031
Pseudomonas stutzeri	Psychrobacter PRwf	0.569182035
Pseudomonas syringae	Psychrobacter arcticus 273	0.624755007
Pseudomonas syringae	Psychrobacter cryohalolentis	0.595133188
Pseudomonas syringae	Psychrobacter PRwf	0.647564278
Pseudomonas aeruginosa	Psychrobacter arcticus 273	0.583364441
Pseudomonas aeruginosa	Psychrobacter cryohalolentis	0.557812487
Pseudomonas aeruginosa	Psychrobacter PRwf	0.573928961
Pseudomonas brassicacearum	Psychrobacter arcticus 273	0.639489634
Pseudomonas brassicacearum	Psychrobacter cryohalolentis	0.627247688
Pseudomonas brassicacearum	Psychrobacter PRwf	0.628592984
Pseudomonas entomophila	Psychrobacter arcticus 273	0.612285242
Pseudomonas entomophila	Psychrobacter cryohalolentis	0.59284246
Pseudomonas entomophila	Psychrobacter PRwf	0.604242379
Psychrobacter arcticus 273	Psychrobacter cryohalolentis	0.881975091
Psychrobacter arcticus 273	Psychrobacter PRwf	0.747760797
Psychrobacter cryohalolentis	Psychrobacter PRwf	0.748658529
