# Supplementary material for: scnRCA: A Novel Method to Detect Consistent Patterns of Translational Selection in Mutationally-Biased Genomes
Source: PLoS One. 2013 Oct 7;8(10):e76177. doi: 10.1371/journal.pone.0076177 (PMC3792112; doi:10.1371/journal.pone.0076177)
Supplement: Table S5 — Statistical significance of pair-wise Spearman rank correlation coefficients for scnRCA –scnRCA correlations. Spearman rank correlation coefficients and associated p-values for all the Spearman rank correlation coefficients used to generate Figure 7. (CSV) [file pone.0076177.s011.csv]

Table S5 - Statistical significance of pair-wise Spearman rank correlation coefficients for scnRCA -scnRCA correlations
Spearman rank correlation coefficients and associated p-values for all the Spearman rank correlation coefficients used to generate Figure 7.
Pseudomonas_fluorescens vs. Pseudomonas_fulva	Pseudomonas_fluorescens vs. Pseudomonas_mendocina	Pseudomonas_fluorescens vs. Pseudomonas_putida	Pseudomonas_fluorescens vs. Pseudomonas_stutzeri	Pseudomonas_fluorescens vs. Pseudomonas_syringae	Pseudomonas_fluorescens vs. Pseudomonas_aeruginosa	Pseudomonas_fluorescens vs. Pseudomonas_brassicacearum	Pseudomonas_fluorescens vs. Pseudomonas_entomophila	Pseudomonas_fluorescens vs. Psychrobacter_arcticus_273	Pseudomonas_fluorescens vs. Psychrobacter_cryohalolentis	Pseudomonas_fluorescens vs. Psychrobacter_PRwf	Pseudomonas_fluorescens vs. Haemophilus_influenzae	Pseudomonas_fluorescens vs. Escherichia_coli	Pseudomonas_fluorescens vs. Salmonella_typhimurium	Pseudomonas_fluorescens vs. Shewanella_oneidensis	Pseudomonas_fluorescens vs. Vibrio_cholerae	Pseudomonas_fluorescens vs. Bacillus_subtilis	Pseudomonas_fluorescens vs. Lactobacillus_plantarum	Pseudomonas_fluorescens vs. Lactococcus_lactis	Pseudomonas_fluorescens vs. Bacillus_halodurans	Pseudomonas_fluorescens vs. Enterococcus_faecalis	Pseudomonas_fluorescens vs. Arthrobacter	Pseudomonas_fluorescens vs. Mycobacterium_smegmatis	Pseudomonas_fluorescens vs. Streptomyces_coelicolor	Pseudomonas_fluorescens vs. Bifidobacterium_breve	Pseudomonas_fluorescens vs. Corynebacterium_diphtheriae	Pseudomonas_fulva vs. Pseudomonas_mendocina	Pseudomonas_fulva vs. Pseudomonas_putida	Pseudomonas_fulva vs. Pseudomonas_stutzeri	Pseudomonas_fulva vs. Pseudomonas_syringae	Pseudomonas_fulva vs. Pseudomonas_aeruginosa	Pseudomonas_fulva vs. Pseudomonas_brassicacearum	Pseudomonas_fulva vs. Pseudomonas_entomophila	Pseudomonas_fulva vs. Psychrobacter_arcticus_273	Pseudomonas_fulva vs. Psychrobacter_cryohalolentis	Pseudomonas_fulva vs. Psychrobacter_PRwf	Pseudomonas_fulva vs. Haemophilus_influenzae	Pseudomonas_fulva vs. Escherichia_coli	Pseudomonas_fulva vs. Salmonella_typhimurium	Pseudomonas_fulva vs. Shewanella_oneidensis	Pseudomonas_fulva vs. Vibrio_cholerae	Pseudomonas_fulva vs. Bacillus_subtilis	Pseudomonas_fulva vs. Lactobacillus_plantarum	Pseudomonas_fulva vs. Lactococcus_lactis	Pseudomonas_fulva vs. Bacillus_halodurans	Pseudomonas_fulva vs. Enterococcus_faecalis	Pseudomonas_fulva vs. Arthrobacter	Pseudomonas_fulva vs. Mycobacterium_smegmatis	Pseudomonas_fulva vs. Streptomyces_coelicolor	Pseudomonas_fulva vs. Bifidobacterium_breve
rho	p-value	rho	p-value	rho	p-value	rho	p-value	rho	p-value	rho	p-value	rho	p-value	rho	p-value	rho	p-value	rho	p-value	rho	p-value	rho	p-value	rho	p-value	rho	p-value	rho	p-value	rho	p-value	rho	p-value	rho	p-value	rho	p-value	rho	p-value	rho	p-value	rho	p-value	rho	p-value	rho	p-value	rho	p-value
0.376695344	5.26E-54	0.397680454	1.26E-59	0.386336882	2.03E-66	0.374829537	3.98E-45	0.427371642	1.44E-76	0.397519454	4.20E-73	0.465336481	4.69E-112	0.384985751	1.76E-68	0.133776584	0.000609444	0.143204422	8.30E-05	0.176540421	2.83E-06	0.143473747	0.001107284	0.27177503	1.39E-17	0.225828934	9.19E-13	0.11202913	0.000628698	0.213053879	7.24E-09	0.058045588	0.157683573	0.160421882	0.001214605	0.055838889	0.286015801	0.172681274	2.51E-05	0.189735561	0.00012963	0.149242853	0.000224203	0.245603606	1.34E-11	0.132831333	0.000307862	0.166102182	0.002359243
0.375623704	1.10E-53	0.397131965	1.88E-59	0.386291606	2.11E-66	0.374182103	5.78E-45	0.426733409	2.55E-76	0.395640272	2.27E-72	0.463805253	3.09E-111	0.384675706	2.30E-68	0.136465466	0.000470679	0.141136023	0.000105254	0.174774139	3.57E-06	0.151071867	0.000589413	0.268264907	3.73E-17	0.224135402	1.37E-12	0.116251049	0.000387239	0.214022942	6.16E-09	0.056590706	0.168378118	0.162475784	0.001047652	0.058884378	0.260508208	0.165464802	5.46E-05	0.19818117	6.31E-05	0.150824678	0.000191769	0.253616462	2.70E-12	0.136856963	0.000200028	0.174016669	0.00143299
0.378726573	1.29E-54	0.393398853	2.81E-58	0.385576663	3.83E-66	0.372660942	1.38E-44	0.424955572	1.23E-75	0.39534309	2.96E-72	0.463076411	7.55E-111	0.384627191	2.40E-68	0.13627291	0.000479544	0.137609589	0.000156636	0.17317143	4.39E-06	0.144441816	0.001023497	0.272527964	1.13E-17	0.227104243	6.79E-13	0.113464815	0.00053415	0.2124599	7.98E-09	0.05564655	0.175603392	0.159659903	0.001282534	0.059640348	0.254427221	0.169299254	3.63E-05	0.198187451	6.31E-05	0.151065432	0.000187237	0.255554123	1.81E-12	0.142829225	0.000103209	0.165929944	0.002384419
0.3785691	1.44E-54	0.390478615	2.27E-57	0.385536234	3.96E-66	0.374151769	5.88E-45	0.424325094	2.15E-75	0.394776645	4.90E-72	0.463030683	7.99E-111	0.384989463	1.75E-68	0.137225991	0.000437137	0.137568572	0.000157353	0.17310505	4.43E-06	0.136822223	0.001876865	0.274611107	6.23E-18	0.226958762	7.03E-13	0.11731812	0.000341719	0.208380789	1.55E-08	0.055324484	0.178120081	0.14605803	0.00325649	0.060453854	0.247994071	0.164596291	5.98E-05	0.194627039	8.58E-05	0.152987059	0.000154498	0.251579236	4.07E-12	0.142817906	0.000103341	0.173400188	0.001490874
0.378335568	1.69E-54	0.388737119	7.84E-57	0.38492197	6.60E-66	0.373464355	8.72E-45	0.424058215	2.72E-75	0.396093364	1.51E-72	0.462866838	9.76E-111	0.385272132	1.37E-68	0.132379781	0.000695696	0.137811232	0.000153154	0.17261919	4.72E-06	0.135439975	0.002088485	0.274511496	6.41E-18	0.224211707	1.34E-12	0.113759012	0.000516486	0.210610077	1.08E-08	0.058813052	0.152253021	0.154041608	0.001901775	0.05182137	0.322157823	0.163261606	6.88E-05	0.19274644	0.000100638	0.151579561	0.000177892	0.253363533	2.84E-12	0.143231788	9.86E-05	0.182184963	0.000837609
0.377292411	3.48E-54	0.389915815	3.40E-57	0.385527009	3.99E-66	0.373353787	9.29E-45	0.422813366	8.15E-75	0.394374893	7.01E-72	0.462643385	1.28E-110	0.385243268	1.41E-68	0.133426382	0.000630084	0.138828009	0.000136678	0.179068487	2.03E-06	0.145739495	0.000920347	0.274643443	6.17E-18	0.222533693	1.99E-12	0.114818366	0.000457286	0.20674475	2.02E-08	0.061785969	0.132550444	0.156740289	0.001576425	0.047809191	0.361089907	0.16733719	4.48E-05	0.19725611	6.84E-05	0.154889907	0.000127437	0.248321042	7.81E-12	0.150749757	4.12E-05	0.178436029	0.00107475
0.378744549	1.27E-54	0.390951226	1.62E-57	0.383382133	2.37E-65	0.375431281	2.82E-45	0.422827314	8.05E-75	0.395449318	2.69E-72	0.463508574	4.45E-111	0.385310299	1.33E-68	0.139397627	0.00035321	0.142709743	8.79E-05	0.180092933	1.77E-06	0.14167953	0.001279508	0.272395572	1.17E-17	0.219982071	3.59E-12	0.119526605	0.000262923	0.204114089	3.07E-08	0.063823377	0.120227695	0.16193674	0.00108929	0.044380376	0.396592194	0.165144624	5.65E-05	0.199025879	5.86E-05	0.147686514	0.000261072	0.246238287	1.18E-11	0.148730842	5.23E-05	0.172260819	0.001603531
0.37803728	2.08E-54	0.390425606	2.36E-57	0.383067558	3.07E-65	0.373696658	7.63E-45	0.420592802	5.68E-74	0.394265661	7.73E-72	0.462667691	1.25E-110	0.384146125	3.63E-68	0.139319019	0.000355965	0.148120057	4.66E-05	0.172853004	4.58E-06	0.142654314	0.001183101	0.271826755	1.37E-17	0.218818684	4.68E-12	0.117048323	0.000352731	0.206100825	2.24E-08	0.067186382	0.101865998	0.163277982	0.000988397	0.034768334	0.50669411	0.159255261	0.000103769	0.197396864	6.76E-05	0.139904175	0.000546669	0.23854613	5.22E-11	0.145885196	7.28E-05	0.175059195	0.001339776
0.376810487	4.85E-54	0.389103294	6.05E-57	0.383964477	1.46E-65	0.372960355	1.16E-44	0.421956411	1.73E-74	0.394281289	7.62E-72	0.462630164	1.30E-110	0.383321236	7.38E-68	0.140767452	0.000308279	0.144910494	6.81E-05	0.175781676	3.13E-06	0.142215303	0.00122566	0.267072599	5.19E-17	0.214828643	1.16E-11	0.119528272	0.00026287	0.206507469	2.10E-08	0.065717358	0.109592553	0.160971664	0.001167667	0.035694969	0.495427553	0.16063176	9.02E-05	0.19229056	0.000104597	0.130468219	0.001275001	0.2432355	2.12E-11	0.145340404	7.75E-05	0.187180182	0.000596354
0.376866633	4.67E-54	0.3857809	6.29E-56	0.38408076	1.33E-65	0.373827875	7.08E-45	0.419341789	1.69E-73	0.392739998	3.00E-71	0.46270607	1.19E-110	0.383328596	7.34E-68	0.143111388	0.000243554	0.143137435	8.36E-05	0.174703612	3.60E-06	0.140244703	0.00143462	0.267656381	4.42E-17	0.212135915	2.10E-11	0.118563575	0.000294922	0.205249721	2.57E-08	0.058654738	0.153361458	0.158289725	0.00141354	0.029658614	0.571146589	0.169710811	3.47E-05	0.1804796	0.000275566	0.128138379	0.001558652	0.24617798	1.19E-11	0.139529823	0.000149243	0.181745594	0.000862659
0.376782468	4.95E-54	0.384192352	1.91E-55	0.38251869	4.83E-65	0.373372051	9.19E-45	0.418949717	2.37E-73	0.392726748	3.03E-71	0.463299545	5.75E-111	0.38215023	2.02E-67	0.142277254	0.000264971	0.139646072	0.000124647	0.178604897	2.16E-06	0.142509391	0.001196997	0.267715158	4.34E-17	0.215695972	9.51E-12	0.120103243	0.000245349	0.209812601	1.23E-08	0.056189969	0.171417141	0.15646094	0.001607562	0.024550108	0.639227848	0.160045842	9.57E-05	0.181005673	0.00026426	0.123417531	0.002318549	0.245223525	1.44E-11	0.140816622	0.000129372	0.187921779	0.000566604
0.377097358	3.98E-54	0.38377681	2.55E-55	0.381469775	1.14E-64	0.373446444	8.81E-45	0.418193635	4.56E-73	0.392547084	3.56E-71	0.463858215	2.90E-111	0.379613787	1.75E-66	0.144737163	0.000206388	0.138030908	0.000149444	0.175431866	3.28E-06	0.150508611	0.000618249	0.271400941	1.55E-17	0.216776916	7.45E-12	0.122539782	0.000182547	0.210141422	1.17E-08	0.057444455	0.162038435	0.165071644	0.00086692	0.027769659	0.595919473	0.160602279	9.05E-05	0.17550112	0.000407303	0.127765364	0.001609111	0.24500266	1.50E-11	0.140981793	0.00012701	0.18439643	0.00072142
0.377443313	3.14E-54	0.383330709	3.48E-55	0.381528978	1.09E-64	0.37451968	4.76E-45	0.417913892	5.81E-73	0.391739643	7.26E-71	0.463248183	6.12E-111	0.379630812	1.73E-66	0.143753915	0.000228174	0.136547272	0.000176239	0.177681542	2.44E-06	0.150683844	0.000609141	0.271210455	1.63E-17	0.21945244	4.05E-12	0.122140987	0.00019167	0.206802252	2.00E-08	0.06249423	0.128160589	0.163453235	0.00097587	0.023604295	0.652196085	0.16454655	6.01E-05	0.173498793	0.000475227	0.131147018	0.00120179	0.244659779	1.61E-11	0.140882411	0.000128426	0.170563464	0.001785878
0.376817379	4.83E-54	0.381001497	1.75E-54	0.380823962	1.94E-64	0.37608928	1.93E-45	0.41690851	1.38E-72	0.390799581	1.66E-70	0.46223139	2.12E-110	0.379444095	2.02E-66	0.144207291	0.000217874	0.138968723	0.000134534	0.177683043	2.44E-06	0.145150171	0.000965939	0.268582487	3.41E-17	0.219932016	3.63E-12	0.124448799	0.000144247	0.204217504	3.02E-08	0.057366529	0.162609528	0.171042266	0.000554941	0.008185554	0.875812057	0.161787621	8.01E-05	0.176477347	0.00037757	0.130665887	0.001253269	0.240100157	3.88E-11	0.146669869	6.65E-05	0.184988213	0.000692961
0.375748471	1.01E-53	0.380929415	1.83E-54	0.380873612	1.87E-64	0.375194398	3.23E-45	0.419219377	1.88E-73	0.389917338	3.61E-70	0.461470229	5.37E-110	0.379348047	2.19E-66	0.137130834	0.000441208	0.138904467	0.000135509	0.175119803	3.41E-06	0.139323205	0.001543163	0.270215114	2.16E-17	0.221097641	2.78E-12	0.126243188	0.000115252	0.198905093	6.93E-08	0.053786408	0.190508957	0.174161519	0.000436998	0.022106434	0.672948202	0.162997864	7.07E-05	0.175254339	0.000415157	0.125041047	0.002025593	0.238417396	5.35E-11	0.15042239	4.28E-05	0.187161983	0.000597102
0.374588384	2.24E-53	0.378059073	1.31E-53	0.381864639	8.27E-65	0.375084136	3.44E-45	0.417659926	7.23E-73	0.38882275	9.41E-70	0.460667821	1.43E-109	0.38071607	6.86E-67	0.145230102	0.000196215	0.138397842	0.000143434	0.176564264	2.82E-06	0.140440173	0.001412518	0.27079606	1.84E-17	0.220927776	2.89E-12	0.129647712	7.47E-05	0.200088765	5.77E-08	0.059865937	0.14503541	0.168692816	0.00066259	0.023114152	0.658958281	0.161307236	8.41E-05	0.166089812	0.000828873	0.123052832	0.002389467	0.233417776	1.37E-10	0.15272285	3.25E-05	0.193710268	0.000377517
0.375726166	1.02E-53	0.377847354	1.52E-53	0.380864798	1.88E-64	0.372569704	1.45E-44	0.417330228	9.61E-73	0.389141407	7.12E-70	0.460815892	1.19E-109	0.380586671	7.66E-67	0.150344199	0.000115043	0.139953273	0.000120392	0.170142562	6.47E-06	0.13546136	0.002085051	0.270183863	2.18E-17	0.220324825	3.32E-12	0.131924486	5.55E-05	0.200493695	5.42E-08	0.05789489	0.158766898	0.159600211	0.001288001	0.010484783	0.841339934	0.168367787	4.01E-05	0.160409594	0.001250478	0.116204909	0.004146453	0.228725211	3.25E-10	0.151712497	3.67E-05	0.201070669	0.000221462
0.375984158	8.58E-54	0.377452917	1.98E-53	0.379239512	7.09E-64	0.369114605	1.03E-43	0.415164644	6.17E-72	0.386448113	7.43E-69	0.458587784	1.77E-108	0.381078693	5.04E-67	0.151441223	0.000102363	0.144307101	7.30E-05	0.17029434	6.35E-06	0.136679597	0.001897755	0.275140063	5.35E-18	0.223910038	1.44E-12	0.132602794	5.08E-05	0.200298485	5.59E-08	0.060050818	0.143795477	0.161141275	0.001153527	-0.003233631	0.950772831	0.161559057	8.20E-05	0.164522677	0.000929675	0.108282904	0.007581466	0.230400867	2.39E-10	0.146914666	6.46E-05	0.197149823	0.000294936
0.376589901	5.65E-54	0.37636026	4.17E-53	0.378849821	9.74E-64	0.367353179	2.78E-43	0.415162717	6.18E-72	0.386919713	4.93E-69	0.458927268	1.17E-108	0.378612866	4.09E-66	0.151925326	9.72E-05	0.147549773	4.99E-05	0.176362621	2.90E-06	0.129384137	0.003297405	0.274268742	6.87E-18	0.223498519	1.59E-12	0.132202002	5.35E-05	0.20029712	5.59E-08	0.05805286	0.157631442	0.157264047	0.001519532	0.007011299	0.893512795	0.168968563	3.76E-05	0.151346293	0.002345601	0.101120236	0.012681403	0.230309422	2.43E-10	0.14698877	6.41E-05	0.204894997	0.000166587
0.376035666	8.28E-54	0.374213234	1.78E-52	0.378764302	1.04E-63	0.370388698	5.02E-44	0.414650722	9.58E-72	0.38719165	3.90E-69	0.458042269	3.42E-108	0.379951469	1.31E-66	0.157998064	5.01E-05	0.147096112	5.26E-05	0.170783024	5.97E-06	0.12815777	0.003608809	0.273761552	7.94E-18	0.22420387	1.35E-12	0.131196478	6.11E-05	0.201567474	4.58E-08	0.056196554	0.171366879	0.163726943	0.000956599	0.009006343	0.863475567	0.160181208	9.44E-05	0.150907406	0.002416117	0.099952686	0.013752361	0.225186084	6.14E-10	0.151058643	3.97E-05	0.199950149	0.000240492
0.373764178	3.93E-53	0.372581999	5.32E-52	0.375816925	1.13E-62	0.37012794	5.82E-44	0.411939004	9.61E-71	0.385296025	2.01E-68	0.457642239	5.53E-108	0.382281607	1.80E-67	0.156207488	6.11E-05	0.149781102	3.82E-05	0.169100673	7.39E-06	0.121552992	0.005792075	0.271651651	1.44E-17	0.223795375	1.48E-12	0.135010263	3.69E-05	0.200029294	5.82E-08	0.059876587	0.144963765	0.166326078	0.000790326	0.007466727	0.886640908	0.158843821	0.00010819	0.140173898	0.004868014	0.106609435	0.008572277	0.224774985	6.61E-10	0.150046531	4.48E-05	0.199865005	0.000241999
0.373540137	4.58E-53	0.372390784	6.05E-52	0.37352552	7.13E-62	0.368762457	1.26E-43	0.411890485	1.00E-70	0.384135985	5.46E-68	0.457734367	4.95E-108	0.382217515	1.90E-67	0.151115757	0.00010598	0.149747765	3.83E-05	0.17448238	3.71E-06	0.119927998	0.006485533	0.270774141	1.85E-17	0.223249145	1.68E-12	0.132384124	5.23E-05	0.203819814	3.22E-08	0.055264479	0.178591913	0.174720218	0.000418511	0.001537917	0.976576069	0.167191019	4.55E-05	0.151304362	0.002352256	0.102355391	0.011629241	0.226139584	5.18E-10	0.145541594	7.58E-05	0.197736081	0.000282666
0.374137057	3.04E-53	0.372264654	6.58E-52	0.373844258	5.53E-62	0.367605804	2.41E-43	0.411113273	1.93E-70	0.384788854	3.12E-68	0.457869099	4.21E-108	0.381502972	3.51E-67	0.149303633	0.000128425	0.145729354	6.18E-05	0.180899649	1.59E-06	0.12155847	0.005789854	0.268629455	3.37E-17	0.228770741	4.56E-13	0.129508804	7.60E-05	0.201171403	4.88E-08	0.056019403	0.172723004	0.171850833	0.000521816	0.008050091	0.877851045	0.167809119	4.26E-05	0.146318309	0.003278119	0.108130951	0.007667005	0.229508987	2.81E-10	0.142846613	0.000103007	0.204397132	0.000172929
0.372284193	1.08E-52	0.372313293	6.37E-52	0.371943575	2.51E-61	0.364866838	1.11E-42	0.408309182	2.04E-69	0.383534746	9.16E-68	0.457435859	7.09E-108	0.382128805	2.05E-67	0.154251895	7.56E-05	0.144992329	6.74E-05	0.179341873	1.95E-06	0.119120671	0.006857008	0.26730787	4.86E-17	0.228103015	5.35E-13	0.126893716	0.000106169	0.197102897	9.13E-08	0.055761005	0.174715418	0.171181849	0.000549086	0.016380819	0.75446163	0.166730248	4.78E-05	0.148521238	0.002834472	0.112800451	0.005398134	0.225546759	5.76E-10	0.137569172	0.000185107	0.203722805	0.00018188
0.373084148	6.24E-53	0.372981277	4.07E-52	0.372466533	1.66E-61	0.361168296	8.55E-42	0.408564612	1.64E-69	0.381662198	4.54E-67	0.457265637	8.69E-108	0.381452803	3.66E-67	0.156403793	5.98E-05	0.143159906	8.34E-05	0.181465866	1.47E-06	0.119161762	0.00683765	0.269086742	2.97E-17	0.226142569	8.53E-13	0.129520981	7.59E-05	0.194792071	1.30E-07	0.050972205	0.214794169	0.167933386	0.000701328	0.020242969	0.699114414	0.173978315	2.18E-05	0.143613504	0.003908582	0.11208538	0.005700787	0.224904703	6.46E-10	0.13387106	0.00027573	0.208533113	0.000126441
0.372816095	7.49E-53	0.372601921	5.25E-52	0.370110122	1.07E-60	0.361091412	8.92E-42	0.409438105	7.91E-70	0.37998183	1.89E-66	0.45686788	1.40E-107	0.381490114	3.54E-67	0.16374288	2.61E-05	0.136530717	0.000176562	0.177253411	2.58E-06	0.118118581	0.007344548	0.270094489	2.24E-17	0.222714817	1.91E-12	0.133012384	4.81E-05	0.192187033	1.92E-07	0.053536542	0.192579929	0.160312326	0.001224164	0.02357492	0.652600553	0.176117146	1.72E-05	0.136917899	0.005966672	0.108559929	0.007427715	0.219908696	1.56E-09	0.135043548	0.000243269	0.204483251	0.000171816
0.375665435	1.07E-53	0.374868381	1.14E-52	0.36815546	4.99E-60	0.36224824	4.73E-42	0.409339008	8.59E-70	0.379885066	2.06E-66	0.455513226	7.09E-107	0.382227536	1.89E-67	0.160789343	3.66E-05	0.132628502	0.000270292	0.178016267	2.33E-06	0.111355183	0.011526723	0.269238314	2.84E-17	0.222609946	1.95E-12	0.130586912	6.61E-05	0.194962451	1.26E-07	0.045153306	0.271888499	0.15708297	0.001538984	0.028432893	0.587165945	0.174403262	2.08E-05	0.131659758	0.008215933	0.11417656	0.004856105	0.219365549	1.72E-09	0.13263342	0.000314362	0.203437475	0.000185796
0.375401402	1.28E-53	0.372830276	4.51E-52	0.368150907	5.01E-60	0.363113944	2.93E-42	0.408146687	2.33E-69	0.379296548	3.38E-66	0.454965411	1.36E-106	0.381149695	4.74E-67	0.162018759	3.19E-05	0.131868835	0.000293265	0.17834724	2.23E-06	0.115609911	0.008703691	0.268734239	3.27E-17	0.224224639	1.34E-12	0.136163388	3.16E-05	0.202321165	4.07E-08	0.050895424	0.21548659	0.157872065	0.001455853	0.035895978	0.493001269	0.181680398	9.13E-06	0.13793384	0.005602083	0.105673893	0.009175129	0.221871793	1.11E-09	0.135352374	0.000235335	0.209839845	0.000114386
0.37901816	1.05E-54	0.371289115	1.26E-51	0.368167334	4.95E-60	0.364404523	1.44E-42	0.407879234	2.91E-69	0.379999283	1.87E-66	0.454739424	1.78E-106	0.380284833	9.90E-67	0.159289108	4.34E-05	0.133655462	0.000241905	0.17625935	2.94E-06	0.111352267	0.011528908	0.26798716	4.03E-17	0.22124459	2.68E-12	0.135462047	3.47E-05	0.198893345	6.94E-08	0.057478694	0.161787985	0.156838016	0.001565663	0.042126545	0.421031669	0.175268954	1.89E-05	0.132290196	0.007911282	0.104479408	0.00999955	0.217619794	2.32E-09	0.135782309	0.000224692	0.216220116	6.95E-05
0.379106756	9.89E-55	0.372004892	7.83E-52	0.36866058	3.36E-60	0.364111263	1.69E-42	0.407450094	4.17E-69	0.37883696	4.99E-66	0.454271945	3.11E-106	0.38076407	6.58E-67	0.1576857	5.19E-05	0.137425809	0.000159874	0.182983964	1.20E-06	0.120783397	0.006111727	0.26575367	7.47E-17	0.216069313	8.74E-12	0.133619984	4.44E-05	0.200168303	5.70E-08	0.06538132	0.111423344	0.147564699	0.002947929	0.033375105	0.523882891	0.180201069	1.08E-05	0.135371452	0.006562613	0.105056154	0.009593607	0.211465841	6.60E-09	0.137523775	0.000186026	0.219096161	5.53E-05
0.378266168	1.77E-54	0.372029221	7.70E-52	0.367726007	6.99E-60	0.362433069	4.27E-42	0.407033971	5.90E-69	0.37836678	7.41E-66	0.454041033	4.10E-106	0.380293273	9.83E-67	0.165620124	2.10E-05	0.142840105	8.66E-05	0.181009675	1.56E-06	0.125105461	0.004502884	0.262333088	1.90E-16	0.218515858	5.02E-12	0.130563383	6.63E-05	0.197280167	8.89E-08	0.067713025	0.099203764	0.150917259	0.002354507	0.037774495	0.470636323	0.183090488	7.75E-06	0.135521258	0.006502636	0.105111527	0.009555415	0.213434432	4.74E-09	0.13594405	0.000220806	0.210141423	0.000111761
0.379524815	7.40E-55	0.373307422	3.27E-52	0.366363847	2.02E-59	0.362158791	4.97E-42	0.40433498	5.52E-68	0.377772069	1.22E-65	0.453866113	5.04E-106	0.379970047	1.29E-66	0.167935272	1.60E-05	0.141406275	0.000102056	0.178435997	2.21E-06	0.127855287	0.003689608	0.258142812	5.87E-16	0.223855107	1.46E-12	0.129212639	7.90E-05	0.197425717	8.69E-08	0.066007876	0.108028947	0.14858801	0.002753777	0.042344062	0.418635326	0.187201602	4.78E-06	0.138919672	0.005267571	0.113928349	0.004950084	0.212675286	5.39E-09	0.138313425	0.000170633	0.195234734	0.000338566
0.379342511	8.40E-55	0.372656158	5.06E-52	0.366194486	2.31E-59	0.363052607	3.03E-42	0.404503778	4.80E-68	0.376279166	4.28E-65	0.453529384	7.52E-106	0.379902131	1.37E-66	0.168368435	1.52E-05	0.141393901	0.0001022	0.18501802	9.05E-07	0.134814067	0.002191307	0.258214147	5.76E-16	0.220947489	2.87E-12	0.135501027	3.45E-05	0.192374432	1.86E-07	0.068231939	0.096635066	0.147725029	0.00291671	0.04117709	0.431585051	0.190743182	3.13E-06	0.131307873	0.008390488	0.112301345	0.005607809	0.210454184	7.82E-09	0.137444785	0.000187635	0.195674103	0.000328055
0.37894235	1.11E-54	0.372569704	5.36E-52	0.365480875	4.02E-59	0.361110669	8.83E-42	0.403144666	1.47E-67	0.376016119	5.33E-65	0.453608806	6.85E-106	0.380656053	7.22E-67	0.167001369	1.79E-05	0.138537277	0.00014121	0.182713902	1.24E-06	0.14037266	0.001420116	0.257791324	6.45E-16	0.219878242	3.67E-12	0.138376888	2.34E-05	0.197753934	8.27E-08	0.067753047	0.099003733	0.144115685	0.003697455	0.048604246	0.353150398	0.188861927	3.92E-06	0.13294594	0.007605135	0.113088368	0.005280417	0.209667483	8.91E-09	0.135359202	0.000235162	0.204236919	0.000175017
0.37903961	1.04E-54	0.371642659	9.97E-52	0.36519921	5.01E-59	0.360891147	9.96E-42	0.403204952	1.40E-67	0.374355012	2.13E-64	0.453468021	8.09E-106	0.382494773	1.50E-67	0.16179233	3.27E-05	0.13894008	0.000134967	0.187008322	6.87E-07	0.144474777	0.00102075	0.25449006	1.54E-15	0.22036088	3.29E-12	0.140934211	1.64E-05	0.195775041	1.12E-07	0.072803509	0.076230151	0.141885983	0.00426984	0.046034092	0.379214692	0.188835969	3.94E-06	0.130675219	0.008712647	0.116911126	0.003922321	0.207167538	1.35E-08	0.128340477	0.000491119	0.204120577	0.000176549
0.378747262	1.27E-54	0.370097617	2.79E-51	0.363882263	1.39E-58	0.36085798	1.01E-41	0.403112221	1.51E-67	0.373741061	3.54E-64	0.453459277	8.17E-106	0.382496184	1.50E-67	0.165627106	2.10E-05	0.1379464	0.000150861	0.194405497	2.40E-07	0.153954951	0.000460383	0.250602148	4.24E-15	0.218310915	5.26E-12	0.14169731	1.47E-05	0.191759497	2.04E-07	0.072760338	0.076404993	0.146588158	0.003144728	0.050713632	0.332623658	0.186330037	5.30E-06	0.141109302	0.004588035	0.118191352	0.003543811	0.209224379	9.59E-09	0.121812438	0.00094337	0.207776567	0.000133956
0.378761315	1.26E-54	0.370681894	1.89E-51	0.363549978	1.79E-58	0.361932283	5.62E-42	0.403339856	1.25E-67	0.373346703	4.91E-64	0.453421089	8.55E-106	0.383432098	6.71E-68	0.165104818	2.23E-05	0.142729256	8.77E-05	0.196179215	1.86E-07	0.149256971	0.000687076	0.246564237	1.19E-14	0.221513059	2.52E-12	0.140650479	1.71E-05	0.193730833	1.52E-07	0.066768468	0.104018705	0.141592439	0.00435088	0.05521474	0.29144416	0.180218804	1.08E-05	0.141620413	0.004441269	0.124493007	0.002120464	0.216345028	2.89E-09	0.118231976	0.001332	0.208169464	0.000130003
0.379278319	8.78E-55	0.370365883	2.33E-51	0.364183572	1.10E-58	0.363162579	2.86E-42	0.402366839	2.78E-67	0.373478376	4.40E-64	0.453233124	1.07E-105	0.382160724	2.00E-67	0.163424483	2.71E-05	0.14281715	8.68E-05	0.194504406	2.37E-07	0.154853386	0.000425891	0.243617312	2.50E-14	0.219590805	3.93E-12	0.140430533	1.76E-05	0.188489991	3.30E-07	0.065552917	0.110485467	0.147278069	0.003004498	0.049728491	0.342112827	0.185952306	5.55E-06	0.152823101	0.002121885	0.125210921	0.001996985	0.21260447	5.45E-09	0.118774219	0.001264943	0.209041702	0.000121614
0.38241318	9.79E-56	0.370082356	2.81E-51	0.3646413	7.71E-59	0.363610746	2.23E-42	0.401628848	5.09E-67	0.372811059	7.64E-64	0.453107973	1.24E-105	0.381677292	3.02E-67	0.169242046	1.37E-05	0.144263552	7.34E-05	0.193715313	2.65E-07	0.159283965	0.000288293	0.240523837	5.39E-14	0.220714225	3.03E-12	0.138742003	2.22E-05	0.187243799	3.96E-07	0.067134393	0.102131854	0.155027248	0.001776424	0.051977468	0.320700412	0.183173998	7.68E-06	0.15530643	0.001789212	0.127419177	0.001657277	0.211481455	6.59E-09	0.116556511	0.001560423	0.206701218	0.00014536
0.383712539	3.92E-56	0.370271023	2.48E-51	0.364903865	6.29E-59	0.36088672	9.98E-42	0.40160548	5.18E-67	0.371997385	1.50E-63	0.453621958	6.74E-106	0.380505385	8.21E-67	0.176675774	5.58E-06	0.140415382	0.000114249	0.189171922	5.07E-07	0.16641135	0.000150599	0.241126952	4.64E-14	0.22154335	2.50E-12	0.137319666	2.70E-05	0.186919043	4.15E-07	0.069778889	0.089291227	0.163869439	0.000946705	0.048242526	0.356748844	0.182990418	7.84E-06	0.149616053	0.00263496	0.132581559	0.001059643	0.21231885	5.72E-09	0.114397947	0.00190773	0.206780513	0.000144489
0.383759117	3.79E-56	0.368036526	1.09E-50	0.367361867	9.29E-60	0.359126454	2.61E-41	0.400508541	1.27E-66	0.368924369	1.85E-62	0.453074177	1.29E-105	0.382164065	1.99E-67	0.173164136	8.58E-06	0.145253876	6.54E-05	0.191423206	3.69E-07	0.171333696	9.47E-05	0.240361	5.61E-14	0.221806222	2.36E-12	0.13723603	2.73E-05	0.186313823	4.53E-07	0.069014976	0.092859682	0.164510032	0.000903385	0.044683347	0.39337321	0.176735128	1.60E-05	0.145767853	0.003398396	0.130337246	0.001289591	0.211014289	7.12E-09	0.117814817	0.001385799	0.21637838	6.86E-05
0.383696664	3.96E-56	0.367713341	1.35E-50	0.366674435	1.59E-59	0.359367375	2.29E-41	0.400343431	1.45E-66	0.370228354	6.39E-63	0.451973712	4.74E-105	0.381959646	2.37E-67	0.171563615	1.04E-05	0.1445538	7.10E-05	0.194092398	2.51E-07	0.172231247	8.69E-05	0.241580818	4.15E-14	0.217004968	7.08E-12	0.142038911	1.40E-05	0.185461512	5.12E-07	0.067263506	0.101472619	0.162689437	0.001031558	0.049504419	0.344294995	0.167578851	4.36E-05	0.154392638	0.001905632	0.121793693	0.002649811	0.214572583	3.91E-09	0.121816201	0.000943023	0.211511201	0.000100536
0.38202337	1.29E-55	0.366835	2.40E-50	0.366488732	1.84E-59	0.355746925	1.62E-40	0.400757122	1.04E-66	0.370804031	3.99E-63	0.451762476	6.08E-105	0.382775733	1.18E-67	0.172723602	9.05E-06	0.149903982	3.76E-05	0.197928661	1.44E-07	0.172543361	8.43E-05	0.23866737	8.50E-14	0.217095196	6.93E-12	0.141919343	1.43E-05	0.182323808	8.00E-07	0.062281981	0.12946413	0.158891009	0.001354606	0.05971779	0.253809881	0.165689256	5.33E-05	0.144870685	0.003603032	0.114523606	0.004727405	0.216107026	3.01E-09	0.122416889	0.000889189	0.214400245	8.02E-05
0.380469534	3.83E-55	0.364368977	1.20E-49	0.365070373	5.53E-59	0.357739736	5.54E-41	0.401091184	7.89E-67	0.370036004	7.48E-63	0.449560444	8.09E-104	0.382170525	1.98E-67	0.169875048	1.27E-05	0.152837235	2.63E-05	0.200162144	1.03E-07	0.174846224	6.74E-05	0.243145588	2.81E-14	0.218456409	5.09E-12	0.139325097	2.05E-05	0.18841204	3.34E-07	0.063204723	0.12387102	0.163196452	0.000994275	0.068655916	0.189412092	0.170965275	3.03E-05	0.142354846	0.004237792	0.11242985	0.005553135	0.214134734	4.21E-09	0.118807963	0.001260875	0.222408326	4.23E-05
0.37998963	5.35E-55	0.364291463	1.26E-49	0.362672833	3.52E-58	0.356630282	1.01E-40	0.40070419	1.08E-66	0.370358868	5.74E-63	0.449736423	6.58E-104	0.381904566	2.49E-67	0.169075392	1.40E-05	0.152157042	2.86E-05	0.200225343	1.02E-07	0.18023842	3.96E-05	0.246832456	1.11E-14	0.219694724	3.83E-12	0.136152907	3.16E-05	0.181804508	8.61E-07	0.062182813	0.130076685	0.150133078	0.002482611	0.081554027	0.118849801	0.17748924	1.47E-05	0.148365152	0.002864009	0.113653416	0.005056093	0.21806863	2.15E-09	0.12095005	0.001025968	0.209191516	0.000120225
0.379452442	7.78E-55	0.362568847	3.85E-49	0.362631173	3.63E-58	0.354888091	2.57E-40	0.40234453	2.83E-67	0.369318821	1.34E-62	0.449627237	7.48E-104	0.380500017	8.24E-67	0.171674029	1.03E-05	0.15571724	1.84E-05	0.198858951	1.25E-07	0.180441666	3.88E-05	0.245345461	1.62E-14	0.21928821	4.21E-12	0.133087507	4.76E-05	0.181942755	8.44E-07	0.062285817	0.129440479	0.157762145	0.00146718	0.089348244	0.087405195	0.179622727	1.16E-05	0.138359427	0.005455398	0.116731164	0.003978369	0.219341068	1.72E-09	0.119117912	0.001224066	0.213169558	8.84E-05
0.379821906	6.01E-55	0.365794321	4.74E-50	0.362637519	3.62E-58	0.35511157	2.28E-40	0.399181327	3.73E-66	0.368515246	2.59E-62	0.451343673	9.96E-105	0.380735544	6.75E-67	0.166823466	1.83E-05	0.156478614	1.67E-05	0.197915542	1.44E-07	0.179774578	4.14E-05	0.24704062	1.05E-14	0.215320894	1.03E-11	0.135410154	3.50E-05	0.183478332	6.79E-07	0.06614781	0.107282114	0.157674246	0.001476297	0.098573561	0.059220517	0.179591132	1.16E-05	0.136101637	0.006274885	0.112254342	0.005627928	0.217428216	2.40E-09	0.11889378	0.001250583	0.206031441	0.000152917
0.380477555	3.80E-55	0.368713709	6.96E-51	0.362223611	4.97E-58	0.355693234	1.67E-40	0.399203002	3.66E-66	0.369278214	1.39E-62	0.451175641	1.21E-104	0.38104469	5.18E-67	0.165082839	2.24E-05	0.157931275	1.39E-05	0.197670718	1.49E-07	0.183840464	2.75E-05	0.247957115	8.36E-15	0.215381423	1.02E-11	0.13682674	2.89E-05	0.18282812	7.45E-07	0.072790341	0.07628345	0.155717706	0.001693171	0.100172412	0.055199076	0.181071812	9.79E-06	0.137040736	0.005921486	0.118186523	0.003545174	0.221172297	1.25E-09	0.124803834	0.000702159	0.198428932	0.000268779
0.380422747	3.95E-55	0.368133398	1.02E-50	0.359750966	3.29E-57	0.355350131	2.01E-40	0.402280403	2.98E-67	0.369295134	1.37E-62	0.45070657	2.11E-104	0.38099679	5.40E-67	0.167633208	1.66E-05	0.158182468	1.35E-05	0.194402101	2.40E-07	0.184005535	2.70E-05	0.249793957	5.22E-15	0.219699652	3.83E-12	0.140097311	1.84E-05	0.185969413	4.76E-07	0.065028851	0.113369444	0.166917899	0.000756408	0.101932702	0.051036463	0.187711233	4.50E-06	0.139063197	0.005220399	0.120858312	0.002859678	0.221143248	1.26E-09	0.128557932	0.0004803	0.200254327	0.000235181
0.378390822	1.63E-54	0.366856092	2.36E-50	0.362767333	3.27E-58	0.357134778	7.68E-41	0.400330593	1.47E-66	0.37045898	5.29E-63	0.45027552	3.50E-104	0.380535552	8.00E-67	0.165883444	2.04E-05	0.154030681	2.27E-05	0.192417017	3.20E-07	0.191253807	1.27E-05	0.250607823	4.23E-15	0.216922821	7.21E-12	0.143029044	1.22E-05	0.190315651	2.53E-07	0.058584828	0.153852878	0.161600246	0.00111605	0.096714223	0.064198578	0.188307545	4.19E-06	0.142156091	0.00429201	0.111661929	0.005887128	0.220415897	1.43E-09	0.127846028	0.00051657	0.19472582	0.000351132
0.377411474	3.21E-54	0.36720047	1.89E-50	0.362476651	4.09E-58	0.357182278	7.49E-41	0.399595635	2.66E-66	0.370322864	5.92E-63	0.449909577	5.37E-104	0.38045926	8.53E-67	0.160349241	3.85E-05	0.156838409	1.60E-05	0.195662041	2.00E-07	0.186659482	2.05E-05	0.250171523	4.74E-15	0.215519325	9.89E-12	0.141467454	1.52E-05	0.187316797	3.92E-07	0.061508563	0.134301155	0.155815979	0.001681616	0.108462112	0.037812863	0.186500286	5.20E-06	0.137247064	0.005846278	0.110011532	0.006666766	0.221717324	1.14E-09	0.129295813	0.000445219	0.203375405	0.000186659
0.37696669	4.36E-54	0.365690968	5.07E-50	0.362637653	3.62E-58	0.356776972	9.32E-41	0.398602678	5.95E-66	0.369883693	8.47E-63	0.449591326	7.80E-104	0.379819854	1.47E-66	0.161651059	3.32E-05	0.162349188	7.88E-06	0.193214976	2.85E-07	0.182854104	3.04E-05	0.245089175	1.73E-14	0.21376489	1.47E-11	0.142219697	1.37E-05	0.187561285	3.78E-07	0.061747608	0.132791488	0.151744389	0.002225945	0.115765943	0.026578572	0.185302611	5.99E-06	0.138925583	0.00526562	0.108233916	0.007608949	0.22044817	1.42E-09	0.123797821	0.000776029	0.19726259	0.000292538
0.379439472	7.85E-55	0.366838238	2.39E-50	0.362585581	3.76E-58	0.356365282	1.16E-40	0.397815886	1.12E-65	0.370342754	5.82E-63	0.448724249	2.15E-103	0.378780319	3.55E-66	0.16114963	3.52E-05	0.160901932	9.51E-06	0.195189693	2.14E-07	0.183219416	2.93E-05	0.246863291	1.10E-14	0.213532089	1.54E-11	0.143358062	1.17E-05	0.184172901	6.15E-07	0.053210353	0.19530826	0.148849343	0.002706097	0.118472532	0.023215819	0.183810831	7.13E-06	0.139145581	0.005193494	0.107427631	0.008074268	0.221369278	1.21E-09	0.123625944	0.000789348	0.200472711	0.000231435
0.379812697	6.05E-55	0.366781309	2.48E-50	0.362696897	3.46E-58	0.355845097	1.54E-40	0.396493519	3.25E-65	0.368466611	2.69E-62	0.447725819	6.88E-103	0.380173032	1.09E-66	0.160867563	3.63E-05	0.166420392	4.61E-06	0.192177662	3.31E-07	0.178527268	4.69E-05	0.25182461	3.09E-15	0.208998263	4.19E-11	0.141547982	1.50E-05	0.186571774	4.36E-07	0.061097119	0.136930545	0.144403588	0.003628851	0.12184551	0.019545115	0.179030937	1.24E-05	0.136897396	0.005974245	0.113752358	0.005017709	0.220372369	1.44E-09	0.123245472	0.000819587	0.193739515	0.000376732
0.37899166	1.07E-54	0.36635876	3.28E-50	0.363131027	2.47E-58	0.355542554	1.81E-40	0.395452291	7.50E-65	0.370470828	5.24E-63	0.448274571	3.63E-103	0.379410342	2.08E-66	0.161852018	3.25E-05	0.164522148	5.93E-06	0.194393522	2.41E-07	0.176276366	5.86E-05	0.25294931	2.31E-15	0.207185679	6.20E-11	0.13656451	2.99E-05	0.185164475	5.34E-07	0.055762093	0.174706994	0.143131319	0.003940987	0.107568737	0.039430058	0.176585551	1.63E-05	0.144742492	0.003633166	0.113670157	0.00504958	0.217471446	2.38E-09	0.126619919	0.000585068	0.200192581	0.00023625
0.382340261	1.03E-55	0.365285562	6.60E-50	0.36328485	2.20E-58	0.355111707	2.28E-40	0.395528938	7.05E-65	0.371241018	2.79E-63	0.447713762	6.98E-103	0.379195513	2.50E-66	0.163852604	2.58E-05	0.167602858	3.93E-06	0.189734028	4.69E-07	0.182234382	3.23E-05	0.252704776	2.46E-15	0.206603317	7.03E-11	0.139651157	1.96E-05	0.184079328	6.24E-07	0.054947737	0.181097915	0.138414404	0.00532147	0.107420164	0.039704596	0.181364389	9.47E-06	0.155320284	0.001787498	0.112258689	0.005626065	0.215953125	3.09E-09	0.125901429	0.000629036	0.198070157	0.000275889
0.38300651	6.45E-56	0.365054012	7.68E-50	0.363433939	1.96E-58	0.354352987	3.43E-40	0.397650969	1.28E-65	0.3705017	5.11E-63	0.448061815	4.66E-103	0.377112285	1.45E-65	0.16498794	2.26E-05	0.169362008	3.10E-06	0.189524556	4.83E-07	0.184275852	2.63E-05	0.247464056	9.47E-15	0.20774322	5.50E-11	0.137020784	2.81E-05	0.182019372	8.35E-07	0.048183709	0.240977761	0.135730645	0.006288345	0.122656588	0.018741731	0.188761974	3.97E-06	0.154199794	0.00193107	0.113506024	0.005113764	0.214106849	4.23E-09	0.122000914	0.000926156	0.208060596	0.000131087
0.382893532	6.98E-56	0.362512029	4.00E-49	0.3615096	8.59E-58	0.353324992	5.93E-40	0.398669818	5.64E-66	0.370455765	5.31E-63	0.447829403	6.10E-103	0.378384284	4.96E-66	0.170072689	1.24E-05	0.170811738	2.54E-06	0.197186538	1.60E-07	0.175820301	6.13E-05	0.246280496	1.28E-14	0.204936035	1.00E-10	0.135710522	3.36E-05	0.186065811	4.69E-07	0.050961612	0.214889598	0.130052476	0.008869432	0.124360071	0.017147549	0.190874202	3.08E-06	0.148950704	0.002754626	0.116981147	0.003900708	0.209271281	9.52E-09	0.122619779	0.000871658	0.216363756	6.87E-05
0.384705703	1.94E-56	0.361748098	6.54E-49	0.361669998	7.60E-58	0.352731644	8.13E-40	0.39845677	6.70E-66	0.372779613	7.84E-64	0.447829179	6.10E-103	0.378611716	4.09E-66	0.173337642	8.40E-06	0.171582385	2.29E-06	0.196993438	1.65E-07	0.183378213	2.88E-05	0.242727187	3.12E-14	0.20398544	1.23E-10	0.137527089	2.62E-05	0.192335123	1.87E-07	0.0578567	0.159042324	0.121432673	0.014596114	0.13180859	0.01148739	0.183378073	7.50E-06	0.148474689	0.002843252	0.122357025	0.002530294	0.209988302	8.45E-09	0.120259508	0.001096868	0.222850619	4.08E-05
0.385747051	9.25E-57	0.358615008	4.87E-48	0.36169216	7.47E-58	0.35224956	1.05E-39	0.396588865	3.01E-65	0.37439376	2.06E-64	0.44731527	1.11E-102	0.378046958	6.59E-66	0.179785019	3.78E-06	0.16818304	3.64E-06	0.195643632	2.01E-07	0.188294903	1.73E-05	0.24346257	2.60E-14	0.198444053	3.92E-10	0.140069142	1.85E-05	0.194977596	1.26E-07	0.059356471	0.148494505	0.127555981	0.010276298	0.124674695	0.016866443	0.183540864	7.36E-06	0.159045647	0.001377555	0.117154026	0.003847806	0.214702511	3.82E-09	0.126159275	0.000612916	0.224948995	3.43E-05
0.385265651	1.30E-56	0.358307025	5.92E-48	0.36290066	2.95E-58	0.350878732	2.17E-39	0.396783338	2.58E-65	0.373127083	5.88E-64	0.448700838	2.21E-103	0.380486824	8.34E-67	0.183095654	2.48E-06	0.170335464	2.71E-06	0.197926659	1.44E-07	0.190144528	1.42E-05	0.242483279	3.32E-14	0.199583712	3.10E-10	0.142461791	1.32E-05	0.197559296	8.52E-08	0.055039748	0.180367274	0.128957098	0.009464122	0.126534518	0.015285625	0.181405909	9.42E-06	0.159263243	0.001356517	0.111809858	0.005821418	0.211244528	6.85E-09	0.130193341	0.000405766	0.225673368	3.23E-05
0.383555524	4.38E-56	0.356950199	1.40E-47	0.362378819	4.41E-58	0.350705597	2.38E-39	0.394252941	1.95E-64	0.37218945	1.28E-63	0.447018327	1.57E-102	0.380874779	5.99E-67	0.188332448	1.25E-06	0.170968752	2.49E-06	0.197671075	1.49E-07	0.189588783	1.51E-05	0.241967466	3.77E-14	0.196200611	6.21E-10	0.14535579	8.76E-06	0.195649748	1.14E-07	0.059348627	0.148548251	0.134584856	0.006747092	0.124064383	0.017415459	0.178403029	1.33E-05	0.147325014	0.003068097	0.112439187	0.005549181	0.205115892	1.88E-08	0.132885773	0.000306097	0.217335112	6.36E-05
0.384164009	2.85E-56	0.353548243	1.19E-46	0.361712096	7.36E-58	0.352317209	1.01E-39	0.395140224	9.62E-65	0.374237243	2.34E-64	0.446592293	2.57E-102	0.380290249	9.85E-67	0.192569315	7.12E-07	0.171998699	2.16E-06	0.196533565	1.76E-07	0.182613302	3.11E-05	0.245829842	1.43E-14	0.192752296	1.25E-09	0.150092798	4.39E-06	0.202327039	4.07E-08	0.058172755	0.156773768	0.137845877	0.005514344	0.12306055	0.018352446	0.177461579	1.48E-05	0.147812111	0.002970932	0.11367681	0.005046994	0.205357536	1.81E-08	0.13257103	0.000316437	0.209149594	0.000120613
0.384479977	2.28E-56	0.352725678	1.99E-46	0.3602054	2.33E-57	0.355471935	1.88E-40	0.39554208	6.98E-65	0.374733977	1.55E-64	0.446864583	1.87E-102	0.380566517	7.79E-67	0.193947974	5.91E-07	0.175375828	1.35E-06	0.196279625	1.83E-07	0.179872932	4.10E-05	0.245470148	1.57E-14	0.197996042	4.30E-10	0.148322734	5.70E-06	0.204416365	2.93E-08	0.061360212	0.135244687	0.135426181	0.006407434	0.132086556	0.011312667	0.176377423	1.67E-05	0.147371377	0.003058726	0.111781152	0.005834117	0.19904816	4.96E-08	0.132098278	0.000332584	0.206103586	0.000152086
0.382975632	6.59E-56	0.351287016	4.87E-46	0.362773338	3.26E-58	0.351755255	1.37E-39	0.397045193	2.09E-65	0.374465716	1.94E-64	0.446481067	2.92E-102	0.381228318	4.43E-67	0.197871271	3.45E-07	0.176494607	1.15E-06	0.193298514	2.82E-07	0.182155999	3.26E-05	0.249265473	5.98E-15	0.19876151	3.67E-10	0.148807808	5.30E-06	0.204919534	2.70E-08	0.064557918	0.116011183	0.145959211	0.003277717	0.130634336	0.012252097	0.169846764	3.42E-05	0.154759669	0.001858063	0.117607631	0.003712079	0.198409866	5.48E-08	0.130697986	0.00038504	0.202438172	0.000200144
0.382889824	7.00E-56	0.352366313	2.49E-46	0.364671144	7.54E-59	0.352689796	8.32E-40	0.396681392	2.80E-65	0.375253947	1.01E-64	0.446076264	4.67E-102	0.379466657	1.98E-66	0.200476933	2.40E-07	0.182280644	5.01E-07	0.194984261	2.21E-07	0.188272458	1.73E-05	0.250589756	4.25E-15	0.196894728	5.39E-10	0.14975426	4.61E-06	0.204755442	2.78E-08	0.060228083	0.142614246	0.156743929	0.001576023	0.128766744	0.013561004	0.167903258	4.22E-05	0.154848149	0.001846759	0.117513626	0.003739845	0.196900322	6.94E-08	0.131836214	0.000341863	0.207744719	0.000134281
0.382902115	6.94E-56	0.351470542	4.35E-46	0.364743839	7.12E-59	0.349691972	4.06E-39	0.395148098	9.56E-65	0.373427129	4.59E-64	0.445891522	5.78E-102	0.37926456	2.35E-66	0.20306876	1.66E-07	0.182545633	4.82E-07	0.196610526	1.74E-07	0.189296198	1.56E-05	0.246567477	1.19E-14	0.194589392	8.61E-10	0.149993847	4.45E-06	0.21141384	9.48E-09	0.057232435	0.163595804	0.149722152	0.002552248	0.129870839	0.012773085	0.168895331	3.79E-05	0.159672206	0.001317774	0.120633387	0.00291235	0.201356168	3.44E-08	0.133182309	0.000296644	0.223872671	3.75E-05
0.383280645	5.31E-56	0.35115223	5.30E-46	0.361822526	6.76E-58	0.352548662	8.97E-40	0.394655674	1.42E-64	0.373435872	4.56E-64	0.44360274	8.07E-101	0.377240216	1.30E-65	0.207986553	8.17E-08	0.184826881	3.45E-07	0.195582113	2.02E-07	0.189747226	1.49E-05	0.243797256	2.39E-14	0.193974282	9.75E-10	0.148793964	5.31E-06	0.213879297	6.31E-09	0.056567517	0.168552866	0.146207077	0.003224709	0.123392409	0.018037935	0.162763779	7.24E-05	0.161385636	0.001166261	0.115356397	0.004431039	0.196673247	7.18E-08	0.136998343	0.000196979	0.224589895	3.54E-05
0.384026848	3.14E-56	0.35017496	9.70E-46	0.361481852	8.78E-58	0.353227749	6.25E-40	0.393846167	2.70E-64	0.373369676	4.81E-64	0.443467134	9.43E-101	0.378245052	5.58E-66	0.207841576	8.34E-08	0.186672275	2.62E-07	0.191632285	3.58E-07	0.191888994	1.18E-05	0.246604126	1.18E-14	0.189110658	2.56E-09	0.146069113	7.91E-06	0.212726456	7.64E-09	0.054635461	0.183593981	0.156878963	0.001561174	0.131014748	0.011999583	0.162898381	7.14E-05	0.16190469	0.001123632	0.123200654	0.002360487	0.196771827	7.08E-08	0.137841644	0.000179679	0.22529282	3.34E-05
0.38406523	3.05E-56	0.350486255	8.00E-46	0.360473314	1.90E-57	0.356293316	1.21E-40	0.394007639	2.37E-64	0.372880823	7.21E-64	0.442868029	1.87E-100	0.378163703	5.97E-66	0.212857845	3.97E-08	0.182184047	5.08E-07	0.192523362	3.15E-07	0.191031739	1.30E-05	0.244912124	1.81E-14	0.188000853	3.19E-09	0.142392269	1.34E-05	0.214435555	5.75E-09	0.051517857	0.209919434	0.17161425	0.000531313	0.137175156	0.008503803	0.159270354	0.00010361	0.162326582	0.001090045	0.126233546	0.001832442	0.19659452	7.27E-08	0.136931886	0.000198407	0.233071142	1.74E-05
0.38645913	5.57E-57	0.350180637	9.67E-46	0.360396261	2.01E-57	0.354446125	3.26E-40	0.393496606	3.56E-64	0.372724008	8.21E-64	0.441437249	9.61E-100	0.378086867	6.37E-66	0.214820721	2.96E-08	0.186253003	2.79E-07	0.186126254	7.76E-07	0.18246944	3.16E-05	0.241435964	4.30E-14	0.191445461	1.62E-09	0.140750707	1.68E-05	0.208750252	1.46E-08	0.043927105	0.285133964	0.16935179	0.000630592	0.14236863	0.006294806	0.158995924	0.000106536	0.163779008	0.000981366	0.124201173	0.002172625	0.195920908	8.07E-08	0.135658955	0.000227699	0.227295653	2.83E-05
0.386938204	3.96E-57	0.351154971	5.29E-46	0.360586701	1.74E-57	0.355901674	1.49E-40	0.39278705	6.26E-64	0.372641593	8.79E-64	0.441248691	1.19E-99	0.378628675	4.03E-66	0.214681864	3.02E-08	0.18986901	1.62E-07	0.193224842	2.85E-07	0.183700578	2.79E-05	0.240052488	6.05E-14	0.196082113	6.36E-10	0.140457231	1.75E-05	0.206083711	2.25E-08	0.03916052	0.34070166	0.170158538	0.00059337	0.142674029	0.006182587	0.159286152	0.000103444	0.16199871	0.001116066	0.119852642	0.003102109	0.192930152	1.28E-07	0.135818086	0.000223827	0.229859071	2.28E-05
0.385801345	8.90E-57	0.350997881	5.83E-46	0.362392306	4.37E-58	0.358083124	4.60E-41	0.392958092	5.46E-64	0.372906537	7.06E-64	0.440224666	3.81E-99	0.377908242	7.41E-66	0.209414429	6.62E-08	0.186787276	2.57E-07	0.194177259	2.48E-07	0.173101492	7.99E-05	0.239945409	6.21E-14	0.197171845	5.09E-10	0.142313739	1.35E-05	0.206929418	1.96E-08	0.03964863	0.334712712	0.162859594	0.001018904	0.142640527	0.006194809	0.164112206	6.29E-05	0.17047332	0.000598057	0.120611495	0.002917523	0.188769987	2.39E-07	0.130197468	0.000405593	0.228053824	2.65E-05
0.386068456	7.36E-57	0.349737134	1.27E-45	0.362181421	5.13E-58	0.356837433	9.02E-41	0.393942742	2.50E-64	0.373201884	5.53E-64	0.438508343	2.66E-98	0.376354736	2.74E-65	0.203285062	1.61E-07	0.189695384	1.66E-07	0.195264474	2.12E-07	0.177208911	5.35E-05	0.245807839	1.44E-14	0.198067598	4.24E-10	0.139983779	1.87E-05	0.208683478	1.48E-08	0.043575151	0.289014866	0.156356115	0.00161939	0.156407979	0.002658977	0.167036156	4.62E-05	0.179877793	0.000289053	0.126330502	0.001817505	0.190605783	1.82E-07	0.125139697	0.000678987	0.228948485	2.46E-05
0.386011571	7.66E-57	0.347560516	4.84E-45	0.360775383	1.51E-57	0.357358716	6.80E-41	0.393885498	2.62E-64	0.371530666	2.20E-63	0.438541694	2.56E-98	0.375384158	6.17E-65	0.19662996	4.09E-07	0.190120032	1.56E-07	0.189818031	4.63E-07	0.183863175	2.74E-05	0.246157366	1.32E-14	0.196220079	6.19E-10	0.13986831	1.90E-05	0.210274144	1.14E-08	0.048665005	0.236305204	0.157375059	0.001507718	0.169654458	0.001103533	0.167592534	4.36E-05	0.179987146	0.000286558	0.128465947	0.001515545	0.190864743	1.75E-07	0.12579525	0.000635788	0.230393982	2.18E-05
0.385880981	8.41E-57	0.347744019	4.33E-45	0.360615844	1.70E-57	0.354807028	2.69E-40	0.396976575	2.21E-65	0.370519392	5.04E-63	0.439638974	7.41E-99	0.376683541	2.08E-65	0.197897344	3.44E-07	0.183223721	4.37E-07	0.189499284	4.84E-07	0.186368134	2.12E-05	0.249556822	5.55E-15	0.199172605	3.37E-10	0.140280379	1.80E-05	0.207188068	1.88E-08	0.045473197	0.268503271	0.149058446	0.002668488	0.183260714	0.000417569	0.173698188	2.25E-05	0.185884036	0.000178198	0.130921718	0.001225649	0.192524128	1.36E-07	0.12466998	0.000711597	0.220471138	4.95E-05
0.386006506	7.69E-57	0.347271665	5.78E-45	0.360516351	1.84E-57	0.355055737	2.35E-40	0.397055667	2.07E-65	0.371982498	1.51E-63	0.439365038	1.01E-98	0.379611308	1.75E-66	0.19517446	5.00E-07	0.183730119	4.05E-07	0.195809101	1.96E-07	0.187404422	1.90E-05	0.246466448	1.22E-14	0.199351979	3.25E-10	0.14409529	1.05E-05	0.206315435	2.16E-08	0.042361547	0.302668172	0.152804644	0.002070527	0.17487148	0.000766578	0.16782938	4.25E-05	0.183544971	0.000215526	0.127810972	0.001602862	0.186470517	3.36E-07	0.124912592	0.000694577	0.227111716	2.87E-05
0.385422304	1.17E-56	0.345307903	1.91E-44	0.359391293	4.32E-57	0.35719793	7.42E-41	0.396831921	2.48E-65	0.370599517	4.72E-63	0.438957804	1.60E-98	0.379559884	1.83E-66	0.193522654	6.26E-07	0.181076133	5.97E-07	0.19097009	3.93E-07	0.188084588	1.77E-05	0.246834849	1.11E-14	0.199449863	3.18E-10	0.138453872	2.31E-05	0.207692729	1.74E-08	0.050164776	0.222156044	0.146250208	0.003215565	0.17941313	0.000553571	0.167081905	4.60E-05	0.189938934	0.000127448	0.135159772	0.000842477	0.180547819	7.93E-07	0.125205304	0.000674544	0.24047444	9.12E-06
0.383563003	4.35E-56	0.344926271	2.41E-44	0.359206243	4.97E-57	0.357108159	7.79E-41	0.396518749	3.19E-65	0.370194295	6.57E-63	0.440804862	1.97E-99	0.381092482	4.98E-67	0.193221323	6.52E-07	0.177944907	9.38E-07	0.191872605	3.46E-07	0.190200729	1.42E-05	0.25088066	3.95E-15	0.199334891	3.26E-10	0.139560359	1.98E-05	0.212256752	8.25E-09	0.053010471	0.196994033	0.14421323	0.003674081	0.17474063	0.000773712	0.172544323	2.55E-05	0.198670484	6.05E-05	0.14042587	0.000520846	0.180324506	8.19E-07	0.121031892	0.001017851	0.237010187	1.24E-05
0.385523708	1.08E-56	0.342426187	1.09E-43	0.359180273	5.07E-57	0.360570984	1.19E-41	0.395681178	6.24E-65	0.369973473	7.87E-63	0.440517801	2.73E-99	0.380970002	5.52E-67	0.19967706	2.68E-07	0.174321533	1.56E-06	0.18812224	5.88E-07	0.183509616	2.84E-05	0.248411899	7.44E-15	0.199065456	3.45E-10	0.135191304	3.60E-05	0.207238426	1.87E-08	0.055186496	0.1792065	0.15346289	0.001979094	0.161086063	0.00196363	0.180293857	1.07E-05	0.202067976	4.48E-05	0.141255495	0.000482105	0.176942981	1.32E-06	0.123094048	0.000831918	0.238422861	1.09E-05
0.386355605	6.00E-57	0.343029955	7.58E-44	0.359713676	3.38E-57	0.360194851	1.46E-41	0.394627551	1.45E-64	0.368666296	2.29E-62	0.440587987	2.52E-99	0.38112308	4.85E-67	0.195881933	4.54E-07	0.169460426	3.06E-06	0.183962082	1.05E-06	0.189793178	1.48E-05	0.248021468	8.22E-15	0.195641847	6.96E-10	0.135151363	3.62E-05	0.20720642	1.88E-08	0.061804692	0.132432922	0.148940701	0.002689607	0.166397036	0.00137826	0.183095186	7.75E-06	0.210726378	2.05E-05	0.138726431	0.000609401	0.180603199	7.87E-07	0.11905103	0.001231924	0.241947235	8.01E-06
0.385358283	1.22E-56	0.342398203	1.11E-43	0.35991056	2.91E-57	0.359815151	1.79E-41	0.397936706	1.02E-65	0.367727535	4.91E-62	0.440514397	2.74E-99	0.379236258	2.41E-66	0.198386404	3.21E-07	0.171505073	2.31E-06	0.185022452	9.04E-07	0.190654586	1.35E-05	0.252339853	2.70E-15	0.196306781	6.08E-10	0.132460492	5.18E-05	0.207315614	1.84E-08	0.057794634	0.159490712	0.140413893	0.004690415	0.172727621	0.000891491	0.1834082	7.47E-06	0.20666908	2.97E-05	0.133840913	0.000947818	0.180197951	8.33E-07	0.120464947	0.001075316	0.240145239	9.39E-06
0.385751084	9.22E-57	0.344572701	2.99E-44	0.359897319	2.94E-57	0.360560076	1.19E-41	0.398444306	6.76E-66	0.367852872	4.43E-62	0.439368647	1.01E-98	0.379828683	1.46E-66	0.204154277	1.42E-07	0.172747671	1.95E-06	0.180047213	1.78E-06	0.194944131	8.52E-06	0.249066447	6.29E-15	0.197716737	4.55E-10	0.133832693	4.32E-05	0.207426396	1.81E-08	0.052345783	0.202676303	0.146261673	0.003213138	0.17072578	0.001024839	0.188632775	4.03E-06	0.207029831	2.87E-05	0.133450031	0.000981302	0.179415161	9.31E-07	0.120913635	0.001029598	0.241835118	8.09E-06
0.385827764	8.73E-57	0.345562403	1.64E-44	0.360411402	1.99E-57	0.359146539	2.58E-41	0.398227745	8.06E-66	0.367411958	6.34E-62	0.437343265	9.88E-98	0.380534652	8.00E-67	0.197985132	3.39E-07	0.172399794	2.04E-06	0.179753953	1.85E-06	0.188765108	1.65E-05	0.248217699	7.82E-15	0.194327961	9.08E-10	0.130214559	6.94E-05	0.202579084	3.91E-08	0.0514168	0.210816177	0.153362433	0.001992805	0.170955922	0.001008624	0.192694147	2.47E-06	0.20460672	3.57E-05	0.135244924	0.000836063	0.182867321	5.69E-07	0.122214242	0.000907024	0.239373094	1.01E-05
0.386877904	4.13E-57	0.346104862	1.18E-44	0.359573462	3.76E-57	0.356939415	8.54E-41	0.397994723	9.72E-66	0.367245801	7.25E-62	0.437851955	5.57E-98	0.381551019	3.36E-67	0.199983477	2.57E-07	0.165520948	5.19E-06	0.177632391	2.45E-06	0.192979452	1.05E-05	0.24926201	5.99E-15	0.192526264	1.30E-09	0.133910487	4.27E-05	0.202923114	3.71E-08	0.051594523	0.209240968	0.159153798	0.001329565	0.175626965	0.000726563	0.195435457	1.76E-06	0.201961394	4.53E-05	0.134226859	0.000915796	0.182517185	5.98E-07	0.119986217	0.001126156	0.242258888	7.79E-06
0.388449841	1.34E-57	0.342494003	1.05E-43	0.35810969	1.14E-56	0.353835467	4.52E-40	0.398260498	7.85E-66	0.365998398	1.99E-61	0.437681845	6.75E-98	0.382656155	1.31E-67	0.197542228	3.61E-07	0.168780915	3.35E-06	0.174991403	3.47E-06	0.191097396	1.29E-05	0.250238282	4.66E-15	0.195068428	7.82E-10	0.131738911	5.69E-05	0.207036898	1.93E-08	0.054123132	0.187744018	0.163757699	0.000954455	0.176245288	0.00069526	0.194222219	2.05E-06	0.204123501	3.73E-05	0.131244243	0.001191627	0.188988255	2.32E-07	0.117500286	0.001427677	0.236108376	1.34E-05
0.387965733	1.90E-57	0.342281814	1.19E-43	0.357756732	1.49E-56	0.356557383	1.05E-40	0.398284673	7.69E-66	0.365915479	2.13E-61	0.43700711	1.44E-97	0.382610069	1.36E-67	0.205646797	1.15E-07	0.17258292	1.99E-06	0.177756501	2.41E-06	0.193646539	9.80E-06	0.252312036	2.72E-15	0.195965995	6.51E-10	0.127257795	0.000101384	0.211654327	9.11E-09	0.054574369	0.18408526	0.162513456	0.001044798	0.177601374	0.00063093	0.192026187	2.68E-06	0.20310442	4.09E-05	0.13528318	0.000833196	0.187038533	3.09E-07	0.112340797	0.0023033	0.236394031	1.30E-05
0.386333418	6.09E-57	0.341639112	1.75E-43	0.357630222	1.64E-56	0.356166563	1.29E-40	0.397804598	1.13E-65	0.365737041	2.45E-61	0.436980647	1.48E-97	0.382080685	2.14E-67	0.211174708	5.11E-08	0.174412442	1.54E-06	0.184797824	9.33E-07	0.187510905	1.88E-05	0.254032258	1.74E-15	0.193840755	1.00E-09	0.127583795	9.73E-05	0.213039877	7.25E-09	0.060233465	0.142578498	0.155066739	0.001771563	0.182086217	0.000455371	0.184611572	6.49E-06	0.203168147	4.07E-05	0.136575211	0.000741546	0.183405035	5.26E-07	0.110941386	0.002613807	0.241275833	8.50E-06
0.387721273	2.26E-57	0.340834095	2.83E-43	0.356015867	5.53E-56	0.354473529	3.21E-40	0.397837874	1.10E-65	0.365382643	3.26E-61	0.439234256	1.17E-98	0.382311063	1.76E-67	0.210592301	5.57E-08	0.17714647	1.05E-06	0.183736632	1.08E-06	0.19430046	9.13E-06	0.253097321	2.22E-15	0.193544027	1.06E-09	0.126406571	0.000112904	0.209398812	1.32E-08	0.060070285	0.143665391	0.146267133	0.003211983	0.194651496	0.000175278	0.188368797	4.16E-06	0.203389253	3.99E-05	0.144270949	0.000362746	0.188034277	2.67E-07	0.110462231	0.002728605	0.242732705	7.47E-06
0.389006639	8.97E-58	0.340957131	2.63E-43	0.35547367	8.30E-56	0.354797819	2.70E-40	0.396803376	2.54E-65	0.364890604	4.85E-61	0.439631982	7.47E-99	0.38222986	1.88E-67	0.212827505	3.99E-08	0.176156288	1.21E-06	0.188133393	5.87E-07	0.200368493	4.69E-06	0.252091021	2.88E-15	0.198108376	4.20E-10	0.12788005	9.37E-05	0.208567235	1.51E-08	0.068037439	0.097591579	0.151821551	0.002214285	0.198056762	0.000133897	0.185729907	5.69E-06	0.210804144	2.03E-05	0.141780302	0.000459001	0.183926895	4.88E-07	0.113791402	0.00201735	0.256755132	2.06E-06
0.388568495	1.23E-57	0.339651733	5.72E-43	0.355149494	1.06E-55	0.353979245	4.18E-40	0.397524748	1.42E-65	0.364724914	5.54E-61	0.440291216	3.54E-99	0.384042245	3.97E-68	0.211249093	5.05E-08	0.179357346	7.66E-07	0.189900497	4.58E-07	0.197494599	6.45E-06	0.253973857	1.77E-15	0.199271827	3.30E-10	0.129421144	7.69E-05	0.212941859	7.37E-09	0.075721061	0.065147671	0.148542513	0.002762156	0.197797489	0.000136693	0.185244882	6.03E-06	0.199928034	5.42E-05	0.149947192	0.000209174	0.183571654	5.13E-07	0.116752786	0.001531916	0.250610144	3.65E-06
0.387334772	2.98E-57	0.339937023	4.82E-43	0.355512581	8.06E-56	0.355396587	1.96E-40	0.396898665	2.35E-65	0.362426869	3.48E-60	0.440222068	3.83E-99	0.383744988	5.13E-68	0.207081137	9.32E-08	0.180350571	6.64E-07	0.188823041	5.33E-07	0.201641342	4.07E-06	0.254504177	1.54E-15	0.198738979	3.69E-10	0.134241082	4.09E-05	0.207043216	1.93E-08	0.07807939	0.057190029	0.156437645	0.001610183	0.186600191	0.000325429	0.1821222	8.67E-06	0.213507655	1.58E-05	0.15784591	9.41E-05	0.178833591	1.01E-06	0.118048416	0.001355432	0.258679645	1.72E-06
0.387116463	3.48E-57	0.339751234	5.39E-43	0.355927346	5.91E-56	0.357081367	7.91E-41	0.397455052	1.50E-65	0.361974629	4.99E-60	0.442344728	3.41E-100	0.38448305	2.71E-68	0.203071605	1.66E-07	0.186306365	2.77E-07	0.180755735	1.62E-06	0.199737371	5.03E-06	0.254064497	1.72E-15	0.195400181	7.31E-10	0.132252033	5.32E-05	0.207230075	1.87E-08	0.085565305	0.037083877	0.161571128	0.001118394	0.199216694	0.000122034	0.186396574	5.26E-06	0.213379831	1.60E-05	0.158471644	8.82E-05	0.181520754	6.90E-07	0.113673267	0.00203936	0.260064046	1.50E-06
0.386818923	4.31E-57	0.343519716	5.64E-44	0.357743132	1.51E-56	0.354557099	3.07E-40	0.39742155	1.54E-65	0.360955945	1.12E-59	0.442773988	2.09E-100	0.38447047	2.74E-68	0.206345867	1.04E-07	0.189725507	1.65E-07	0.184106139	1.03E-06	0.205651644	2.58E-06	0.254031938	1.74E-15	0.197657044	4.61E-10	0.126832678	0.000106992	0.210118338	1.17E-08	0.085409453	0.037431334	0.1570362	0.001544046	0.206480712	6.74E-05	0.18816895	4.26E-06	0.208359975	2.54E-05	0.160677539	7.00E-05	0.177794706	1.17E-06	0.119819772	0.001144345	0.253822866	2.71E-06
0.38675585	4.51E-57	0.343162958	6.99E-44	0.35799608	1.24E-56	0.354537156	3.10E-40	0.39739409	1.58E-65	0.359346825	3.99E-59	0.442543249	2.72E-100	0.384487003	2.71E-68	0.201007882	2.22E-07	0.190760488	1.41E-07	0.183589608	1.10E-06	0.204676242	2.89E-06	0.25393771	1.78E-15	0.191926877	1.47E-09	0.125654207	0.000124102	0.210652402	1.07E-08	0.087941154	0.032117081	0.157054035	0.001542114	0.216287209	2.93E-05	0.191172064	2.97E-06	0.202033249	4.50E-05	0.153491048	0.000146848	0.181294784	7.13E-07	0.115969144	0.00164867	0.256965067	2.02E-06
0.387330266	2.99E-57	0.345769131	1.44E-44	0.356841539	2.97E-56	0.356071864	1.36E-40	0.39748834	1.46E-65	0.358806847	6.10E-59	0.44392198	5.60E-101	0.385327898	1.31E-68	0.204582743	1.34E-07	0.191108535	1.34E-07	0.177673391	2.44E-06	0.208413488	1.88E-06	0.254868544	1.40E-15	0.187124941	3.78E-09	0.125499849	0.000126526	0.206060818	2.25E-08	0.085481253	0.037270922	0.155533717	0.001714999	0.213064744	3.87E-05	0.190974918	3.04E-06	0.195174354	8.18E-05	0.153988007	0.000139654	0.183164973	5.45E-07	0.114139282	0.001953793	0.259219757	1.63E-06
0.386419214	5.73E-57	0.348142876	3.39E-45	0.359463901	4.09E-57	0.353079433	6.76E-40	0.397456791	1.50E-65	0.359516847	3.49E-59	0.443086268	1.46E-100	0.384222569	3.40E-68	0.205420583	1.18E-07	0.197114761	5.25E-08	0.180630588	1.64E-06	0.209498113	1.66E-06	0.255738126	1.11E-15	0.189321623	2.46E-09	0.125757498	0.000122505	0.205608166	2.42E-08	0.084596357	0.039289202	0.151376047	0.002282384	0.208392244	5.75E-05	0.191566474	2.83E-06	0.195652401	7.85E-05	0.155247952	0.000122872	0.190286487	1.91E-07	0.115575958	0.001710278	0.262917018	1.14E-06
0.387234088	3.20E-57	0.347468515	5.12E-45	0.359956803	2.81E-57	0.355250867	2.12E-40	0.397680151	1.25E-65	0.358825659	6.01E-59	0.442501735	2.85E-100	0.385002453	1.73E-68	0.203084318	1.66E-07	0.199143821	3.80E-08	0.184221491	1.01E-06	0.210263908	1.51E-06	0.2541349	1.69E-15	0.192126891	1.41E-09	0.123561477	0.000160999	0.204795512	2.76E-08	0.087371225	0.033253529	0.161573494	0.001118203	0.20824173	5.82E-05	0.193795099	2.16E-06	0.193991245	9.05E-05	0.152526317	0.000161818	0.186855852	3.18E-07	0.119150624	0.001220239	0.261276535	1.34E-06
0.384479235	2.28E-56	0.347461805	5.14E-45	0.358963407	5.98E-57	0.352810243	7.80E-40	0.39570571	6.12E-65	0.356884323	2.75E-58	0.442449392	3.03E-100	0.384672335	2.31E-68	0.207009252	9.41E-08	0.197554229	4.90E-08	0.184251625	1.01E-06	0.215701614	7.95E-07	0.25641145	9.30E-16	0.196323728	6.06E-10	0.1270624	0.000103926	0.203247934	3.52E-08	0.093468504	0.022713715	0.160303954	0.001224897	0.213193896	3.83E-05	0.18953617	3.62E-06	0.184235256	0.000203811	0.153294775	0.000149784	0.187425898	2.92E-07	0.120268521	0.001095914	0.263400909	1.09E-06
0.384681836	1.97E-56	0.346205876	1.11E-44	0.358464412	8.73E-57	0.350523243	2.62E-39	0.395397994	7.83E-65	0.358234462	9.56E-59	0.442358041	3.36E-100	0.383393863	6.94E-68	0.212206785	4.38E-08	0.200855724	2.89E-08	0.183887552	1.06E-06	0.219200798	5.20E-07	0.253417363	2.04E-15	0.19918075	3.37E-10	0.128991162	8.13E-05	0.205602038	2.43E-08	0.093342139	0.022898589	0.170845356	0.000563298	0.219192621	2.27E-05	0.188020724	4.34E-06	0.185533998	0.000183369	0.145704309	0.000316254	0.19237569	1.39E-07	0.117321308	0.001452024	0.252442364	3.08E-06
0.386701516	4.68E-57	0.346821057	7.61E-45	0.35854178	8.23E-57	0.348347951	8.22E-39	0.393657493	3.14E-64	0.358090159	1.07E-58	0.44172154	6.95E-100	0.38336792	7.09E-68	0.211364031	4.97E-08	0.201111554	2.77E-08	0.182067686	1.35E-06	0.219048894	5.30E-07	0.253046793	2.25E-15	0.201711668	1.99E-10	0.128492109	8.66E-05	0.19993388	5.91E-08	0.089048892	0.030002995	0.169379634	0.000629272	0.229586124	8.88E-06	0.187921064	4.39E-06	0.188855202	0.000139487	0.141050745	0.000491409	0.193254195	1.22E-07	0.117596269	0.001414776	0.244864878	6.17E-06
0.388533123	1.26E-57	0.349953011	1.11E-45	0.359033771	5.67E-57	0.347670427	1.17E-38	0.391257925	2.10E-63	0.360067539	2.26E-59	0.442050464	4.77E-100	0.383374031	7.06E-68	0.211826285	4.64E-08	0.206350859	1.18E-08	0.180703403	1.63E-06	0.227337519	1.89E-07	0.253663315	1.92E-15	0.201858951	1.93E-10	0.130119256	7.03E-05	0.198838922	7.00E-08	0.08934462	0.029459204	0.166716076	0.00076782	0.225592881	1.28E-05	0.185407321	5.91E-06	0.192452372	0.000103175	0.140229329	0.000530438	0.192045229	1.46E-07	0.122694945	0.000865244	0.247617107	4.81E-06
0.388793977	1.05E-57	0.349322963	1.64E-45	0.35916324	5.14E-57	0.348377324	8.09E-39	0.39095159	2.67E-63	0.360093615	2.21E-59	0.44110996	1.39E-99	0.381076875	5.04E-67	0.208755698	7.30E-08	0.212138461	4.44E-09	0.177484402	2.50E-06	0.224577531	2.68E-07	0.255282452	1.25E-15	0.200203738	2.72E-10	0.132286569	5.30E-05	0.201006707	5.00E-08	0.085245929	0.037798864	0.158843692	0.00135916	0.226193967	1.21E-05	0.180983898	9.89E-06	0.191840406	0.000108649	0.144804234	0.00034475	0.194323621	1.03E-07	0.122374315	0.000892909	0.241222212	8.54E-06
0.38839603	1.39E-57	0.349386196	1.58E-45	0.356763939	3.15E-56	0.34712946	1.55E-38	0.389920041	6.00E-63	0.359509893	3.51E-59	0.441069058	1.46E-99	0.379125425	2.65E-66	0.208464494	7.61E-08	0.211947285	4.59E-09	0.185016482	9.05E-07	0.223222235	3.17E-07	0.25269472	2.47E-15	0.200118078	2.77E-10	0.128636753	8.50E-05	0.204302567	2.98E-08	0.090830306	0.026853481	0.160789313	0.001183047	0.223354587	1.57E-05	0.17598965	1.74E-05	0.187519332	0.000155797	0.150565038	0.000196772	0.195957898	8.03E-08	0.122271474	0.000901954	0.236886046	1.25E-05
0.388452385	1.34E-57	0.346741371	7.99E-45	0.357810146	1.43E-56	0.349923467	3.59E-39	0.388736765	1.52E-62	0.359108075	4.81E-59	0.441154457	1.33E-99	0.378208614	5.75E-66	0.205664898	1.14E-07	0.211951808	4.58E-09	0.184122296	1.02E-06	0.223954362	2.89E-07	0.256400268	9.33E-16	0.205108139	9.69E-11	0.127601604	9.71E-05	0.20506772	2.64E-08	0.093201575	0.023105768	0.156849299	0.001564425	0.231296647	7.58E-06	0.18100457	9.87E-06	0.190698488	0.000119599	0.151068275	0.000187184	0.195954913	8.03E-08	0.124459382	0.000726684	0.235244262	1.44E-05
0.391272463	1.74E-58	0.347127142	6.31E-45	0.357608041	1.67E-56	0.350871307	2.18E-39	0.3885457	1.76E-62	0.359659573	3.12E-59	0.44088302	1.81E-99	0.379022899	2.89E-66	0.206001396	1.09E-07	0.208070756	8.83E-09	0.187931821	6.04E-07	0.224721393	2.63E-07	0.256021033	1.03E-15	0.202518017	1.68E-10	0.129095849	8.02E-05	0.199911686	5.93E-08	0.093508297	0.022655765	0.168665882	0.000663929	0.236704483	4.55E-06	0.178887173	1.26E-05	0.192461423	0.000103096	0.152810854	0.00015726	0.189980745	2.00E-07	0.131892171	0.000339862	0.23626274	1.32E-05
0.389874777	4.80E-58	0.344587191	2.96E-44	0.357139346	2.37E-56	0.350605003	2.51E-39	0.388390258	1.99E-62	0.358586193	7.25E-59	0.440158132	4.11E-99	0.378995797	2.96E-66	0.20283578	1.72E-07	0.202389195	2.25E-08	0.183733629	1.08E-06	0.222633795	3.41E-07	0.260644814	3.00E-16	0.207657162	5.60E-11	0.127246218	0.000101533	0.194665763	1.32E-07	0.092404453	0.024311631	0.172483237	0.000497198	0.223559723	1.54E-05	0.173272829	2.35E-05	0.199769732	5.49E-05	0.158905719	8.43E-05	0.184356057	4.58E-07	0.126390568	0.000598783	0.244121981	6.59E-06
0.390023995	4.31E-58	0.345262603	1.96E-44	0.356844571	2.96E-56	0.348019144	9.76E-39	0.388179858	2.34E-62	0.356574153	3.50E-58	0.439130816	1.32E-98	0.378772366	3.57E-66	0.202255313	1.86E-07	0.202116782	2.35E-08	0.184633428	9.54E-07	0.227226883	1.92E-07	0.25513611	1.30E-15	0.208209929	4.97E-11	0.125248235	0.000130571	0.200748026	5.21E-08	0.090512477	0.027393582	0.17964478	0.000284307	0.225845357	1.25E-05	0.18002712	1.10E-05	0.19810987	6.35E-05	0.156642465	0.000106515	0.18344083	5.23E-07	0.129857781	0.000420119	0.232708468	1.79E-05
0.391261491	1.76E-58	0.344813504	2.58E-44	0.356172071	4.91E-56	0.346579638	2.07E-38	0.387493531	4.00E-62	0.356616999	3.39E-58	0.440813982	1.95E-99	0.379098837	2.71E-66	0.204607566	1.33E-07	0.203087422	2.01E-08	0.189095211	5.13E-07	0.234727091	7.28E-08	0.250233261	4.66E-15	0.210477871	3.03E-11	0.124447597	0.000144269	0.201110631	4.92E-08	0.093945048	0.022028111	0.177456207	0.000338034	0.233017852	6.45E-06	0.174989121	1.95E-05	0.20017537	5.30E-05	0.150869749	0.000190913	0.180110656	8.44E-07	0.127609576	0.000529169	0.232813435	1.77E-05
0.392630821	6.49E-59	0.342932424	8.03E-44	0.356410894	4.11E-56	0.345948088	2.87E-38	0.387435584	4.18E-62	0.355632899	7.29E-58	0.440712314	2.19E-99	0.379590175	1.79E-66	0.205326978	1.20E-07	0.203209904	1.97E-08	0.189512903	4.83E-07	0.236508495	5.76E-08	0.248411788	7.44E-15	0.206875506	6.63E-11	0.123024825	0.000172	0.19759597	8.47E-08	0.094897506	0.020711453	0.185596293	0.000175763	0.232153851	7.00E-06	0.173471913	2.30E-05	0.202521639	4.31E-05	0.15564538	0.000117984	0.179122793	9.71E-07	0.123473276	0.000801356	0.236602666	1.28E-05
0.390702036	2.64E-58	0.345393558	1.81E-44	0.356384827	4.19E-56	0.347287043	1.43E-38	0.384754903	3.33E-61	0.355213925	1.01E-57	0.441398444	1.00E-99	0.381739174	2.86E-67	0.21007609	6.01E-08	0.206996549	1.06E-08	0.187762313	6.18E-07	0.242557087	2.56E-08	0.250185987	4.72E-15	0.20657892	7.07E-11	0.124787051	0.000138304	0.200430001	5.47E-08	0.103117676	0.011916464	0.176827989	0.000355121	0.227301705	1.10E-05	0.174085139	2.15E-05	0.203278238	4.03E-05	0.152815951	0.00015718	0.179557508	9.13E-07	0.12298435	0.000840958	0.232180705	1.87E-05
0.38937188	6.90E-58	0.345683542	1.52E-44	0.354768536	1.41E-55	0.347828088	1.08E-38	0.385988921	1.29E-61	0.353801839	3.01E-57	0.442016155	4.96E-100	0.380994699	5.41E-67	0.214916784	2.92E-08	0.208640214	8.03E-09	0.184319828	9.96E-07	0.249019859	1.05E-08	0.253076181	2.23E-15	0.21065861	2.91E-11	0.126083153	0.000117596	0.201155496	4.89E-08	0.104820764	0.010577118	0.173655596	0.000454391	0.222430865	1.70E-05	0.167728839	4.29E-05	0.202527366	4.30E-05	0.155137475	0.000124264	0.18169633	6.73E-07	0.118986061	0.001239602	0.226994724	2.90E-05
0.390384477	3.32E-58	0.344901788	2.45E-44	0.356769779	3.14E-56	0.347212877	1.49E-38	0.385508829	1.86E-61	0.352980752	5.67E-57	0.441903388	5.65E-100	0.380290435	9.85E-67	0.215245697	2.78E-08	0.208209935	8.63E-09	0.184187032	1.01E-06	0.247273625	1.34E-08	0.254456597	1.56E-15	0.208905423	4.27E-11	0.123639887	0.000159448	0.201685305	4.50E-08	0.109730433	0.007432527	0.182627907	0.000223827	0.212185449	4.17E-05	0.165076677	5.69E-05	0.202535308	4.30E-05	0.149950304	0.000209109	0.180056649	8.50E-07	0.118683304	0.001275965	0.22613711	3.11E-05
0.392439208	7.47E-59	0.345729436	1.48E-44	0.356294408	4.48E-56	0.348051921	9.59E-39	0.384275239	4.82E-61	0.352848736	6.28E-57	0.441955792	5.32E-100	0.381502047	3.51E-67	0.218194924	1.77E-08	0.204537068	1.59E-08	0.185113676	8.93E-07	0.250449029	8.60E-09	0.248919103	6.53E-15	0.208294121	4.88E-11	0.12469834	0.00013984	0.203825656	3.22E-08	0.107100595	0.00899387	0.170010037	0.000600065	0.212708608	3.99E-05	0.171771654	2.78E-05	0.210993109	2.00E-05	0.15377773	0.000142657	0.177811365	1.17E-06	0.115446717	0.001730986	0.22121891	4.66E-05
0.39253547	6.96E-59	0.343499104	5.71E-44	0.354509004	1.71E-55	0.346207574	2.51E-38	0.384234171	4.98E-61	0.351897763	1.30E-56	0.442411287	3.16E-100	0.379351302	2.19E-66	0.223088669	8.28E-09	0.204696186	1.55E-08	0.185912099	8.00E-07	0.254816514	4.63E-09	0.248931718	6.51E-15	0.204373347	1.13E-10	0.127270228	0.000101224	0.205701547	2.39E-08	0.10577391	0.009887357	0.175647987	0.000389412	0.199431541	0.000119948	0.171008498	3.02E-05	0.21972152	8.74E-06	0.151253281	0.00018377	0.177763926	1.18E-06	0.116255636	0.00160507	0.220149086	5.08E-05
0.393417908	3.66E-59	0.344612963	2.91E-44	0.353495173	3.63E-55	0.348597801	7.21E-39	0.381810987	3.19E-60	0.351500516	1.77E-56	0.440803224	1.98E-99	0.379668766	1.67E-66	0.229081334	3.19E-09	0.206527756	1.14E-08	0.188653783	5.46E-07	0.262297282	1.56E-09	0.24733699	9.78E-15	0.203278969	1.43E-10	0.128923262	8.20E-05	0.201823203	4.41E-08	0.107241903	0.008903074	0.173802277	0.000449283	0.200243348	0.000112365	0.178783755	1.27E-05	0.227593954	4.03E-06	0.159189021	8.18E-05	0.18362787	5.09E-07	0.117165636	0.00147351	0.217639615	6.21E-05
0.394961549	1.18E-59	0.342990434	7.76E-44	0.354206318	2.14E-55	0.352261461	1.04E-39	0.385049022	2.66E-61	0.351359817	1.97E-56	0.441195257	1.27E-99	0.378196679	5.81E-66	0.224344159	6.80E-09	0.204409437	1.62E-08	0.187704369	6.23E-07	0.261826724	1.67E-09	0.250545667	4.30E-15	0.199380005	3.23E-10	0.132343072	5.26E-05	0.203586661	3.34E-08	0.108650293	0.008041808	0.172800622	0.000485253	0.207049996	6.43E-05	0.17220635	2.65E-05	0.232353175	2.49E-06	0.162417864	5.82E-05	0.181484302	6.94E-07	0.120137398	0.001109866	0.218391286	5.85E-05
0.393595206	3.21E-59	0.343041528	7.52E-44	0.353958708	2.57E-55	0.348188981	8.93E-39	0.384212069	5.06E-61	0.353969704	2.64E-57	0.442171379	4.16E-100	0.378172469	5.93E-66	0.230392762	2.58E-09	0.204373739	1.63E-08	0.182750292	1.23E-06	0.263898239	1.23E-09	0.247580871	9.20E-15	0.202903209	1.55E-10	0.133202495	4.69E-05	0.199486689	6.33E-08	0.109692014	0.007453469	0.16992978	0.000603712	0.208887728	5.52E-05	0.164878709	5.81E-05	0.220805806	7.87E-06	0.167296514	3.44E-05	0.177375666	1.24E-06	0.124896691	0.00069568	0.217523273	6.27E-05
0.391388753	1.60E-58	0.343500953	5.70E-44	0.354031804	2.44E-55	0.350420886	2.77E-39	0.384277819	4.81E-61	0.350963427	2.66E-56	0.442117613	4.42E-100	0.378117051	6.21E-66	0.226553246	4.78E-09	0.201177005	2.74E-08	0.190165733	4.41E-07	0.262119398	1.60E-09	0.247223972	1.01E-14	0.202033075	1.86E-10	0.132687135	5.02E-05	0.20092266	5.07E-08	0.113504023	0.005614914	0.17131197	0.000543681	0.216883197	2.78E-05	0.158798778	0.000108685	0.210372461	2.11E-05	0.170036284	2.54E-05	0.17943788	9.28E-07	0.119493225	0.001180821	0.218856978	5.63E-05
0.388454877	1.33E-57	0.344696929	2.77E-44	0.353062418	5.01E-55	0.350554205	2.58E-39	0.385801287	1.49E-61	0.350410837	4.06E-56	0.440411089	3.09E-99	0.37665318	2.13E-65	0.229886162	2.80E-09	0.198072857	4.51E-08	0.186288505	7.59E-07	0.256040849	3.88E-09	0.249035404	6.34E-15	0.205674005	8.58E-11	0.130078504	7.06E-05	0.204931314	2.70E-08	0.118372639	0.00386373	0.171746554	0.000525982	0.217828039	2.56E-05	0.154581075	0.000165705	0.215629679	1.29E-05	0.177287538	1.11E-05	0.180222582	8.30E-07	0.119548909	0.001174526	0.226533907	3.01E-05
0.38794882	1.92E-57	0.344618974	2.90E-44	0.352080305	1.04E-54	0.349514948	4.46E-39	0.384223524	5.02E-61	0.350943337	2.70E-56	0.441687646	7.22E-100	0.376499394	2.42E-65	0.232571165	1.81E-09	0.203193492	1.98E-08	0.188207137	5.81E-07	0.254038348	5.17E-09	0.243082862	2.86E-14	0.207515605	5.78E-11	0.128677294	8.46E-05	0.206669657	2.05E-08	0.124187759	0.002428682	0.164903124	0.000877716	0.225967953	1.24E-05	0.149950112	0.000260079	0.213476253	1.58E-05	0.185308699	4.31E-06	0.179639579	9.02E-07	0.120460608	0.001075767	0.234906286	1.48E-05
0.38801077	1.83E-57	0.344643959	2.86E-44	0.353804796	2.89E-55	0.348426503	7.89E-39	0.384005286	5.94E-61	0.350551694	3.65E-56	0.441724634	6.92E-100	0.375871537	4.10E-65	0.22995753	2.77E-09	0.201912579	2.43E-08	0.192810903	3.02E-07	0.248419489	1.14E-08	0.241486701	4.25E-14	0.204546931	1.09E-10	0.132600226	5.08E-05	0.209588529	1.28E-08	0.12585426	0.002118469	0.166151553	0.000800594	0.224236552	1.45E-05	0.152606209	0.000201142	0.208784084	2.45E-05	0.181192068	7.05E-06	0.180130569	8.41E-07	0.119727916	0.001154499	0.237568822	1.18E-05
0.387631461	2.41E-57	0.343293017	6.47E-44	0.35400539	2.49E-55	0.352188134	1.09E-39	0.380878948	6.48E-60	0.350051627	5.34E-56	0.441795318	6.39E-100	0.375810996	4.32E-65	0.231528443	2.14E-09	0.204233309	1.67E-08	0.192881751	2.99E-07	0.245888991	1.62E-08	0.238501682	8.85E-14	0.203677235	1.31E-10	0.128477499	8.68E-05	0.210677168	1.07E-08	0.120623613	0.00323563	0.172507623	0.00049627	0.236511485	4.64E-06	0.152909298	0.000195277	0.217825958	1.05E-05	0.179155456	8.96E-06	0.182700165	5.82E-07	0.117766658	0.001392137	0.237977968	1.14E-05
0.387844232	2.07E-57	0.343519595	5.64E-44	0.353936878	2.62E-55	0.348113791	9.29E-39	0.380138063	1.14E-59	0.349468794	8.32E-56	0.440628115	2.41E-99	0.374288	1.54E-64	0.231851366	2.03E-09	0.208603606	8.08E-09	0.192942377	2.97E-07	0.24430394	2.02E-08	0.238777343	8.27E-14	0.203646816	1.32E-10	0.127050988	0.000104076	0.2124318	8.02E-09	0.126382049	0.002028058	0.185148242	0.000182338	0.246088568	1.83E-06	0.153387804	0.000186343	0.223742429	5.91E-06	0.18011069	8.01E-06	0.183847422	4.93E-07	0.118074392	0.001352093	0.239978851	9.53E-06
0.388734189	1.09E-57	0.343265046	6.58E-44	0.353112464	4.83E-55	0.346540481	2.11E-38	0.378247949	4.75E-59	0.350769677	3.09E-56	0.440912642	1.75E-99	0.374264755	1.57E-64	0.231662991	2.10E-09	0.209048109	7.49E-09	0.191964258	3.41E-07	0.240959046	3.18E-08	0.238788483	8.25E-14	0.204839926	1.03E-10	0.127022924	0.000104447	0.216523865	4.06E-09	0.128565345	0.001690351	0.185473634	0.00017754	0.242120087	2.70E-06	0.160140862	9.48E-05	0.231455268	2.73E-06	0.18865596	2.86E-06	0.181865785	6.57E-07	0.121662744	0.000957251	0.243247468	7.13E-06
0.389418941	6.67E-58	0.33964652	5.74E-43	0.353169655	4.63E-55	0.346934858	1.72E-38	0.376273545	2.09E-58	0.350398167	4.10E-56	0.439469092	8.98E-99	0.376780248	1.91E-65	0.237286274	8.26E-10	0.214648801	2.89E-09	0.192287796	3.26E-07	0.248127257	1.19E-08	0.240518538	5.39E-14	0.20279054	1.58E-10	0.127664443	9.63E-05	0.217669118	3.34E-09	0.125394492	0.002200217	0.183390796	0.000210419	0.242476224	2.61E-06	0.161987469	7.85E-05	0.225193747	5.12E-06	0.190758783	2.21E-06	0.182976769	5.60E-07	0.128036112	0.000506644	0.247357126	4.92E-06
0.38943024	6.61E-58	0.340253117	4.00E-43	0.351527289	1.56E-54	0.34872266	6.75E-39	0.376205299	2.20E-58	0.350055372	5.32E-56	0.439771974	6.37E-99	0.377073146	1.50E-65	0.23111407	2.29E-09	0.2178727	1.65E-09	0.194375471	2.41E-07	0.248924952	1.06E-08	0.24054851	5.35E-14	0.202517618	1.68E-10	0.127735001	9.54E-05	0.2220225	1.59E-09	0.131430049	0.001325423	0.184062327	0.000199243	0.238603392	3.79E-06	0.161440839	8.30E-05	0.220077284	8.45E-06	0.187724871	3.21E-06	0.182408484	6.07E-07	0.134331644	0.000262524	0.249316411	4.12E-06
0.389124969	8.24E-58	0.341790234	1.60E-43	0.351707523	1.37E-54	0.348954852	5.98E-39	0.377041565	1.18E-58	0.348088706	2.37E-55	0.439829546	5.97E-99	0.375879625	4.07E-65	0.228222247	3.66E-09	0.218123837	1.58E-09	0.195831263	1.95E-07	0.245657291	1.68E-08	0.240447439	5.49E-14	0.204770107	1.04E-10	0.126146068	0.000116669	0.22193947	1.61E-09	0.136323228	0.000865191	0.191197118	0.000110256	0.245799192	1.88E-06	0.16770711	4.30E-05	0.225381604	5.03E-06	0.184076763	5.00E-06	0.182472403	6.02E-07	0.129367064	0.000441961	0.250177275	3.80E-06
0.39029623	3.54E-58	0.341825333	1.56E-43	0.352120673	1.01E-54	0.347551969	1.25E-38	0.37826683	4.68E-59	0.349553266	7.80E-56	0.441268697	1.16E-99	0.37634411	2.76E-65	0.226552125	4.79E-09	0.218504908	1.47E-09	0.19658361	1.75E-07	0.256327602	3.72E-09	0.240768524	5.07E-14	0.205181883	9.53E-11	0.124219258	0.000148416	0.223337688	1.27E-09	0.130782022	0.001400973	0.191957459	0.000103385	0.248503839	1.43E-06	0.161357271	8.37E-05	0.224345344	5.57E-06	0.184213692	4.92E-06	0.184086767	4.76E-07	0.12534899	0.000664908	0.254304156	2.59E-06
0.389848549	4.89E-58	0.343023595	7.61E-44	0.352470529	7.77E-55	0.348578038	7.28E-39	0.379774365	1.50E-59	0.347574802	3.49E-55	0.441208601	1.25E-99	0.376319049	2.82E-65	0.224709014	6.41E-09	0.219945593	1.14E-09	0.191187283	3.81E-07	0.262778355	1.45E-09	0.243818717	2.38E-14	0.206646192	6.97E-11	0.126588873	0.000110338	0.221191272	1.83E-09	0.126027346	0.002088421	0.196001023	7.31E-05	0.250400562	1.18E-06	0.169773414	3.45E-05	0.221539869	7.33E-06	0.187532891	3.29E-06	0.185730448	3.75E-07	0.119356549	0.001196403	0.256384658	2.13E-06
0.389869622	4.81E-58	0.344289109	3.54E-44	0.349954718	4.97E-54	0.34928254	5.03E-39	0.378460575	4.05E-59	0.348176331	2.22E-55	0.4409793	1.62E-99	0.376515455	2.39E-65	0.225019008	6.11E-09	0.223273741	6.30E-10	0.193556207	2.72E-07	0.25187387	7.04E-09	0.242481944	3.32E-14	0.207233225	6.14E-11	0.128990156	8.13E-05	0.218786366	2.77E-09	0.124200298	0.002426201	0.191225508	0.000109991	0.243250402	2.42E-06	0.171421642	2.88E-05	0.22922851	3.42E-06	0.188384783	2.96E-06	0.18576714	3.73E-07	0.119957844	0.001129238	0.255738929	2.27E-06
0.389991944	4.41E-58	0.34336602	6.19E-44	0.349612242	6.39E-54	0.351663104	1.43E-39	0.378839636	3.04E-59	0.348801945	1.38E-55	0.440287411	3.55E-99	0.374659566	1.13E-64	0.22609793	5.14E-09	0.229392806	2.06E-10	0.193136978	2.88E-07	0.254521013	4.83E-09	0.245540635	1.54E-14	0.209690991	3.60E-11	0.130262143	6.90E-05	0.219619594	2.40E-09	0.119585041	0.003512893	0.18676665	0.00015962	0.24793771	1.52E-06	0.170261023	3.27E-05	0.23709374	1.53E-06	0.18954026	2.57E-06	0.184079542	4.77E-07	0.122702046	0.000864641	0.266542785	8.01E-07
0.391150163	1.91E-58	0.342816953	8.61E-44	0.348940441	1.05E-53	0.350444206	2.73E-39	0.37839991	4.24E-59	0.348197775	2.18E-55	0.439649242	7.32E-99	0.374619074	1.17E-64	0.22822216	3.66E-09	0.23168785	1.34E-10	0.189216211	5.04E-07	0.254151282	5.09E-09	0.247674876	8.98E-15	0.211642172	2.35E-11	0.130459611	6.72E-05	0.220152769	2.19E-09	0.126875426	0.001946749	0.198232726	6.02E-05	0.251100697	1.10E-06	0.164182032	6.25E-05	0.23872922	1.29E-06	0.192585386	1.75E-06	0.183861812	4.92E-07	0.12086135	0.001034832	0.258938002	1.67E-06
0.39276792	5.88E-59	0.342961865	7.89E-44	0.346432166	6.49E-53	0.349553392	4.37E-39	0.379353516	2.06E-59	0.3468882	5.86E-55	0.439707712	6.85E-99	0.372363514	7.60E-64	0.231986129	1.99E-09	0.235737891	6.25E-11	0.191771909	3.51E-07	0.255617833	4.13E-09	0.2520755	2.90E-15	0.211223292	2.57E-11	0.131005482	6.26E-05	0.227624424	5.96E-10	0.132970128	0.001160673	0.197946461	6.17E-05	0.259049555	4.86E-07	0.1677316	4.29E-05	0.238673436	1.29E-06	0.192042389	1.88E-06	0.187455902	2.91E-07	0.118292697	0.001324332	0.259661725	1.56E-06
0.392685118	6.24E-59	0.342735231	9.05E-44	0.346675693	5.44E-53	0.351050922	1.98E-39	0.379047273	2.60E-59	0.34735531	4.12E-55	0.437558344	7.75E-98	0.371892721	1.12E-63	0.231179792	2.27E-09	0.232968962	1.06E-10	0.193639996	2.68E-07	0.257585516	3.11E-09	0.254682369	1.47E-15	0.214590451	1.22E-11	0.132239045	5.33E-05	0.231858039	2.79E-10	0.138470453	0.000714317	0.197029976	6.69E-05	0.266978749	2.08E-07	0.165291499	5.56E-05	0.245311225	6.38E-07	0.19301372	1.66E-06	0.188953892	2.33E-07	0.119063381	0.001230469	0.266741346	7.85E-07
0.392813425	5.69E-59	0.342991561	7.75E-44	0.346802412	4.97E-53	0.35345279	5.54E-40	0.379910343	1.35E-59	0.350123576	5.06E-56	0.437024982	1.41E-97	0.374196025	1.66E-64	0.224619373	6.51E-09	0.231417258	1.41E-10	0.192042506	3.37E-07	0.255346014	4.29E-09	0.256820866	8.34E-16	0.21050223	3.01E-11	0.127883278	9.36E-05	0.234772306	1.64E-10	0.141470224	0.000544055	0.190636599	0.000115593	0.270605903	1.40E-07	0.163557707	6.67E-05	0.246882793	5.38E-07	0.195666943	1.19E-06	0.186317332	3.44E-07	0.11839663	0.0013113	0.268875145	6.36E-07
0.3927825	5.81E-59	0.343097765	7.27E-44	0.34673953	5.20E-53	0.353728456	4.78E-40	0.382923909	1.36E-60	0.349583425	7.63E-56	0.436916414	1.59E-97	0.372804401	5.28E-64	0.230470767	2.55E-09	0.23314216	1.02E-10	0.197061248	1.63E-07	0.252087455	6.83E-09	0.256117417	1.01E-15	0.210413752	3.07E-11	0.12750037	9.83E-05	0.230882086	3.33E-10	0.142158788	0.000510708	0.197942458	6.18E-05	0.274314383	9.30E-08	0.158232181	0.000115092	0.246235916	5.77E-07	0.191195272	2.09E-06	0.181744784	6.68E-07	0.1193611	0.001195881	0.279274405	2.21E-07
0.393939552	2.50E-59	0.343488406	5.75E-44	0.348986528	1.01E-53	0.354155329	3.81E-40	0.383156909	1.14E-60	0.348842542	1.34E-55	0.436764323	1.89E-97	0.374919546	9.09E-65	0.226526827	4.80E-09	0.239987954	2.76E-11	0.195448209	2.06E-07	0.253191344	5.84E-09	0.255536249	1.17E-15	0.208294842	4.88E-11	0.127151907	0.000102754	0.230208696	3.76E-10	0.145664762	0.000368469	0.199594897	5.34E-05	0.269306867	1.62E-07	0.164409951	6.10E-05	0.245215172	6.44E-07	0.191796378	1.94E-06	0.175244218	1.67E-06	0.12202868	0.000923645	0.275138099	3.38E-07
0.394924433	1.21E-59	0.34256551	1.00E-43	0.349014718	9.90E-54	0.351717539	1.39E-39	0.383530314	8.55E-61	0.34973939	6.77E-56	0.436777522	1.86E-97	0.374326676	1.49E-64	0.224871919	6.25E-09	0.238693416	3.55E-11	0.200883606	9.25E-08	0.244071091	2.08E-08	0.255980588	1.04E-15	0.206084315	7.86E-11	0.125370641	0.000128588	0.231305209	3.09E-10	0.146821224	0.000330322	0.194827572	8.09E-05	0.278619094	5.72E-08	0.169078969	3.72E-05	0.247503071	5.02E-07	0.189454787	2.59E-06	0.175083838	1.71E-06	0.119236836	0.001210208	0.268468273	6.62E-07
0.395516566	7.84E-60	0.342007382	1.40E-43	0.34878014	1.18E-53	0.352255096	1.05E-39	0.380912294	6.32E-60	0.349543431	7.86E-56	0.436605115	2.26E-97	0.376222515	3.06E-65	0.225091065	6.04E-09	0.236744257	5.16E-11	0.205137883	4.86E-08	0.247013824	1.39E-08	0.252796876	2.40E-15	0.206130252	7.78E-11	0.128030655	9.19E-05	0.23472579	1.66E-10	0.146837771	0.000329804	0.192755107	9.66E-05	0.287791731	1.98E-08	0.176225438	1.70E-05	0.238040967	1.38E-06	0.194720134	1.34E-06	0.169807346	3.50E-06	0.117908281	0.001373575	0.278861359	2.31E-07
0.394259538	1.97E-59	0.3420094	1.40E-43	0.349420403	7.36E-54	0.353023801	6.96E-40	0.380778124	7.00E-60	0.350611809	3.48E-56	0.436315621	3.13E-97	0.376304952	2.85E-65	0.224930143	6.19E-09	0.236179378	5.75E-11	0.202531569	7.22E-08	0.247023544	1.39E-08	0.253192884	2.17E-15	0.205335227	9.23E-11	0.127988551	9.24E-05	0.238278204	8.61E-11	0.152450376	0.000191835	0.191455721	0.000107872	0.285889909	2.48E-08	0.176515196	1.64E-05	0.230439327	3.03E-06	0.201810206	5.34E-07	0.174104634	1.95E-06	0.117774973	0.001391041	0.271838284	4.73E-07
0.395208089	9.84E-60	0.341834652	1.55E-43	0.350577031	3.15E-54	0.355153672	2.23E-40	0.381175781	5.17E-60	0.351569579	1.68E-56	0.435623472	6.78E-97	0.378418496	4.82E-66	0.225808063	5.39E-09	0.2399904	2.76E-11	0.210139681	2.24E-08	0.239160056	4.05E-08	0.252687488	2.47E-15	0.204929047	1.01E-10	0.127619938	9.68E-05	0.236904116	1.11E-10	0.157037062	0.000121474	0.202905419	3.98E-05	0.285543969	2.58E-08	0.184162312	6.84E-06	0.231110956	2.83E-06	0.206005657	3.06E-07	0.17418336	1.93E-06	0.116316206	0.001595989	0.266179136	8.30E-07
0.396441023	3.97E-60	0.339224069	7.37E-43	0.35040864	3.56E-54	0.358122956	4.50E-41	0.379743013	1.53E-59	0.350536267	3.69E-56	0.434672772	1.96E-96	0.378215415	5.72E-66	0.233562429	1.53E-09	0.240559148	2.47E-11	0.206879358	3.72E-08	0.230648922	1.24E-07	0.25220173	2.80E-15	0.204548436	1.09E-10	0.130045786	7.09E-05	0.238806965	7.80E-11	0.157664991	0.000113994	0.195999021	7.31E-05	0.278851177	5.58E-08	0.176341776	1.67E-05	0.239303319	1.21E-06	0.213626063	1.07E-07	0.180319878	8.19E-07	0.112754315	0.002218225	0.270711264	5.29E-07
0.396507894	3.77E-60	0.340370636	3.73E-43	0.350378778	3.64E-54	0.357814693	5.32E-41	0.379866661	1.40E-59	0.350589166	3.54E-56	0.435166275	1.13E-96	0.377842442	7.83E-66	0.235237205	1.16E-09	0.237274264	4.66E-11	0.209095826	2.64E-08	0.229333745	1.46E-07	0.247174932	1.02E-14	0.202321606	1.75E-10	0.13253632	5.12E-05	0.238673449	8.00E-11	0.158985722	9.97E-05	0.192848466	9.58E-05	0.277021214	6.86E-08	0.179530232	1.17E-05	0.236674803	1.60E-06	0.217087664	6.59E-08	0.178830128	1.01E-06	0.120773682	0.001043662	0.281905417	1.68E-07
0.397234577	2.21E-60	0.338144103	1.40E-42	0.349888319	5.22E-54	0.357773225	5.44E-41	0.379547623	1.78E-59	0.350977335	2.64E-56	0.434210489	3.28E-96	0.377636204	9.32E-66	0.236057376	1.01E-09	0.241224863	2.17E-11	0.207801248	3.22E-08	0.23425344	7.75E-08	0.245864585	1.42E-14	0.202440593	1.70E-10	0.129854429	7.27E-05	0.237134697	1.06E-10	0.168046357	3.85E-05	0.182226808	0.000231192	0.278593361	5.74E-08	0.179939617	1.11E-05	0.24060631	1.06E-06	0.22025153	4.19E-08	0.177665973	1.19E-06	0.114957851	0.001811414	0.283052586	1.49E-07
0.395193662	9.94E-60	0.337394175	2.18E-42	0.349554824	6.67E-54	0.35861171	3.45E-41	0.379559164	1.76E-59	0.350843848	2.92E-56	0.434348445	2.81E-96	0.376845557	1.81E-65	0.239229671	5.95E-10	0.237507196	4.46E-11	0.205122298	4.87E-08	0.233550386	8.49E-08	0.245830301	1.43E-14	0.203328818	1.41E-10	0.131876963	5.59E-05	0.233048696	2.25E-10	0.163129646	6.49E-05	0.18280953	0.000220564	0.278992709	5.49E-08	0.187907909	4.40E-06	0.241302691	9.80E-07	0.222207926	3.15E-08	0.177280668	1.26E-06	0.110387854	0.002746831	0.279894785	2.07E-07
0.395322424	9.05E-60	0.334193194	1.42E-41	0.349643852	6.25E-54	0.359078279	2.68E-41	0.379353325	2.06E-59	0.352739664	6.82E-57	0.433871503	4.78E-96	0.378037216	6.64E-66	0.236087888	1.01E-09	0.241458961	2.07E-11	0.201359671	8.61E-08	0.233077619	9.03E-08	0.24552236	1.55E-14	0.20457533	1.08E-10	0.133147628	4.73E-05	0.233540848	2.06E-10	0.16485535	5.41E-05	0.187054917	0.000155863	0.284419723	2.94E-08	0.18764264	4.54E-06	0.237687604	1.44E-06	0.224839473	2.14E-08	0.171862604	2.65E-06	0.107114093	0.00366786	0.277992046	2.53E-07
0.395131643	1.04E-59	0.337368905	2.21E-42	0.350096142	4.48E-54	0.359735048	1.87E-41	0.379734708	1.54E-59	0.352556031	7.86E-57	0.433855703	4.86E-96	0.378564183	4.26E-66	0.230563511	2.51E-09	0.23645199	5.46E-11	0.205039725	4.93E-08	0.235516479	6.56E-08	0.245232207	1.67E-14	0.20767232	5.58E-11	0.137940464	2.48E-05	0.233531544	2.06E-10	0.166241353	4.67E-05	0.193137461	9.35E-05	0.286633256	2.27E-08	0.183238127	7.62E-06	0.24285431	8.31E-07	0.222241032	3.14E-08	0.174662767	1.81E-06	0.103073473	0.005186761	0.271846408	4.72E-07
0.392269669	8.45E-59	0.337549683	1.99E-42	0.349560588	6.64E-54	0.356396016	1.14E-40	0.378031191	5.59E-59	0.351989491	1.21E-56	0.435065573	1.26E-96	0.378264813	5.48E-66	0.230418577	2.57E-09	0.236593644	5.31E-11	0.206401183	4.00E-08	0.231226316	1.15E-07	0.240332126	5.65E-14	0.202374556	1.73E-10	0.13565914	3.38E-05	0.232982494	2.28E-10	0.160567312	8.47E-05	0.188770506	0.000135164	0.292151792	1.18E-08	0.185316235	5.98E-06	0.241007329	1.01E-06	0.21501843	8.83E-08	0.178778688	1.02E-06	0.102868641	0.005277065	0.277476633	2.66E-07
0.393078674	4.68E-59	0.336824326	3.04E-42	0.34943332	7.29E-54	0.357590048	6.00E-41	0.378093438	5.34E-59	0.353108725	5.14E-57	0.435005477	1.35E-96	0.37728447	1.25E-65	0.232070124	1.96E-09	0.236109632	5.83E-11	0.209524349	2.47E-08	0.240054868	3.59E-08	0.242087841	3.66E-14	0.204615824	1.08E-10	0.138470389	2.31E-05	0.23302647	2.26E-10	0.16614499	4.72E-05	0.187170297	0.000154382	0.291646355	1.25E-08	0.187571816	4.58E-06	0.240828154	1.03E-06	0.215220444	8.58E-08	0.181031017	7.40E-07	0.099605623	0.006919822	0.273339677	4.06E-07
0.393819183	2.73E-59	0.339735212	5.44E-43	0.349752741	5.77E-54	0.356626746	1.01E-40	0.377306714	9.64E-59	0.353661495	3.35E-57	0.435029306	1.32E-96	0.37843999	4.73E-66	0.235831679	1.05E-09	0.239497514	3.03E-11	0.20394561	5.83E-08	0.237767205	4.87E-08	0.243395045	2.64E-14	0.20409354	1.20E-10	0.142012469	1.41E-05	0.232781537	2.36E-10	0.165992631	4.80E-05	0.189902828	0.000122947	0.294584541	8.80E-09	0.187011444	4.89E-06	0.235783546	1.75E-06	0.216203524	7.47E-08	0.177964251	1.14E-06	0.101219607	0.006057292	0.282893672	1.52E-07
0.392836619	5.59E-59	0.338964633	8.60E-43	0.348966314	1.03E-53	0.353168982	6.45E-40	0.37752002	8.21E-59	0.354100852	2.39E-57	0.434420294	2.60E-96	0.378119602	6.20E-66	0.235585382	1.10E-09	0.238557878	3.64E-11	0.19670486	1.72E-07	0.240876864	3.21E-08	0.242040999	3.70E-14	0.204733318	1.05E-10	0.146329496	7.61E-06	0.236747199	1.14E-10	0.170176978	3.06E-05	0.186740626	0.000159963	0.30009531	4.49E-09	0.185451248	5.88E-06	0.244013222	7.34E-07	0.209049763	2.02E-07	0.172741348	2.36E-06	0.103528564	0.004991093	0.280101796	2.03E-07
0.390415552	3.25E-58	0.340135477	4.29E-43	0.349991195	4.84E-54	0.352944643	7.26E-40	0.378270907	4.67E-59	0.354129687	2.34E-57	0.435965777	4.63E-97	0.379141467	2.61E-66	0.242118693	3.64E-10	0.244614024	1.11E-11	0.199394069	1.16E-07	0.244598734	1.94E-08	0.244032388	2.25E-14	0.204916038	1.01E-10	0.148057081	5.92E-06	0.231813554	2.82E-10	0.171517748	2.64E-05	0.186751909	0.000159814	0.297027001	6.54E-09	0.186938388	4.93E-06	0.246006313	5.91E-07	0.20888783	2.07E-07	0.178229421	1.10E-06	0.101548249	0.005893989	0.275798127	3.16E-07
0.387301745	3.05E-57	0.340433203	3.59E-43	0.350833172	2.61E-54	0.349790777	3.85E-39	0.378657395	3.49E-59	0.35618217	4.75E-58	0.435495693	7.83E-97	0.378852023	3.34E-66	0.243021006	3.12E-10	0.246905655	7.03E-12	0.204311757	5.51E-08	0.245389007	1.74E-08	0.246926851	1.09E-14	0.205958971	8.07E-11	0.149543309	4.76E-06	0.228864233	4.78E-10	0.175377051	1.72E-05	0.189315193	0.000129152	0.29977049	4.67E-09	0.187392053	4.68E-06	0.250202888	3.74E-07	0.211326645	1.48E-07	0.175494729	1.61E-06	0.102436703	0.005472154	0.277249149	2.73E-07
0.386206889	6.67E-57	0.339047563	8.19E-43	0.350896587	2.49E-54	0.349622381	4.21E-39	0.376934944	1.27E-58	0.355587174	7.55E-58	0.435665045	6.48E-97	0.37894702	3.08E-66	0.246068623	1.84E-10	0.246006752	8.42E-12	0.207457657	3.40E-08	0.241899013	2.80E-08	0.245900871	1.41E-14	0.20547466	8.96E-11	0.148878906	5.25E-06	0.231059419	3.23E-10	0.17567444	1.66E-05	0.196791755	6.83E-05	0.289711032	1.58E-08	0.180168476	1.09E-05	0.239366123	1.20E-06	0.206932829	2.70E-07	0.173789995	2.04E-06	0.098352901	0.007663518	0.266860288	7.76E-07
0.385874098	8.45E-57	0.339315391	6.98E-43	0.350589874	3.12E-54	0.349052707	5.68E-39	0.375665298	3.30E-58	0.356168354	4.81E-58	0.434688047	1.93E-96	0.378886483	3.24E-66	0.241548181	4.01E-10	0.245577781	9.17E-12	0.21193356	1.69E-08	0.243279847	2.32E-08	0.241887633	3.84E-14	0.20730419	6.05E-11	0.149684153	4.66E-06	0.231617043	2.92E-10	0.177471714	1.36E-05	0.201752715	4.41E-05	0.285307758	2.65E-08	0.183241475	7.62E-06	0.245487075	6.26E-07	0.21038606	1.68E-07	0.170005312	3.41E-06	0.102887971	0.005268483	0.279529186	2.15E-07
0.38334353	5.08E-56	0.338708376	1.00E-42	0.349205172	8.61E-54	0.350148688	3.19E-39	0.375479112	3.79E-58	0.356234006	4.57E-58	0.433412864	7.95E-96	0.37835522	5.08E-66	0.238226642	7.05E-10	0.251785877	2.62E-12	0.215467554	9.60E-09	0.242123467	2.72E-08	0.24400033	2.27E-14	0.208867541	4.31E-11	0.14489354	9.36E-06	0.231341629	3.07E-10	0.178827371	1.16E-05	0.199321371	5.47E-05	0.274385756	9.22E-08	0.18118815	9.66E-06	0.240568258	1.06E-06	0.208892337	2.07E-07	0.16796725	4.48E-06	0.10184351	0.005750662	0.293579237	4.82E-08
0.383292115	5.27E-56	0.339112567	7.88E-43	0.349260891	8.27E-54	0.348495956	7.60E-39	0.37343582	1.73E-57	0.354925478	1.26E-57	0.435432688	8.40E-97	0.378645313	3.98E-66	0.243453221	2.89E-10	0.257069271	8.75E-13	0.217952332	6.42E-09	0.248794168	1.08E-08	0.242782792	3.08E-14	0.211954095	2.19E-11	0.147688783	6.25E-06	0.231861404	2.79E-10	0.178294144	1.23E-05	0.199218549	5.52E-05	0.274899447	8.71E-08	0.184938504	6.25E-06	0.235292385	1.84E-06	0.21219721	1.31E-07	0.1671	5.02E-06	0.099642037	0.006899207	0.297706768	3.05E-08
0.384117181	2.94E-56	0.338677524	1.02E-42	0.34891252	1.07E-53	0.348540781	7.43E-39	0.37190544	5.36E-57	0.354774599	1.42E-57	0.435119923	1.19E-96	0.378331506	5.18E-66	0.247625659	1.40E-10	0.258138187	6.99E-13	0.222137798	3.22E-09	0.245275012	1.77E-08	0.239359804	7.17E-14	0.210083698	3.30E-11	0.144756059	9.55E-06	0.225153378	9.22E-10	0.175456121	1.70E-05	0.204357673	3.49E-05	0.274344	9.27E-08	0.190092371	3.38E-06	0.239814984	1.15E-06	0.208219869	2.26E-07	0.163138518	8.42E-06	0.105455865	0.004234199	0.297793537	3.03E-08
0.384673153	1.98E-56	0.337318255	2.28E-42	0.34794116	2.17E-53	0.34673654	1.91E-38	0.373857817	1.27E-57	0.354922013	1.27E-57	0.434059166	3.88E-96	0.377986086	6.94E-66	0.246795619	1.62E-10	0.261103895	3.73E-13	0.228069565	1.19E-09	0.246129086	1.57E-08	0.240905603	4.90E-14	0.20914211	4.06E-11	0.147778335	6.17E-06	0.226282501	7.56E-10	0.168236162	3.77E-05	0.212362361	1.67E-05	0.27818503	6.01E-08	0.184594893	6.50E-06	0.237063262	1.53E-06	0.202568791	4.84E-07	0.162876215	8.71E-06	0.102756878	0.005326933	0.310898555	6.78E-09
0.387056871	3.63E-57	0.336532627	3.61E-42	0.348707837	1.24E-53	0.345492903	3.63E-38	0.373867584	1.26E-57	0.354848962	1.34E-57	0.433578095	6.62E-96	0.37849637	4.51E-66	0.243621772	2.81E-10	0.2671277	1.01E-13	0.228570438	1.09E-09	0.246187674	1.56E-08	0.240492126	5.43E-14	0.20902118	4.17E-11	0.151033455	3.81E-06	0.225680711	8.40E-10	0.170510667	2.95E-05	0.207404678	2.65E-05	0.268227533	1.82E-07	0.192307019	2.59E-06	0.229208191	3.43E-06	0.205530482	3.26E-07	0.158128509	1.59E-05	0.101299112	0.006017417	0.310359418	7.22E-09
0.38819866	1.60E-57	0.33674005	3.20E-42	0.347825953	2.36E-53	0.34343904	1.05E-37	0.37295375	2.47E-57	0.353994226	2.59E-57	0.433671567	5.97E-96	0.377987182	6.93E-66	0.240745033	4.60E-10	0.265746264	1.37E-13	0.22376939	2.46E-09	0.246867398	1.42E-08	0.239342613	7.20E-14	0.206236333	7.61E-11	0.148815045	5.30E-06	0.223808376	1.17E-09	0.171626993	2.61E-05	0.199626199	5.33E-05	0.274255634	9.36E-08	0.186133772	5.43E-06	0.230894653	2.89E-06	0.202471137	4.90E-07	0.158803464	1.46E-05	0.098326318	0.007680046	0.312700226	5.49E-09
0.387502927	2.64E-57	0.335660228	6.03E-42	0.349077068	9.46E-54	0.341938349	2.26E-37	0.373468333	1.69E-57	0.3536994	3.26E-57	0.43338557	8.19E-96	0.37790468	7.43E-66	0.239386112	5.80E-10	0.266608389	1.14E-13	0.219375774	5.09E-09	0.2475754	1.29E-08	0.240255728	5.75E-14	0.207151233	6.25E-11	0.147604081	6.33E-06	0.227443756	6.16E-10	0.164687589	5.51E-05	0.196795577	6.83E-05	0.282596315	3.63E-08	0.191429934	2.88E-06	0.231941257	2.60E-06	0.204279122	3.85E-07	0.155228959	2.28E-05	0.103239705	0.005114501	0.31566564	3.86E-09
0.387729426	2.25E-57	0.336223749	4.33E-42	0.350332477	3.77E-54	0.339292188	8.70E-37	0.375235506	4.54E-58	0.353586803	3.55E-57	0.434053317	3.90E-96	0.377228461	1.31E-65	0.243226361	3.01E-10	0.26483769	1.67E-13	0.216510266	8.11E-09	0.249628094	9.65E-09	0.242549162	3.26E-14	0.209854924	3.47E-11	0.146848895	7.06E-06	0.228926562	4.73E-10	0.160930775	8.16E-05	0.201005841	4.72E-05	0.291696365	1.25E-08	0.191425412	2.88E-06	0.233629566	2.19E-06	0.20160068	5.49E-07	0.150547709	4.02E-05	0.103283767	0.0050955	0.304076965	1.49E-08
0.386238254	6.52E-57	0.336977421	2.78E-42	0.348682497	1.26E-53	0.340183308	5.54E-37	0.376836525	1.37E-58	0.353348328	4.27E-57	0.433575238	6.64E-96	0.377140581	1.41E-65	0.245798063	1.93E-10	0.264538426	1.78E-13	0.216471267	8.16E-09	0.247124725	1.37E-08	0.245336588	1.62E-14	0.210357855	3.11E-11	0.150247037	4.29E-06	0.232805351	2.35E-10	0.163233279	6.42E-05	0.199763963	5.26E-05	0.286808532	2.22E-08	0.192645227	2.48E-06	0.222764355	6.50E-06	0.203476539	4.29E-07	0.150404646	4.09E-05	0.103279883	0.005097173	0.297390566	3.16E-08
0.383742191	3.84E-56	0.336204934	4.38E-42	0.347440073	3.12E-53	0.337219596	2.47E-36	0.375477763	3.79E-58	0.352669315	7.20E-57	0.433115252	1.11E-95	0.377317419	1.22E-65	0.249130678	1.07E-10	0.259311551	5.46E-13	0.216517165	8.10E-09	0.246958064	1.40E-08	0.245272207	1.65E-14	0.206661723	6.94E-11	0.152880638	2.89E-06	0.235214735	1.52E-10	0.158788761	0.000101679	0.19867368	5.79E-05	0.288414181	1.84E-08	0.187157087	4.81E-06	0.223408831	6.11E-06	0.202565947	4.84E-07	0.149202695	4.72E-05	0.106409138	0.003899649	0.303909602	1.52E-08
0.383612887	4.20E-56	0.336580217	3.51E-42	0.347709948	2.57E-53	0.336222937	4.08E-36	0.375571784	3.53E-58	0.351058444	2.48E-56	0.431629886	5.71E-95	0.377639608	9.29E-66	0.253190719	5.21E-11	0.258162251	6.95E-13	0.2106437	2.07E-08	0.247779618	1.25E-08	0.246629272	1.17E-14	0.212044773	2.15E-11	0.151799708	3.40E-06	0.232383244	2.54E-10	0.159594471	9.36E-05	0.193225361	9.28E-05	0.287422	2.07E-08	0.180824102	1.01E-05	0.228653672	3.63E-06	0.201384394	5.65E-07	0.149659502	4.47E-05	0.109316568	0.003021954	0.312528314	5.60E-09
0.380108899	4.92E-55	0.336483188	3.72E-42	0.347218339	3.67E-53	0.336620232	3.34E-36	0.374778333	6.38E-58	0.352472563	8.38E-57	0.431194054	9.23E-95	0.37647299	2.48E-65	0.253149562	5.25E-11	0.263601208	2.18E-13	0.207634814	3.31E-08	0.25114572	7.80E-09	0.24654133	1.20E-14	0.212458171	1.96E-11	0.152858145	2.90E-06	0.228620475	5.00E-10	0.157749616	0.00011302	0.188241289	0.000141256	0.283376562	3.32E-08	0.1760381	1.73E-05	0.223931394	5.80E-06	0.199131549	7.59E-07	0.148365509	5.21E-05	0.109281063	0.003031487	0.319877666	2.33E-09
0.378143643	1.93E-54	0.33648492	3.72E-42	0.346927002	4.54E-53	0.340682585	4.30E-37	0.372942489	2.49E-57	0.354058705	2.47E-57	0.428587343	1.61E-93	0.374910509	9.16E-65	0.252201524	6.22E-11	0.267691925	8.97E-14	0.208650859	2.83E-08	0.251047544	7.91E-09	0.243200414	2.77E-14	0.211518874	2.41E-11	0.153880546	2.48E-06	0.223802375	1.17E-09	0.158479863	0.000104933	0.192294862	0.000100467	0.282554559	3.65E-08	0.168956641	3.77E-05	0.230914233	2.89E-06	0.203148005	4.48E-07	0.149453116	4.58E-05	0.106865048	0.003748278	0.317837136	2.98E-09
0.378260202	1.78E-54	0.336199564	4.40E-42	0.346182945	7.78E-53	0.338155499	1.55E-36	0.371691381	6.27E-57	0.352049253	1.16E-56	0.428119906	2.67E-93	0.37432556	1.49E-64	0.255860983	3.21E-11	0.267781923	8.79E-14	0.205524441	4.58E-08	0.251845504	7.06E-09	0.2408673	4.95E-14	0.212164365	2.09E-11	0.154047262	2.42E-06	0.223906711	1.15E-09	0.16245488	6.96E-05	0.199455314	5.41E-05	0.272812638	1.10E-07	0.17677888	1.59E-05	0.227235973	4.18E-06	0.206246893	2.96E-07	0.151483386	3.59E-05	0.111880608	0.002401476	0.302260669	1.83E-08
0.37735902	3.32E-54	0.338944828	8.70E-43	0.347147886	3.86E-53	0.336886282	2.93E-36	0.368506452	6.46E-56	0.351098053	2.40E-56	0.427394125	5.89E-93	0.375080752	7.95E-65	0.256303154	2.96E-11	0.275147881	1.70E-14	0.207362894	3.45E-08	0.254385103	4.92E-09	0.238692906	8.44E-14	0.215269076	1.05E-11	0.159651802	1.02E-06	0.22325923	1.28E-09	0.162891975	6.65E-05	0.206664173	2.84E-05	0.278005141	6.14E-08	0.171839953	2.76E-05	0.230579157	2.99E-06	0.198210173	8.56E-07	0.147525875	5.75E-05	0.112542018	0.002261536	0.292215309	5.59E-08
0.377354271	3.33E-54	0.339180546	7.56E-43	0.347308629	3.44E-53	0.337653077	1.99E-36	0.368314823	7.43E-56	0.351259682	2.12E-56	0.427711676	4.17E-93	0.372555653	6.48E-64	0.251348341	7.24E-11	0.275659313	1.52E-14	0.208979044	2.68E-08	0.261817975	1.67E-09	0.23876737	8.29E-14	0.215326568	1.03E-11	0.156924039	1.56E-06	0.226811199	6.89E-10	0.167247117	4.20E-05	0.196792665	6.83E-05	0.276355795	7.39E-08	0.179151562	1.22E-05	0.233560482	2.20E-06	0.202713125	4.74E-07	0.153593965	2.78E-05	0.115547646	0.001714795	0.290991121	6.39E-08
0.378278122	1.76E-54	0.339007255	8.38E-43	0.347288171	3.49E-53	0.337085286	2.65E-36	0.368217488	7.97E-56	0.35105383	2.49E-56	0.425998314	2.68E-92	0.373095643	4.15E-64	0.248226339	1.26E-10	0.281613286	3.87E-15	0.208872234	2.73E-08	0.259056131	2.51E-09	0.242574489	3.24E-14	0.21876235	4.75E-12	0.15576749	1.86E-06	0.226151017	7.74E-10	0.170786013	2.86E-05	0.196637794	6.92E-05	0.286314748	2.36E-08	0.184832502	6.33E-06	0.2339857	2.11E-06	0.204695598	3.64E-07	0.156891807	1.86E-05	0.11784501	0.001381839	0.29438128	4.41E-08
0.378200519	1.86E-54	0.338972682	8.56E-43	0.348040905	2.02E-53	0.335776591	5.10E-36	0.367633644	1.22E-55	0.351856258	1.34E-56	0.42596329	2.78E-92	0.373518278	2.92E-64	0.250970556	7.75E-11	0.282173216	3.40E-15	0.210891277	1.99E-08	0.25217326	6.74E-09	0.238627676	8.58E-14	0.218437571	5.11E-12	0.157671838	1.39E-06	0.224694979	9.99E-10	0.172078459	2.48E-05	0.190662441	0.000115342	0.284640397	2.86E-08	0.183275654	7.59E-06	0.237881002	1.41E-06	0.20294363	4.60E-07	0.15532936	2.25E-05	0.115623783	0.001702673	0.29958351	2.48E-08
0.377724698	2.58E-54	0.3399424	4.81E-43	0.348835869	1.13E-53	0.335270459	6.57E-36	0.367435789	1.41E-55	0.348981225	1.20E-55	0.425472775	4.72E-92	0.372713589	5.69E-64	0.251993195	6.46E-11	0.276794874	1.17E-14	0.207426951	3.42E-08	0.253103948	5.91E-09	0.233161532	3.21E-13	0.218846684	4.65E-12	0.15697886	1.54E-06	0.228580849	5.03E-10	0.176867661	1.45E-05	0.18380245	0.0002035	0.276036073	7.67E-08	0.182512264	8.29E-06	0.235200765	1.86E-06	0.199302336	7.42E-07	0.154610787	2.46E-05	0.114567153	0.001878139	0.305323901	1.29E-08
0.375191383	1.48E-53	0.33744408	2.11E-42	0.348912577	1.07E-53	0.335613203	5.53E-36	0.36530738	6.55E-55	0.348064112	2.41E-55	0.425892771	3.00E-92	0.373738201	2.43E-64	0.249307115	1.04E-10	0.275119494	1.71E-14	0.206240219	4.10E-08	0.256121529	3.84E-09	0.230925747	5.46E-13	0.21662217	7.72E-12	0.158483316	1.22E-06	0.230204917	3.76E-10	0.180174726	9.95E-06	0.191665916	0.00010597	0.278754799	5.64E-08	0.186723741	5.06E-06	0.2353635	1.83E-06	0.195937851	1.15E-06	0.152361443	3.23E-05	0.113231255	0.002123677	0.319173766	2.54E-09
0.373379966	5.10E-53	0.337190737	2.45E-42	0.349044068	9.69E-54	0.335780211	5.09E-36	0.364379928	1.27E-54	0.348495402	1.74E-55	0.424164474	1.93E-91	0.373873987	2.17E-64	0.250563294	8.33E-11	0.276485057	1.26E-14	0.209871407	2.33E-08	0.258609344	2.68E-09	0.233903367	2.69E-13	0.214215064	1.33E-11	0.162540771	6.43E-07	0.235326945	1.49E-10	0.18015148	9.98E-06	0.189771434	0.00012431	0.283264404	3.36E-08	0.188848067	3.93E-06	0.24399124	7.35E-07	0.197285147	9.64E-07	0.152695398	3.11E-05	0.113644924	0.002044673	0.31679006	3.38E-09
0.372087815	1.23E-52	0.338122737	1.42E-42	0.35083921	2.59E-54	0.336956074	2.83E-36	0.364392013	1.26E-54	0.350621672	3.46E-56	0.422458297	1.20E-90	0.373837955	2.24E-64	0.246591772	1.68E-10	0.272260992	3.26E-14	0.212654843	1.51E-08	0.261316842	1.80E-09	0.232572283	3.69E-13	0.214210612	1.33E-11	0.1611386	8.04E-07	0.235029273	1.57E-10	0.173591342	2.10E-05	0.18562068	0.000175411	0.280944784	4.39E-08	0.189333679	3.71E-06	0.239557489	1.18E-06	0.196054821	1.13E-06	0.155914184	2.10E-05	0.115306217	0.001753759	0.315771583	3.81E-09
0.373580842	4.45E-53	0.33886833	9.10E-43	0.351316762	1.82E-54	0.338389669	1.37E-36	0.364275326	1.37E-54	0.35068079	3.31E-56	0.422454429	1.21E-90	0.374261651	1.57E-64	0.246558286	1.69E-10	0.273061904	2.73E-14	0.21688971	7.63E-09	0.260126176	2.14E-09	0.234455467	2.36E-13	0.214432205	1.26E-11	0.158654132	1.19E-06	0.233084576	2.24E-10	0.175085387	1.78E-05	0.182043912	0.000234626	0.280936044	4.39E-08	0.191102532	2.99E-06	0.241037438	1.01E-06	0.200308059	6.51E-07	0.152575919	3.15E-05	0.118296945	0.001323796	0.318176412	2.86E-09
0.372674393	8.25E-53	0.338195524	1.36E-42	0.350596881	3.10E-54	0.337503077	2.15E-36	0.361841685	7.81E-54	0.351135857	2.33E-56	0.422467216	1.19E-90	0.374777564	1.02E-64	0.243780798	2.74E-10	0.27556135	1.55E-14	0.217590118	6.81E-09	0.252014817	6.90E-09	0.232351351	3.89E-13	0.21614343	8.60E-12	0.153467892	2.64E-06	0.239991367	6.25E-11	0.17670637	1.48E-05	0.17318425	0.000471172	0.279211198	5.35E-08	0.193145404	2.33E-06	0.246367249	5.69E-07	0.203542804	4.25E-07	0.155304551	2.26E-05	0.119139457	0.001221544	0.327701484	8.93E-10
0.373359006	5.18E-53	0.339602484	5.89E-43	0.351041177	2.24E-54	0.335383671	6.21E-36	0.362951891	3.54E-54	0.351068373	2.46E-56	0.42269777	9.32E-91	0.375175066	7.35E-65	0.241157424	4.29E-10	0.271975751	3.48E-14	0.215812647	9.08E-09	0.260302558	2.09E-09	0.234669167	2.24E-13	0.213875011	1.43E-11	0.151562043	3.52E-06	0.245512959	2.19E-11	0.184781853	5.81E-06	0.172530007	0.00049542	0.268715976	1.73E-07	0.198092611	1.26E-06	0.244532645	6.94E-07	0.203639545	4.19E-07	0.156162755	2.03E-05	0.122841089	0.0008529	0.339434774	2.01E-10
0.373082726	6.25E-53	0.337453041	2.10E-42	0.352018534	1.09E-54	0.335506614	5.84E-36	0.363032967	3.34E-54	0.35351184	3.77E-57	0.423035112	6.50E-91	0.37469209	1.10E-64	0.240376514	4.90E-10	0.272152704	3.34E-14	0.219327517	5.13E-09	0.259136723	2.48E-09	0.236693129	1.37E-13	0.216287985	8.32E-12	0.148542215	5.51E-06	0.239671882	6.63E-11	0.187332162	4.29E-06	0.184648324	0.000189946	0.261459484	3.77E-07	0.191358405	2.90E-06	0.245698206	6.11E-07	0.205691503	3.19E-07	0.151833373	3.45E-05	0.12440558	0.000730586	0.338500791	2.27E-10
0.37058516	3.40E-52	0.335920666	5.18E-42	0.351072799	2.18E-54	0.334901382	7.89E-36	0.362499499	4.89E-54	0.352746431	6.79E-57	0.422672073	9.58E-91	0.375564341	5.31E-65	0.241942212	3.75E-10	0.272358159	3.19E-14	0.220964971	3.92E-09	0.258205592	2.84E-09	0.233803659	2.75E-13	0.219140169	4.35E-12	0.149418936	4.85E-06	0.240332825	5.86E-11	0.186751011	4.60E-06	0.196431603	7.04E-05	0.26584188	2.36E-07	0.187266084	4.75E-06	0.245106189	6.52E-07	0.204518641	3.73E-07	0.152560664	3.16E-05	0.123011752	0.000838691	0.340149398	1.83E-10
0.370744398	3.05E-52	0.338279797	1.29E-42	0.351402831	1.71E-54	0.33482006	8.22E-36	0.363632814	2.18E-54	0.352529665	8.02E-57	0.422858998	7.84E-91	0.375565345	5.30E-65	0.244463965	2.43E-10	0.274056125	2.18E-14	0.219646479	4.87E-09	0.249219305	1.02E-08	0.2385005	8.85E-14	0.219843564	3.70E-12	0.149307176	4.93E-06	0.237977705	9.10E-11	0.185318974	5.45E-06	0.202785853	4.02E-05	0.262348733	3.43E-07	0.185640407	5.75E-06	0.243851964	7.46E-07	0.20746504	2.51E-07	0.15389917	2.68E-05	0.115489989	0.001724027	0.345790347	8.72E-11
0.367652379	2.43E-51	0.338199679	1.35E-42	0.351372657	1.75E-54	0.337349885	2.32E-36	0.363578979	2.26E-54	0.349744675	6.75E-56	0.421050491	5.40E-90	0.375510384	5.55E-65	0.245599172	2.00E-10	0.275351743	1.63E-14	0.22073734	4.07E-09	0.250828745	8.15E-09	0.23982093	6.40E-14	0.224021125	1.41E-12	0.150234184	4.30E-06	0.241448835	4.75E-11	0.182423295	7.67E-06	0.20806347	2.49E-05	0.262990847	3.20E-07	0.188778358	3.96E-06	0.248983389	4.27E-07	0.207075016	2.64E-07	0.150657037	3.97E-05	0.118315001	0.001321525	0.345222612	9.41E-11
0.369463845	7.23E-52	0.340044573	4.53E-43	0.352017095	1.09E-54	0.339008422	1.00E-36	0.362334244	5.50E-54	0.349527694	7.96E-56	0.42100942	5.64E-90	0.375340701	6.40E-65	0.245982904	1.87E-10	0.275725418	1.49E-14	0.221524253	3.57E-09	0.246414425	1.51E-08	0.241114184	4.66E-14	0.225294015	1.04E-12	0.154810392	2.16E-06	0.244992739	2.42E-11	0.180603347	9.47E-06	0.210124288	2.06E-05	0.261955211	3.57E-07	0.190446142	3.24E-06	0.25768871	1.61E-07	0.204306325	3.84E-07	0.146833842	6.23E-05	0.115726411	0.001686458	0.349580227	5.26E-11
0.368710094	1.20E-51	0.338133676	1.41E-42	0.352208862	9.44E-55	0.338543854	1.27E-36	0.362414489	5.20E-54	0.350268134	4.53E-56	0.422676009	9.54E-91	0.376235813	3.02E-65	0.247899322	1.33E-10	0.269773152	5.67E-14	0.22128186	3.72E-09	0.243877301	2.14E-08	0.239135951	7.58E-14	0.225278895	1.05E-12	0.159545553	1.03E-06	0.243102337	3.47E-11	0.178347621	1.23E-05	0.211905574	1.75E-05	0.267674514	1.93E-07	0.190929757	3.06E-06	0.260517459	1.17E-07	0.205461212	3.29E-07	0.142480278	0.000102789	0.118366406	0.001315077	0.35460827	2.66E-11
0.370608803	3.34E-52	0.340940958	2.65E-43	0.352718852	6.47E-55	0.338450648	1.33E-36	0.363129053	3.12E-54	0.349449613	8.44E-56	0.423026585	6.56E-91	0.37734648	1.19E-65	0.240375781	4.90E-10	0.276314788	1.31E-14	0.22121312	3.76E-09	0.239318588	3.96E-08	0.236472086	1.45E-13	0.226898851	7.13E-13	0.159440685	1.05E-06	0.243324027	3.33E-11	0.174717286	1.85E-05	0.20940544	2.20E-05	0.269917421	1.51E-07	0.189394932	3.68E-06	0.261132565	1.09E-07	0.207682507	2.44E-07	0.141081107	0.000120364	0.119278621	0.001205373	0.353039281	3.29E-11
0.370858755	2.82E-52	0.340188123	4.15E-43	0.352873052	5.77E-55	0.338736899	1.15E-36	0.363515177	2.37E-54	0.348815944	1.37E-55	0.422439406	1.23E-90	0.375631065	5.02E-65	0.24419612	2.55E-10	0.276926117	1.14E-14	0.216778039	7.77E-09	0.24835825	1.15E-08	0.231855524	4.38E-13	0.224626391	1.22E-12	0.158947293	1.14E-06	0.241703674	4.53E-11	0.17647139	1.52E-05	0.205071425	3.28E-05	0.273035011	1.07E-07	0.184003867	6.97E-06	0.273011686	2.65E-08	0.21337329	1.11E-07	0.136907089	0.000191089	0.120846268	0.001036346	0.35720386	1.86E-11
0.372412943	9.85E-53	0.341826476	1.56E-43	0.351592938	1.49E-54	0.337942579	1.72E-36	0.365693837	4.95E-55	0.348793943	1.39E-55	0.422183179	1.62E-90	0.375662246	4.89E-65	0.246416197	1.73E-10	0.276746035	1.19E-14	0.217387545	7.04E-09	0.245054182	1.82E-08	0.231605983	4.65E-13	0.225400211	1.02E-12	0.160296985	9.19E-07	0.244902088	2.46E-11	0.178812828	1.16E-05	0.202272287	4.21E-05	0.277927213	6.19E-08	0.1821185	8.68E-06	0.272308285	2.89E-08	0.21743428	6.27E-08	0.136286947	0.000204448	0.117263106	0.001460023	0.355640396	2.31E-11
0.373729155	4.02E-53	0.339625533	5.81E-43	0.351534293	1.55E-54	0.339656136	7.23E-37	0.36774122	1.13E-55	0.347780057	2.99E-55	0.422627755	1.00E-90	0.37462331	1.16E-64	0.245181782	2.15E-10	0.277909671	9.09E-15	0.21524432	9.95E-09	0.243359289	2.30E-08	0.231690337	4.55E-13	0.22204224	2.23E-12	0.1608029	8.48E-07	0.24692102	1.67E-11	0.181880448	8.17E-06	0.209751579	2.14E-05	0.271442471	1.28E-07	0.185463816	5.87E-06	0.270337729	3.67E-08	0.21387626	1.04E-07	0.132313702	0.000313092	0.113271402	0.002115889	0.366715933	4.88E-12
0.373977825	3.39E-53	0.339292502	7.08E-43	0.351223807	1.95E-54	0.337703548	1.94E-36	0.368201999	8.06E-56	0.347216071	4.58E-55	0.422501125	1.15E-90	0.373330987	3.41E-64	0.242953775	3.15E-10	0.283262299	2.64E-15	0.217622825	6.77E-09	0.242234633	2.67E-08	0.232304467	3.94E-13	0.219377782	4.12E-12	0.161406521	7.70E-07	0.247680521	1.44E-11	0.179822829	1.04E-05	0.204514364	3.45E-05	0.262464775	3.38E-07	0.186946551	4.93E-06	0.267696283	5.03E-08	0.216532542	7.13E-08	0.138644365	0.000157895	0.115806341	0.001673928	0.365534967	5.78E-12
0.374324039	2.68E-53	0.335959332	5.06E-42	0.352499058	7.61E-55	0.338802321	1.11E-36	0.368000215	9.33E-56	0.347526511	3.62E-55	0.421779786	2.48E-90	0.372472263	6.95E-64	0.241689796	3.92E-10	0.286449334	1.25E-15	0.212730839	1.49E-08	0.239721633	3.75E-08	0.23300704	3.33E-13	0.21880018	4.70E-12	0.161560834	7.52E-07	0.245806726	2.07E-11	0.187036834	4.44E-06	0.210985267	1.90E-05	0.25775149	5.56E-07	0.189809719	3.50E-06	0.264990924	6.92E-08	0.216699948	6.96E-08	0.134587437	0.000245681	0.117052447	0.001489316	0.357765095	1.72E-11
0.374742276	2.01E-53	0.336550799	3.58E-42	0.352447812	7.91E-55	0.339317909	8.59E-37	0.368487946	6.55E-56	0.347481634	3.75E-55	0.422332219	1.38E-90	0.372467408	6.98E-64	0.241579512	3.99E-10	0.283925027	2.26E-15	0.216748728	7.81E-09	0.241308363	3.03E-08	0.233965022	2.65E-13	0.22162735	2.46E-12	0.15664301	1.63E-06	0.247645531	1.45E-11	0.190327238	2.99E-06	0.206031951	3.00E-05	0.25796391	5.44E-07	0.193912376	2.12E-06	0.26718628	5.34E-08	0.218025728	5.77E-08	0.131460723	0.00034257	0.117937959	0.001369714	0.364883389	6.34E-12
0.374508654	2.36E-53	0.336488915	3.71E-42	0.352334482	8.60E-55	0.340111369	5.74E-37	0.368078995	8.82E-56	0.346314991	9.02E-55	0.422819985	8.18E-91	0.370264798	4.29E-63	0.245471649	2.04E-10	0.283955235	2.24E-15	0.218960799	5.45E-09	0.236775984	5.56E-08	0.231238807	5.07E-13	0.223373742	1.64E-12	0.156326109	1.71E-06	0.241925491	4.34E-11	0.189057637	3.49E-06	0.216178078	1.17E-05	0.252881622	9.20E-07	0.187658144	4.53E-06	0.276125822	1.81E-08	0.214804933	9.10E-08	0.133317806	0.000281433	0.121246252	0.000996873	0.362374242	9.04E-12
0.374911631	1.79E-53	0.333498888	2.13E-41	0.353404086	3.89E-55	0.340046998	5.93E-37	0.3685546	6.24E-56	0.346851751	6.02E-55	0.422795658	8.39E-91	0.371249334	1.91E-63	0.251770601	6.72E-11	0.286081092	1.36E-15	0.220242294	4.41E-09	0.235935607	6.21E-08	0.233835954	2.73E-13	0.221596377	2.47E-12	0.16174641	7.30E-07	0.24392604	2.97E-11	0.185813897	5.14E-06	0.221305373	7.12E-06	0.254373899	7.90E-07	0.190385712	3.27E-06	0.277392054	1.55E-08	0.222382683	3.07E-08	0.13197309	0.000324567	0.123890131	0.000768963	0.370787568	2.72E-12
0.375947372	8.80E-54	0.331070625	8.67E-41	0.355583102	7.64E-56	0.340317365	5.17E-37	0.366948218	2.00E-55	0.346293287	9.17E-55	0.422119542	1.73E-90	0.371745463	1.27E-63	0.252960885	5.43E-11	0.283058893	2.76E-15	0.223664296	2.50E-09	0.234870246	7.15E-08	0.229701075	7.28E-13	0.225385696	1.02E-12	0.160351567	9.11E-07	0.245472698	2.21E-11	0.188965512	3.52E-06	0.231798912	2.49E-06	0.253292138	8.82E-07	0.187634595	4.54E-06	0.264664346	7.19E-08	0.222279932	3.12E-08	0.129773543	0.000408658	0.128379896	0.000489141	0.375446112	1.38E-12
0.373531005	4.60E-53	0.331683869	6.09E-41	0.355659525	7.22E-56	0.340863778	3.92E-37	0.368810132	5.18E-56	0.345898655	1.23E-54	0.424305441	1.66E-91	0.37205214	9.83E-64	0.252488719	5.91E-11	0.283924174	2.26E-15	0.220643614	4.13E-09	0.235530707	6.55E-08	0.228868627	8.84E-13	0.227868104	5.66E-13	0.163018938	5.95E-07	0.249665385	9.78E-12	0.191281815	2.66E-06	0.236458501	1.54E-06	0.256311165	6.46E-07	0.192193148	2.62E-06	0.259193227	1.36E-07	0.217579473	6.14E-08	0.125308771	0.00064525	0.126185402	0.000611304	0.38911269	1.75E-13
0.37361226	4.36E-53	0.3314989	6.78E-41	0.355661076	7.21E-56	0.340406391	4.94E-37	0.367984184	9.44E-56	0.345698605	1.43E-54	0.424450643	1.42E-91	0.372006235	1.02E-63	0.252160884	6.27E-11	0.279829873	5.85E-15	0.220795142	4.03E-09	0.240176903	3.53E-08	0.229235345	8.12E-13	0.227690067	5.91E-13	0.163563052	5.45E-07	0.248271326	1.28E-11	0.195420528	1.59E-06	0.229561749	3.13E-06	0.255418032	7.09E-07	0.186836556	4.99E-06	0.261740098	1.01E-07	0.21640307	7.26E-08	0.125317966	0.000644653	0.124213432	0.00074468	0.394828383	7.20E-14
0.373538649	4.58E-53	0.331555593	6.56E-41	0.357524795	1.78E-56	0.340681239	4.30E-37	0.36799091	9.40E-56	0.345470566	1.70E-54	0.423732524	3.08E-91	0.372751055	5.52E-64	0.252482815	5.91E-11	0.278864723	7.30E-15	0.220839824	4.00E-09	0.242018221	2.75E-08	0.229446596	7.72E-13	0.226905143	7.12E-13	0.161248919	7.90E-07	0.247665344	1.44E-11	0.196133426	1.46E-06	0.227098194	4.01E-06	0.251015001	1.11E-06	0.189346952	3.70E-06	0.25653848	1.84E-07	0.216797977	6.87E-08	0.122416207	0.000860751	0.124187153	0.000746627	0.397482469	4.74E-14
0.373619018	4.34E-53	0.330988139	9.10E-41	0.359903979	2.93E-57	0.339388217	8.29E-37	0.368587504	6.09E-56	0.345758571	1.37E-54	0.421764968	2.52E-90	0.373938296	2.06E-64	0.253541482	4.89E-11	0.280533448	4.97E-15	0.227698771	1.26E-09	0.243603096	2.22E-08	0.232483646	3.77E-13	0.231667395	2.27E-13	0.163596416	5.42E-07	0.248655394	1.19E-11	0.195802656	1.52E-06	0.225530924	4.69E-06	0.250887306	1.13E-06	0.193558606	2.22E-06	0.253768287	2.51E-07	0.209680272	1.85E-07	0.118856689	0.001216941	0.120949018	0.00102607	0.383715799	4.00E-13
0.372889927	7.13E-53	0.331405893	7.15E-41	0.359953042	2.82E-57	0.338151261	1.55E-36	0.369609235	2.89E-56	0.345916163	1.22E-54	0.419055706	4.48E-89	0.373009559	4.45E-64	0.255898434	3.19E-11	0.277707914	9.52E-15	0.23487861	3.64E-10	0.248749365	1.09E-08	0.229281478	8.03E-13	0.23003869	3.36E-13	0.168993203	2.24E-07	0.247955618	1.37E-11	0.192907092	2.18E-06	0.23476566	1.83E-06	0.259823733	4.48E-07	0.197226038	1.41E-06	0.254852757	2.22E-07	0.204339538	3.82E-07	0.113156229	0.002079043	0.121654034	0.000958064	0.383861388	3.92E-13
0.371603109	1.71E-52	0.334049075	1.55E-41	0.359990031	2.74E-57	0.337639171	2.00E-36	0.370610644	1.39E-56	0.344746471	2.92E-54	0.41888806	5.35E-89	0.372010082	1.02E-63	0.260964005	1.26E-11	0.278915952	7.22E-15	0.235266919	3.40E-10	0.254996696	4.51E-09	0.230504913	6.02E-13	0.226305319	8.21E-13	0.172127133	1.32E-07	0.251781097	6.45E-12	0.194779773	1.73E-06	0.234206051	1.94E-06	0.254681725	7.65E-07	0.197002817	1.45E-06	0.245867222	6.00E-07	0.202433525	4.92E-07	0.114967813	0.001758099	0.120830974	0.001037883	0.38791645	2.11E-13
0.369668794	6.30E-52	0.331056487	8.75E-41	0.360056439	2.61E-57	0.338183357	1.52E-36	0.37127683	8.51E-57	0.343862046	5.65E-54	0.41931551	3.40E-89	0.37240368	7.35E-64	0.268513102	3.02E-12	0.278012014	8.88E-15	0.242167796	9.85E-11	0.260816239	1.94E-09	0.232081087	4.15E-13	0.228269715	5.14E-13	0.174494977	8.82E-08	0.253591992	4.50E-12	0.20330489	5.83E-07	0.230352299	2.89E-06	0.264285999	2.79E-07	0.190489013	3.23E-06	0.245818087	6.04E-07	0.196539118	1.06E-06	0.117490059	0.001386614	0.118559464	0.00129112	0.389898484	1.55E-13
0.372058592	1.25E-52	0.331195036	8.07E-41	0.360972274	1.30E-57	0.33734626	2.32E-36	0.372886078	2.60E-57	0.341532757	3.18E-53	0.42040349	1.07E-89	0.374266273	1.57E-64	0.26959655	2.45E-12	0.278651276	7.67E-15	0.239954152	1.47E-10	0.263836559	1.24E-09	0.232101755	4.13E-13	0.228727133	4.61E-13	0.172295186	1.28E-07	0.259139112	1.47E-12	0.205856745	4.17E-07	0.227294921	3.93E-06	0.263893447	2.91E-07	0.190478735	3.23E-06	0.233616636	2.19E-06	0.204515315	3.73E-07	0.113832438	0.001953445	0.126202456	0.000610254	0.393298392	9.16E-14
0.371671733	1.63E-52	0.331317579	7.52E-41	0.36143365	9.11E-58	0.338329884	1.41E-36	0.371566878	6.88E-57	0.341506571	3.24E-53	0.418755481	6.15E-89	0.376158242	3.23E-65	0.270323632	2.13E-12	0.278767472	7.47E-15	0.24363685	7.53E-11	0.263819327	1.24E-09	0.232094161	4.14E-13	0.231388438	2.43E-13	0.172425625	1.26E-07	0.255912757	2.83E-12	0.209727499	2.49E-07	0.231208547	2.64E-06	0.264043962	2.86E-07	0.185456945	5.88E-06	0.22974978	3.25E-06	0.203400616	4.33E-07	0.115740991	0.00163551	0.129948058	0.000416212	0.394547278	7.53E-14
0.369580063	6.69E-52	0.330456466	1.24E-40	0.361078987	1.19E-57	0.338045358	1.63E-36	0.371783981	5.86E-57	0.342670304	1.37E-53	0.418778104	6.00E-89	0.377122745	1.44E-65	0.262787852	8.94E-12	0.280253583	5.30E-15	0.243549773	7.65E-11	0.265732399	9.34E-10	0.233823228	2.74E-13	0.228813281	4.52E-13	0.168042335	2.62E-07	0.252249339	5.88E-12	0.212974903	1.61E-07	0.221377622	7.07E-06	0.263682727	2.97E-07	0.18865468	4.02E-06	0.225052254	5.19E-06	0.205301747	3.36E-07	0.112240286	0.002260964	0.130546684	0.000391148	0.38678423	2.51E-13
0.370761098	3.02E-52	0.331184453	8.12E-41	0.361416025	9.23E-58	0.337881865	1.77E-36	0.370573605	1.43E-56	0.341164826	4.17E-53	0.418038794	1.31E-88	0.377155223	1.40E-65	0.263164473	8.33E-12	0.28001664	5.60E-15	0.243536583	7.67E-11	0.263025432	1.40E-09	0.235473005	1.84E-13	0.226292374	8.23E-13	0.166351298	3.46E-07	0.252694022	5.38E-12	0.211759238	1.90E-07	0.225803176	4.56E-06	0.251844529	1.02E-06	0.1868096	5.01E-06	0.23317424	2.29E-06	0.202038404	5.19E-07	0.110408878	0.002669045	0.131956382	0.000337579	0.38783813	2.14E-13
0.368395853	1.48E-51	0.330385658	1.29E-40	0.36149224	8.71E-58	0.338064841	1.62E-36	0.371285326	8.46E-57	0.338431467	3.10E-52	0.419673653	2.33E-89	0.378041842	6.62E-66	0.263187443	8.29E-12	0.284042759	2.20E-15	0.238549977	1.89E-10	0.25303025	5.97E-09	0.232547193	3.72E-13	0.227390612	6.34E-13	0.162329264	6.65E-07	0.254767091	3.56E-12	0.216282828	1.02E-07	0.223140527	5.94E-06	0.250979557	1.12E-06	0.184054254	6.93E-06	0.241208486	9.90E-07	0.206943613	2.69E-07	0.110452466	0.002658599	0.133913726	0.000274481	0.392800852	9.90E-14
0.367180051	3.34E-51	0.329755356	1.85E-40	0.362779418	3.24E-58	0.336866794	2.95E-36	0.368733966	5.47E-56	0.339008704	2.03E-52	0.422138633	1.69E-90	0.380140257	1.12E-66	0.268098815	3.27E-12	0.279436628	6.40E-15	0.236661443	2.65E-10	0.247033088	1.39E-08	0.232807526	3.49E-13	0.232078207	2.05E-13	0.161919913	7.10E-07	0.257627222	2.00E-12	0.215886271	1.08E-07	0.22549489	4.71E-06	0.246365806	1.78E-06	0.177726203	1.43E-05	0.241597499	9.50E-07	0.207388259	2.53E-07	0.110727995	0.002593426	0.133569214	0.00028472	0.393163201	9.35E-14
0.366725122	4.52E-51	0.329856973	1.74E-40	0.36473065	7.20E-59	0.338798489	1.12E-36	0.370285533	1.76E-56	0.337745827	5.10E-52	0.422073631	1.82E-90	0.378605594	4.11E-66	0.270131551	2.21E-12	0.278845125	7.34E-15	0.237706263	2.20E-10	0.245551515	1.70E-08	0.2302312	6.42E-13	0.232479612	1.86E-13	0.165651834	3.88E-07	0.252508497	5.59E-12	0.21968992	6.33E-08	0.225707087	4.61E-06	0.248065648	1.50E-06	0.18627683	5.34E-06	0.247343291	5.11E-07	0.200688747	6.19E-07	0.112369856	0.002234375	0.135085971	0.000242165	0.396689201	5.37E-14
0.367410776	2.86E-51	0.329172124	2.58E-40	0.362588984	3.75E-58	0.338317509	1.42E-36	0.369087524	4.23E-56	0.337493765	6.13E-52	0.421836725	2.34E-90	0.378939702	3.10E-66	0.270021697	2.26E-12	0.279933582	5.71E-15	0.245498861	5.34E-11	0.243658149	2.20E-08	0.230309475	6.31E-13	0.232592782	1.81E-13	0.167486509	2.87E-07	0.25238222	5.73E-12	0.219461353	6.54E-08	0.230157209	2.94E-06	0.249204459	1.34E-06	0.193550912	2.22E-06	0.242948331	8.22E-07	0.197552138	9.32E-07	0.114558714	0.001826321	0.134065028	0.000270095	0.403963483	1.67E-14
0.367026255	3.70E-51	0.328675275	3.43E-40	0.362539017	3.90E-58	0.3397137	7.03E-37	0.367927941	9.84E-56	0.336415018	1.34E-51	0.421034462	5.50E-90	0.380545318	7.93E-67	0.268543528	3.00E-12	0.278745569	7.51E-15	0.243942836	7.12E-11	0.233587854	8.45E-08	0.228734524	9.12E-13	0.2323427	1.93E-13	0.165354678	4.08E-07	0.256576622	2.48E-12	0.214672495	1.27E-07	0.229628902	3.11E-06	0.248674745	1.41E-06	0.194186865	2.05E-06	0.238939058	1.26E-06	0.192108171	1.86E-06	0.115218473	0.001717463	0.130848135	0.000379067	0.399005961	3.72E-14
0.364758354	1.67E-50	0.329760527	1.84E-40	0.36457926	8.09E-59	0.339434514	8.09E-37	0.368329406	7.35E-56	0.33568838	2.27E-51	0.420305259	1.19E-89	0.381111944	4.89E-67	0.270829327	1.93E-12	0.279037182	7.02E-15	0.241653804	1.08E-10	0.233239951	8.84E-08	0.232023939	4.21E-13	0.23088866	2.74E-13	0.161320497	7.81E-07	0.259706039	1.31E-12	0.224117205	3.37E-08	0.228005762	3.66E-06	0.251964455	1.01E-06	0.193066122	2.36E-06	0.237215468	1.51E-06	0.192689531	1.73E-06	0.118382536	0.001273511	0.128685839	0.00047404	0.405558794	1.29E-14
0.363956862	2.83E-50	0.329883318	1.72E-40	0.364571572	8.14E-59	0.339505313	7.81E-37	0.366544032	2.68E-55	0.335754515	2.16E-51	0.420237736	1.28E-89	0.380754711	6.64E-67	0.270840489	1.93E-12	0.274347226	2.04E-14	0.243330614	7.96E-11	0.233428793	8.63E-08	0.234346775	2.42E-13	0.231925519	2.13E-13	0.162034151	6.97E-07	0.256781357	2.38E-12	0.226735592	2.31E-08	0.22577606	4.58E-06	0.24730822	1.62E-06	0.199533298	1.05E-06	0.235040801	1.89E-06	0.191978754	1.89E-06	0.117757438	0.001351795	0.123476857	0.000801072	0.404112647	1.63E-14
0.365060063	1.36E-50	0.330329533	1.33E-40	0.363375036	2.05E-58	0.339346396	8.46E-37	0.364570806	1.11E-54	0.334081119	7.22E-51	0.420073086	1.53E-89	0.381259513	4.32E-67	0.275118384	8.34E-13	0.27139773	3.95E-14	0.240446446	1.35E-10	0.236094227	6.08E-08	0.232260531	3.98E-13	0.231088661	2.61E-13	0.166386088	3.44E-07	0.256121461	2.71E-12	0.225399516	2.80E-08	0.22354381	5.71E-06	0.25339944	8.73E-07	0.195325814	1.78E-06	0.242657772	8.48E-07	0.199017209	7.71E-07	0.118222395	0.001293158	0.126063929	0.000618832	0.403206937	1.89E-14
0.364980178	1.44E-50	0.330584859	1.15E-40	0.363051784	2.63E-58	0.339545795	7.65E-37	0.364334871	1.32E-54	0.333750215	9.16E-51	0.421268873	4.28E-90	0.382589189	1.38E-67	0.27350821	1.15E-12	0.275323241	1.64E-14	0.244007036	7.03E-11	0.243781863	2.17E-08	0.232384217	3.86E-13	0.233290542	1.53E-13	0.16430534	4.84E-07	0.258938822	1.53E-12	0.224375316	3.25E-08	0.225229918	4.83E-06	0.251022769	1.11E-06	0.192220808	2.61E-06	0.250936397	3.44E-07	0.196834868	1.02E-06	0.118238756	0.001291139	0.123452246	0.000803023	0.405122351	1.39E-14
0.365399522	1.09E-50	0.332845864	3.11E-41	0.362330696	4.58E-58	0.335240416	6.67E-36	0.366307478	3.18E-55	0.334054615	7.36E-51	0.421054214	5.38E-90	0.381040575	5.20E-67	0.272155538	1.49E-12	0.270457555	4.87E-14	0.246688703	4.28E-11	0.241822221	2.83E-08	0.23431174	2.44E-13	0.236429107	7.05E-14	0.167224024	3.00E-07	0.26126219	9.53E-13	0.219373751	6.62E-08	0.228722608	3.41E-06	0.251082004	1.11E-06	0.189703893	3.55E-06	0.256188258	1.91E-07	0.197150847	9.81E-07	0.120308673	0.001057797	0.123089254	0.000832311	0.405528247	1.30E-14
0.365895802	7.84E-51	0.33364753	1.95E-41	0.360435794	1.95E-57	0.334206954	1.12E-35	0.365228007	6.93E-55	0.334561845	5.11E-51	0.421736863	2.60E-90	0.380477687	8.40E-67	0.270623843	2.01E-12	0.268434042	7.62E-14	0.244334863	6.62E-11	0.242224118	2.68E-08	0.234665467	2.24E-13	0.237167682	5.86E-14	0.167074261	3.08E-07	0.260531456	1.11E-12	0.218480782	7.50E-08	0.237453605	1.38E-06	0.253711879	8.45E-07	0.186716342	5.07E-06	0.259776007	1.27E-07	0.190417908	2.30E-06	0.122014213	0.000895491	0.127751926	0.00052155	0.402979778	1.96E-14
0.365231196	1.22E-50	0.333020935	2.81E-41	0.361802602	6.86E-58	0.333417415	1.65E-35	0.364774828	9.60E-55	0.334005945	7.62E-51	0.421470747	3.45E-90	0.380316093	9.64E-67	0.274553302	9.33E-13	0.265983122	1.30E-13	0.24536635	5.47E-11	0.243341792	2.30E-08	0.236772156	1.35E-13	0.238029027	4.73E-14	0.168837868	2.30E-07	0.258577075	1.65E-12	0.218419747	7.57E-08	0.234910886	1.81E-06	0.253849526	8.33E-07	0.180727672	1.02E-05	0.260435445	1.18E-07	0.189246388	2.66E-06	0.125531994	0.0006309	0.131688553	0.000347198	0.409452667	6.82E-15
0.363798226	3.14E-50	0.333293065	2.40E-41	0.3613808	9.48E-58	0.335206104	6.78E-36	0.363534238	2.34E-54	0.331236929	5.51E-50	0.419421859	3.04E-89	0.380716161	6.86E-67	0.271645576	1.65E-12	0.267719345	8.91E-14	0.241453698	1.12E-10	0.240628904	3.32E-08	0.23869776	8.43E-14	0.238552829	4.15E-14	0.168336518	2.50E-07	0.257065471	2.24E-12	0.223509372	3.68E-08	0.236326015	1.56E-06	0.266003562	2.32E-07	0.180434743	1.05E-05	0.266510403	5.79E-08	0.191879008	1.92E-06	0.126892444	0.000549654	0.130818336	0.000380245	0.409746122	6.50E-15
0.363978683	2.79E-50	0.333073291	2.73E-41	0.360164304	2.40E-57	0.334438307	9.94E-36	0.363115953	3.15E-54	0.330981333	6.61E-50	0.419700925	2.26E-89	0.38063779	7.33E-67	0.277891002	4.81E-13	0.268944307	6.81E-14	0.244193702	6.80E-11	0.238494736	4.42E-08	0.240861041	4.96E-14	0.237412424	5.52E-14	0.167555535	2.84E-07	0.257531237	2.04E-12	0.223450055	3.71E-08	0.23589871	1.63E-06	0.260866652	4.01E-07	0.179250223	1.21E-05	0.257756132	1.60E-07	0.191483404	2.01E-06	0.127211919	0.000532041	0.125989158	0.000623508	0.408849835	7.53E-15
0.364081928	2.60E-50	0.334642129	1.09E-41	0.359586721	3.72E-57	0.335192483	6.83E-36	0.362129143	6.37E-54	0.329830747	1.49E-49	0.419266261	3.58E-89	0.380921181	5.76E-67	0.275556633	7.65E-13	0.271178907	4.15E-14	0.242657409	9.01E-11	0.231079449	1.17E-07	0.241980262	3.76E-14	0.24108838	2.19E-14	0.1684893	2.43E-07	0.252421402	5.68E-12	0.22047456	5.67E-08	0.242025658	8.52E-07	0.265652523	2.41E-07	0.180894809	9.99E-06	0.267812839	4.96E-08	0.197512755	9.36E-07	0.125612363	0.000625806	0.127279994	0.000547208	0.408059167	8.58E-15
0.364440308	2.06E-50	0.333993028	1.60E-41	0.358467078	8.71E-57	0.3332518	1.79E-35	0.360959925	1.46E-53	0.328887473	2.90E-49	0.418724104	6.36E-89	0.380389137	9.06E-67	0.27364293	1.12E-12	0.270155702	5.21E-14	0.250952989	1.92E-11	0.224145236	2.82E-07	0.245667492	1.49E-14	0.241377991	2.03E-14	0.169078385	2.21E-07	0.25376923	4.35E-12	0.215329969	1.16E-07	0.251559945	3.00E-07	0.268751663	1.72E-07	0.177696957	1.44E-05	0.270145624	3.75E-08	0.194994207	1.29E-06	0.128022325	0.000489688	0.125713955	0.000641003	0.404133771	1.63E-14
0.364520312	1.95E-50	0.3355863	6.30E-42	0.357512486	1.79E-56	0.332093406	3.17E-35	0.359072177	5.54E-53	0.329863442	1.46E-49	0.41872775	6.33E-89	0.380652749	7.24E-67	0.271934754	1.56E-12	0.268670501	7.23E-14	0.25194319	1.59E-11	0.227507715	1.85E-07	0.242996214	2.92E-14	0.237697493	5.14E-14	0.170042751	1.88E-07	0.25698479	2.28E-12	0.216885278	9.37E-08	0.253882278	2.31E-07	0.267051093	2.07E-07	0.178254274	1.35E-05	0.272385681	2.86E-08	0.194859639	1.32E-06	0.131752732	0.000332199	0.122942078	0.000844465	0.397647882	4.61E-14
0.364468713	2.02E-50	0.336017185	4.89E-42	0.360367123	2.06E-57	0.329122818	1.36E-34	0.360147022	2.60E-53	0.330225427	1.13E-49	0.418219015	1.08E-88	0.380731494	6.77E-67	0.271538481	1.68E-12	0.262782832	2.60E-13	0.250885465	1.95E-11	0.235269668	6.78E-08	0.237297204	1.19E-13	0.236468032	6.98E-14	0.169624361	2.01E-07	0.25800202	1.86E-12	0.213763036	1.44E-07	0.257009175	1.62E-07	0.272570115	1.13E-07	0.175327153	1.88E-05	0.260520784	1.16E-07	0.198961031	7.76E-07	0.127585073	0.000512133	0.116307466	0.001597296	0.391693006	1.18E-13
0.365517303	1.01E-50	0.335587835	6.29E-42	0.360313521	2.14E-57	0.325009461	9.97E-34	0.359614666	3.78E-53	0.330929358	6.85E-50	0.416534734	6.35E-88	0.381078305	5.04E-67	0.271419836	1.72E-12	0.26200806	3.07E-13	0.252586618	1.41E-11	0.241058636	3.14E-08	0.233723576	2.81E-13	0.236622482	6.72E-14	0.166383971	3.45E-07	0.259727439	1.31E-12	0.207305902	3.45E-07	0.249542076	3.76E-07	0.277980622	6.15E-08	0.17955895	1.16E-05	0.262630801	9.12E-08	0.202370801	4.96E-07	0.131575216	0.000338468	0.111536551	0.002477357	0.390864315	1.34E-13
0.364388802	2.13E-50	0.33547696	6.71E-42	0.358644039	7.62E-57	0.323229627	2.34E-33	0.358468199	8.47E-53	0.332030429	3.13E-50	0.414572704	4.93E-87	0.381727993	2.89E-67	0.271431214	1.72E-12	0.26414592	1.94E-13	0.253438624	1.20E-11	0.242399351	2.62E-08	0.23148437	4.78E-13	0.233633271	1.40E-13	0.167407468	2.91E-07	0.26152157	9.03E-13	0.212974216	1.61E-07	0.238720051	1.21E-06	0.27438964	9.22E-08	0.174156198	2.14E-05	0.261482419	1.04E-07	0.199054446	7.67E-07	0.131609579	0.000337246	0.115146175	0.001780033	0.396591058	5.46E-14
0.364049802	2.66E-50	0.334365025	1.29E-41	0.359639039	3.58E-57	0.3266549	4.51E-34	0.358293709	9.58E-53	0.330402716	9.96E-50	0.414226662	7.06E-87	0.381497485	3.52E-67	0.271655704	1.64E-12	0.260532275	4.21E-13	0.249792101	2.40E-11	0.235537599	6.55E-08	0.227740325	1.15E-12	0.235947202	7.94E-14	0.172229749	1.30E-07	0.265862347	3.66E-13	0.217049432	9.16E-08	0.239502412	1.12E-06	0.276524274	7.26E-08	0.171605398	2.83E-05	0.249867443	3.88E-07	0.192726125	1.72E-06	0.130387804	0.00038333	0.115967233	0.001648964	0.392901595	9.74E-14
0.363766131	3.21E-50	0.332804137	3.19E-41	0.357843513	1.40E-56	0.32658257	4.67E-34	0.357321469	1.89E-52	0.328936338	2.81E-49	0.414331478	6.33E-87	0.383916552	4.42E-68	0.272412911	1.42E-12	0.262375478	2.84E-13	0.253038591	1.29E-11	0.24303118	2.40E-08	0.223729937	2.90E-12	0.233873547	1.32E-13	0.173723995	1.01E-07	0.266566949	3.16E-13	0.212979083	1.61E-07	0.236695084	1.50E-06	0.275443726	8.19E-08	0.176763905	1.60E-05	0.250997169	3.42E-07	0.189954912	2.44E-06	0.125708227	0.00061978	0.118923246	0.001247067	0.403714876	1.74E-14
0.362949676	5.49E-50	0.331970966	5.16E-41	0.357521128	1.78E-56	0.327592897	2.87E-34	0.355706205	5.84E-52	0.329800309	1.53E-49	0.414211459	7.18E-87	0.384128957	3.68E-68	0.272353136	1.44E-12	0.264889175	1.65E-13	0.257621195	5.34E-12	0.243331453	2.30E-08	0.226615346	1.49E-12	0.234315138	1.19E-13	0.175504269	7.41E-08	0.261932691	8.30E-13	0.207684938	3.28E-07	0.233367638	2.12E-06	0.273028213	1.07E-07	0.173635526	2.26E-05	0.244673953	6.83E-07	0.189362391	2.62E-06	0.132893123	0.000294439	0.124463752	0.000726368	0.405576668	1.29E-14
0.36002171	3.72E-49	0.330821968	1.00E-40	0.357533892	1.76E-56	0.327397989	3.15E-34	0.355629704	6.16E-52	0.329251487	2.25E-49	0.415870533	1.27E-87	0.383528236	6.18E-68	0.272492424	1.40E-12	0.264267606	1.89E-13	0.253561126	1.17E-11	0.242169948	2.70E-08	0.226726779	1.45E-12	0.236562982	6.82E-14	0.174206846	9.26E-08	0.257077219	2.24E-12	0.205758837	4.23E-07	0.240950117	9.56E-07	0.272051812	1.20E-07	0.178182628	1.36E-05	0.237402771	1.48E-06	0.191727698	1.95E-06	0.131169968	0.000353197	0.124209214	0.000744992	0.413619196	3.41E-15
0.360780204	2.27E-49	0.331226411	7.93E-41	0.357318754	2.07E-56	0.331600177	4.05E-35	0.354536533	1.32E-51	0.327676522	6.80E-49	0.416755095	5.04E-88	0.383362345	7.13E-68	0.275534956	7.68E-13	0.26587398	1.33E-13	0.251398921	1.77E-11	0.241799334	2.84E-08	0.226622676	1.49E-12	0.237656124	5.19E-14	0.173424797	1.06E-07	0.258895291	1.55E-12	0.209162608	2.69E-07	0.229737366	3.07E-06	0.272927223	1.09E-07	0.177472092	1.47E-05	0.249288911	4.13E-07	0.19341823	1.58E-06	0.123721097	0.000756392	0.128065608	0.00050512	0.423387676	6.46E-16
0.358964266	7.38E-49	0.330497585	1.21E-40	0.356542429	3.72E-56	0.331922013	3.45E-35	0.35457485	1.28E-51	0.329003177	2.68E-49	0.416867507	4.48E-88	0.383587757	5.87E-68	0.271202974	1.80E-12	0.271394402	3.96E-14	0.251109557	1.87E-11	0.240478149	3.39E-08	0.223161857	3.30E-12	0.237647516	5.20E-14	0.173415653	1.06E-07	0.26097217	1.01E-12	0.209148351	2.69E-07	0.239453093	1.12E-06	0.282031643	3.87E-08	0.172074919	2.69E-05	0.252229598	2.98E-07	0.196362966	1.09E-06	0.125067843	0.000661078	0.127495113	0.00053537	0.422618131	7.38E-16
0.357263277	2.21E-48	0.329405908	2.26E-40	0.35586107	6.21E-56	0.329740425	1.01E-34	0.356613309	3.10E-52	0.328741644	3.22E-49	0.417063482	3.65E-88	0.384695	2.26E-68	0.270104831	2.22E-12	0.270754288	4.56E-14	0.251197492	1.84E-11	0.243448187	2.27E-08	0.221962706	4.33E-12	0.238177314	4.56E-14	0.175259007	7.73E-08	0.257052993	2.25E-12	0.201122338	7.73E-07	0.236648131	1.51E-06	0.277980379	6.15E-08	0.171081907	2.99E-05	0.258971936	1.39E-07	0.193838623	1.50E-06	0.128311528	0.000475349	0.129958346	0.000415768	0.419243896	1.32E-15
0.357184907	2.33E-48	0.326795897	9.98E-40	0.355566258	7.74E-56	0.325710079	7.12E-34	0.356060414	4.56E-52	0.327741741	6.50E-49	0.417609827	2.06E-88	0.384171923	3.55E-68	0.269054266	2.72E-12	0.266805509	1.09E-13	0.251906049	1.61E-11	0.243052123	2.39E-08	0.223249979	3.23E-12	0.24201203	1.73E-14	0.172291102	1.28E-07	0.253835623	4.29E-12	0.199728605	9.24E-07	0.232847338	2.24E-06	0.265355379	2.48E-07	0.175234658	1.89E-05	0.251519917	3.23E-07	0.18804584	3.08E-06	0.125951244	0.000604745	0.128067853	0.000505004	0.411268313	5.05E-15
0.356716203	3.15E-48	0.326512517	1.17E-39	0.356105009	5.17E-56	0.326019619	6.13E-34	0.354994654	9.57E-52	0.32608739	2.07E-48	0.414830175	3.77E-87	0.382422514	1.60E-67	0.272695236	1.34E-12	0.262912823	2.53E-13	0.255007517	8.87E-12	0.250107223	9.02E-09	0.222667935	3.69E-12	0.2416815	1.88E-14	0.170201074	1.83E-07	0.254638497	3.65E-12	0.201088213	7.77E-07	0.226481623	4.27E-06	0.255519993	7.01E-07	0.176214867	1.70E-05	0.243166666	8.03E-07	0.192100123	1.86E-06	0.126397781	0.000577998	0.128163411	0.000500096	0.412183123	4.33E-15
0.356272975	4.18E-48	0.328150553	4.62E-40	0.355671399	7.16E-56	0.326539994	4.77E-34	0.355072581	9.07E-52	0.325438665	3.25E-48	0.414847521	3.70E-87	0.38259269	1.38E-67	0.271216636	1.79E-12	0.261272856	3.60E-13	0.252809637	1.35E-11	0.257410106	3.19E-09	0.225632495	1.87E-12	0.24397106	1.05E-14	0.172671698	1.20E-07	0.254642085	3.65E-12	0.201457287	7.40E-07	0.23447248	1.89E-06	0.249477084	1.30E-06	0.177609747	1.45E-05	0.23878519	1.28E-06	0.191940658	1.90E-06	0.132739819	0.000299271	0.122271565	0.000901946	0.409402296	6.88E-15
0.356203674	4.37E-48	0.326164527	1.43E-39	0.354851805	1.32E-55	0.330635376	6.50E-35	0.354440344	1.41E-51	0.324324322	7.03E-48	0.413341443	1.77E-86	0.382116097	2.08E-67	0.269507124	2.49E-12	0.259538623	5.20E-13	0.253383969	1.21E-11	0.259145294	2.48E-09	0.221089104	5.27E-12	0.246602229	5.31E-15	0.173846671	9.85E-08	0.250619778	8.11E-12	0.202165719	6.76E-07	0.225810819	4.56E-06	0.240837316	3.06E-06	0.177395747	1.49E-05	0.238837464	1.27E-06	0.191053621	2.13E-06	0.128954778	0.000444847	0.128477911	0.000484255	0.421382569	9.13E-16
0.356553468	3.50E-48	0.326168701	1.42E-39	0.3543974	1.86E-55	0.330485725	7.00E-35	0.353974973	1.94E-51	0.32242159	2.61E-47	0.41337101	1.72E-86	0.379981094	1.28E-66	0.268873217	2.82E-12	0.265609105	1.41E-13	0.255821168	7.58E-12	0.257151189	3.31E-09	0.222867379	3.52E-12	0.246000836	6.21E-15	0.176546956	6.18E-08	0.247886495	1.38E-11	0.202807734	6.22E-07	0.220970335	7.35E-06	0.241683838	2.82E-06	0.183381949	7.49E-06	0.248741965	4.39E-07	0.190103002	2.39E-06	0.129398628	0.000424874	0.129153584	0.000451789	0.40870717	7.71E-15
0.355712291	5.99E-48	0.322470682	1.14E-38	0.355485581	8.22E-56	0.330677277	6.37E-35	0.35423501	1.62E-51	0.322692727	2.17E-47	0.41235478	4.91E-86	0.379885548	1.39E-66	0.269593231	2.45E-12	0.269117278	6.55E-14	0.25672422	6.36E-12	0.255929947	3.94E-09	0.221580759	4.72E-12	0.245949365	6.30E-15	0.176576236	6.15E-08	0.249711107	9.69E-12	0.202364513	6.59E-07	0.216679997	1.11E-05	0.244793659	2.08E-06	0.17407633	2.15E-05	0.240732841	1.04E-06	0.193742794	1.52E-06	0.130465218	0.000380244	0.135079568	0.000242331	0.407362091	9.62E-15
0.355382229	7.40E-48	0.323347977	6.96E-39	0.355248824	9.82E-56	0.330443587	7.14E-35	0.353895977	2.05E-51	0.322542085	2.41E-47	0.413039833	2.42E-86	0.380606518	7.53E-67	0.268251851	3.17E-12	0.271061431	4.26E-14	0.256505812	6.64E-12	0.253306929	5.74E-09	0.222297435	4.01E-12	0.247709346	3.98E-15	0.178171385	4.65E-08	0.251277737	7.13E-12	0.195426941	1.59E-06	0.210456778	2.00E-05	0.258624231	5.08E-07	0.174378244	2.08E-05	0.24367556	7.61E-07	0.192207434	1.84E-06	0.133808528	0.000267073	0.137816487	0.000180174	0.416809169	1.99E-15
0.356835453	2.92E-48	0.323729799	5.62E-39	0.354500879	1.72E-55	0.332652146	2.41E-35	0.351239757	1.27E-50	0.324849033	4.89E-48	0.413046833	2.40E-86	0.380291557	9.84E-67	0.261907303	1.05E-11	0.275144496	1.71E-14	0.260036947	3.33E-12	0.258445952	2.74E-09	0.221832595	4.45E-12	0.248462886	3.27E-15	0.171838056	1.39E-07	0.247122072	1.61E-11	0.198733377	1.05E-06	0.205928037	3.03E-05	0.260204874	4.30E-07	0.174239825	2.12E-05	0.235503516	1.80E-06	0.194475195	1.38E-06	0.134412549	0.00025034	0.136893378	0.000199239	0.415752019	2.38E-15
0.354209312	1.56E-47	0.323478641	6.46E-39	0.352739409	6.37E-55	0.330894841	5.73E-35	0.350770338	1.75E-50	0.325503893	3.10E-48	0.413123565	2.22E-86	0.38062459	7.41E-67	0.265099422	5.78E-12	0.272320441	3.22E-14	0.263137307	1.80E-12	0.262503002	1.51E-09	0.223292497	3.20E-12	0.243078742	1.32E-14	0.172263834	1.29E-07	0.246120083	1.95E-11	0.197738949	1.19E-06	0.207170825	2.71E-05	0.255153903	7.29E-07	0.173006914	2.42E-05	0.225970665	4.74E-06	0.1981005	8.68E-07	0.139736779	0.000139882	0.143150401	9.95E-05	0.416120868	2.24E-15
0.354602668	1.22E-47	0.320386516	3.61E-38	0.352186514	9.59E-55	0.331443803	4.37E-35	0.350418428	2.23E-50	0.327184049	9.60E-49	0.412390293	4.74E-86	0.380951191	5.61E-67	0.263699473	7.53E-12	0.2791548	6.83E-15	0.261099641	2.70E-12	0.265004691	1.04E-09	0.226549811	1.52E-12	0.240377714	2.62E-14	0.167844432	2.71E-07	0.251392868	6.97E-12	0.197819395	1.18E-06	0.213419158	1.52E-05	0.262555326	3.35E-07	0.175452123	1.85E-05	0.226830335	4.35E-06	0.197084421	9.90E-07	0.136444341	0.000200977	0.142204897	0.000110738	0.413996494	3.20E-15
0.352440638	4.81E-47	0.319195929	6.97E-38	0.351720911	1.35E-54	0.331454367	4.35E-35	0.348663194	7.36E-50	0.324904728	4.70E-48	0.412855068	2.93E-86	0.377899588	7.46E-66	0.264085446	7.00E-12	0.274333714	2.05E-14	0.254808162	9.22E-12	0.265270413	1.00E-09	0.22784529	1.12E-12	0.238878444	3.82E-14	0.169173958	2.17E-07	0.25869354	1.61E-12	0.200640469	8.23E-07	0.205943506	3.03E-05	0.266402668	2.22E-07	0.174687617	2.01E-05	0.226675358	4.42E-06	0.19333163	1.60E-06	0.136373675	0.000202528	0.148286949	5.51E-05	0.413686466	3.37E-15
0.35289271	3.61E-47	0.319200872	6.95E-38	0.351355736	1.77E-54	0.33338705	1.68E-35	0.34835083	9.10E-50	0.324397848	6.68E-48	0.412783687	3.15E-86	0.377067114	1.50E-65	0.265079124	5.81E-12	0.276120825	1.37E-14	0.252956697	1.31E-11	0.271552296	3.86E-10	0.230798738	5.62E-13	0.235396983	9.10E-14	0.166682328	3.28E-07	0.256563953	2.48E-12	0.206289889	3.94E-07	0.200097727	5.11E-05	0.276575497	7.21E-08	0.182338315	8.46E-06	0.2225366	6.65E-06	0.195337229	1.24E-06	0.133011407	0.000290761	0.150206482	4.39E-05	0.412261768	4.28E-15
0.353706012	2.15E-47	0.319195564	6.97E-38	0.352056149	1.06E-54	0.333293833	1.75E-35	0.345746703	5.26E-49	0.32635969	1.71E-48	0.413715068	1.20E-86	0.376850839	1.80E-65	0.26774163	3.50E-12	0.279598705	6.17E-15	0.254225394	1.03E-11	0.266837614	7.91E-10	0.231352159	4.93E-13	0.234595987	1.11E-13	0.164591264	4.62E-07	0.260568701	1.10E-12	0.206500363	3.83E-07	0.209916277	2.10E-05	0.274288407	9.32E-08	0.182944258	7.89E-06	0.219032342	9.34E-06	0.195187046	1.26E-06	0.133228122	0.000284134	0.149730422	4.65E-05	0.429195663	2.34E-16
0.353148581	3.07E-47	0.319476859	5.97E-38	0.35191845	1.17E-54	0.333278566	1.77E-35	0.345173856	7.72E-49	0.327603353	7.16E-49	0.413252852	1.94E-86	0.376721686	2.01E-65	0.267677804	3.54E-12	0.279194082	6.77E-15	0.254452811	9.87E-12	0.257904435	2.96E-09	0.2323406	3.90E-13	0.239053161	3.66E-14	0.160818216	8.46E-07	0.262173115	7.90E-13	0.203091667	5.99E-07	0.204653402	3.40E-05	0.271068128	1.33E-07	0.181756097	9.05E-06	0.224422001	5.53E-06	0.195190265	1.26E-06	0.131551989	0.000339297	0.152512222	3.34E-05	0.444895296	1.37E-17
0.35207796	6.05E-47	0.321464659	1.99E-38	0.35131445	1.83E-54	0.332870918	2.16E-35	0.34577641	5.16E-49	0.328771926	3.15E-49	0.413444514	1.59E-86	0.375421686	5.98E-65	0.265528363	5.33E-12	0.277185389	1.07E-14	0.254338995	1.01E-11	0.259095102	2.49E-09	0.234307595	2.44E-13	0.240282623	2.68E-14	0.160339179	9.12E-07	0.262172067	7.90E-13	0.208841687	2.81E-07	0.213900513	1.45E-05	0.278367346	5.89E-08	0.178546734	1.31E-05	0.2166519	1.17E-05	0.196336245	1.09E-06	0.128013548	0.000490129	0.156723809	2.00E-05	0.44433861	1.51E-17
0.350129386	2.06E-46	0.3194747	5.98E-38	0.351211105	1.97E-54	0.330180544	8.13E-35	0.345438699	6.47E-49	0.328614163	3.52E-49	0.413679685	1.25E-86	0.376335626	2.78E-65	0.267099534	3.95E-12	0.280937644	4.53E-15	0.254815847	9.20E-12	0.260080313	2.16E-09	0.232031101	4.20E-13	0.239178504	3.55E-14	0.16278294	6.18E-07	0.263246292	6.32E-13	0.211836591	1.88E-07	0.21627999	1.16E-05	0.284166277	3.03E-08	0.176645687	1.62E-05	0.218881429	9.48E-06	0.201049957	5.91E-07	0.122654059	0.000840787	0.154826853	2.52E-05	0.442668229	2.06E-17
0.348792871	4.76E-46	0.318508405	1.02E-37	0.351040459	2.24E-54	0.330339035	7.52E-35	0.345861955	4.87E-49	0.328647825	3.44E-49	0.4137651	1.14E-86	0.376317921	2.82E-65	0.267686811	3.53E-12	0.284199687	2.12E-15	0.262209733	2.17E-12	0.26081403	1.94E-09	0.229330838	7.94E-13	0.239879892	2.97E-14	0.166800815	3.22E-07	0.263773243	5.67E-13	0.212093271	1.81E-07	0.224952752	4.97E-06	0.284476045	2.92E-08	0.183525713	7.37E-06	0.222781534	6.49E-06	0.199043608	7.68E-07	0.121081671	0.000981135	0.15679946	1.98E-05	0.450104675	5.14E-18
0.349890562	2.39E-46	0.31856617	9.86E-38	0.351010978	2.29E-54	0.332921891	2.11E-35	0.346826407	2.55E-49	0.329330226	2.13E-49	0.411900841	7.85E-86	0.376490223	2.44E-65	0.26661918	4.33E-12	0.283325617	2.60E-15	0.260150048	3.26E-12	0.25446216	4.87E-09	0.228376833	9.92E-13	0.237927335	4.85E-14	0.168253723	2.53E-07	0.264491753	4.88E-13	0.217376423	8.75E-08	0.225524918	4.69E-06	0.288657431	1.79E-08	0.181692437	9.11E-06	0.22025258	8.31E-06	0.202510896	4.87E-07	0.123879148	0.000744581	0.16238509	9.81E-06	0.457183971	1.33E-18
0.348882431	4.50E-46	0.316890706	2.47E-37	0.350280104	3.91E-54	0.336504746	3.54E-36	0.34750393	1.61E-49	0.329723897	1.61E-49	0.412444786	4.48E-86	0.375339134	6.40E-65	0.26769069	3.53E-12	0.281834983	3.68E-15	0.260608705	2.97E-12	0.258908204	2.56E-09	0.226822537	1.42E-12	0.237168223	5.86E-14	0.167681079	2.78E-07	0.261950314	8.27E-13	0.21737522	8.75E-08	0.223068825	5.99E-06	0.294219423	9.20E-09	0.181145162	9.71E-06	0.230131774	3.12E-06	0.208761202	2.10E-07	0.128517645	0.00046537	0.164654082	7.33E-06	0.453592652	2.65E-18
[truncated: 652 more columns]
