# Supplementary material for: scnRCA: A Novel Method to Detect Consistent Patterns of Translational Selection in Mutationally-Biased Genomes
Source: PLoS One. 2013 Oct 7;8(10):e76177. doi: 10.1371/journal.pone.0076177 (PMC3792112; doi:10.1371/journal.pone.0076177)
Supplement: Table S6 — Statistical significance of pair-wise Spearman rank correlation coefficients for scnRCA-expression correlations. Spearman rank correlation coefficients and associated p-values for all the Spearman rank correlation coefficients used to generate Figure S6. (CSV) [file pone.0076177.s012.csv]

Table S6 - Statistical significance of pair-wise Spearman rank correlation coefficients for scnRCA-expression correlations
Spearman rank correlation coefficients and associated p-values for all the Spearman rank correlation coefficients used to generate Figure S6.
Thermotoga_maritima_MSB8	Rhodococcus_jostii_RHA1	Psychrobacter_arcticus_273_4	Shewanella_oneidensis_MR_1	Bacillus_subtilis_168	Deinococcus_radiodurans_R1	Bacillus_anthracis__Ames_Ancestor	Streptomyces_coelicolor_A3_2	Enterococcus_faecalis_V583	Synechocystis_PCC_6803	Pseudomonas_fluorescens_Pf_5	Neisseria_gonorrhoeae_FA_1090	Lactococcus_lactis_Il1403	Streptococcus_pneumoniae_R6	Pseudomonas_aeruginosa_PAO1	Yersinia_pestis_CO92	Propionibacterium_freudenreichii_shermanii_CIRM_BIA1	Vibrio_cholerae_O1_biovar_El_Tor_N16961	Thermus_thermophilus_HB8	Mycoplasma_gallisepticum_R_low	Pseudomonas_putida_KT2440	Staphylococcus_aureus_COL	Neisseria_meningitidis_MC58	Clostridium_perfringens_str_13	Haemophilus_influenzae_Rd_KW20	Streptomyces_avermitilis_MA_4680	Listeria_monocytogenes_EGD_e	Clostridium_acetobutylicum_ATCC_824	Ralstonia_solanacearum_GMI1000	Chlamydophila_pneumoniae_AR39	Caulobacter_crescentus_CB15	Myxococcus_xanthus_DK_1622	Escherichia_coli	Mycobacterium_smegmatis
rho	pvalue	rho	pvalue	rho	pvalue	rho	pvalue	rho	pvalue	rho	pvalue	rho	pvalue	rho	pvalue	rho	pvalue	rho	pvalue	rho	pvalue	rho	pvalue	rho	pvalue	rho	pvalue	rho	pvalue	rho	pvalue	rho	pvalue	rho	pvalue	rho	pvalue	rho	pvalue	rho	pvalue	rho	pvalue	rho	pvalue	rho	pvalue	rho	pvalue
0.097543582	0.003140856	0.144243863	8.97E-18	0.129030269	5.62E-05	0.12168121	4.21E-08	0.093541478	6.67E-05	0.040290485	0.145448643	0.122472625	1.84E-08	-0.005388386	0.737580837	0.294285795	3.27E-31	0.176449044	2.44E-11	0.039697203	0.046091083	0.256820932	1.82E-14	0.107060715	0.003009365	0.097157279	0.00201421	0.033271363	0.079927182	0.231622504	1.93E-19	0.086977145	0.065567934	0.114072548	4.61E-05	0.109795676	0.000685558	0.048468931	0.365964482	0.128164295	3.23E-11	0.261686407	5.88E-21	0.195073649	7.50E-10	0.181918167	2.32E-11	0.239183834	3.09E-12
0.100244483	0.00239901	0.143359513	1.42E-17	0.129635035	5.18E-05	0.122654078	3.28E-08	0.0917431	9.20E-05	0.036557973	0.186555584	0.120302654	3.28E-08	-0.004924721	0.75943192	0.294933978	2.39E-31	0.175407424	3.20E-11	0.039443815	0.04749973	0.250479405	8.21E-14	0.107178057	0.00297751	0.097444979	0.001952808	0.032589873	0.086304552	0.233027552	1.16E-19	0.087534601	0.063851815	0.113315347	5.18E-05	0.109206034	0.000732953	0.046336481	0.387456394	0.128191314	3.20E-11	0.261490647	6.30E-21	0.194226077	8.91E-10	0.182153221	2.19E-11	0.244347513	1.01E-12
0.101525923	0.002106407	0.1435622	1.28E-17	0.127981147	6.46E-05	0.122527748	3.39E-08	0.094193982	5.93E-05	0.036412595	0.188314574	0.121827735	2.19E-08	-0.005253093	0.743935802	0.292722542	6.95E-31	0.176045024	2.71E-11	0.039911598	0.04492683	0.252160322	5.53E-14	0.108655342	0.002601915	0.09664755	0.00212736	0.03260522	0.086156551	0.229680668	3.92E-19	0.087529033	0.063868771	0.115594114	3.64E-05	0.106022165	0.00104573	0.044654368	0.404938508	0.128565516	2.80E-11	0.26054018	8.81E-21	0.191258205	1.62E-09	0.18522738	9.92E-12	0.244693479	9.39E-13
0.095557283	0.003813619	0.143428587	1.37E-17	0.129061415	5.60E-05	0.12041478	5.82E-08	0.094189182	5.93E-05	0.035765416	0.196293485	0.123618644	1.35E-08	-0.005939729	0.711872344	0.293918299	3.91E-31	0.176388844	2.48E-11	0.040275708	0.043006357	0.252360878	5.27E-14	0.109496736	0.002407839	0.097126371	0.002020911	0.032555591	0.086635915	0.231097715	2.34E-19	0.07903476	0.094393158	0.111643463	6.69E-05	0.109778311	0.000686912	0.047362822	0.377018378	0.12838666	2.99E-11	0.259956741	1.08E-20	0.192974989	1.15E-09	0.18932568	3.38E-12	0.247371492	5.20E-13
0.092374038	0.005167853	0.141831504	3.14E-17	0.126778723	7.58E-05	0.120053813	6.37E-08	0.094837332	5.27E-05	0.033415218	0.227346109	0.123612735	1.35E-08	-0.006160985	0.701644876	0.291774876	1.10E-30	0.176433085	2.45E-11	0.038480385	0.053190139	0.254239214	3.38E-14	0.107461254	0.002901893	0.092793257	0.003190069	0.030572493	0.107617473	0.229696954	3.89E-19	0.07650745	0.105443295	0.10922623	9.61E-05	0.115551584	0.000350957	0.045765514	0.393338392	0.128842984	2.54E-11	0.259706677	1.18E-20	0.195885579	6.36E-10	0.185064857	1.03E-11	0.247004492	5.64E-13
0.092393823	0.005158242	0.141411314	3.89E-17	0.12270083	0.000128627	0.120880162	5.17E-08	0.09431567	5.80E-05	0.034110402	0.217817068	0.121873574	2.16E-08	-0.006848178	0.670229678	0.290875506	1.68E-30	0.175614942	3.03E-11	0.037700908	0.058200789	0.253482659	4.05E-14	0.103970328	0.003968344	0.097253085	0.001993569	0.029565915	0.119708989	0.23180763	1.81E-19	0.069036483	0.14414665	0.109545056	9.16E-05	0.118423996	0.000248371	0.04391603	0.412757996	0.126980158	4.90E-11	0.261079662	7.29E-21	0.19087785	1.74E-09	0.185848156	8.44E-12	0.247082792	5.55E-13
0.09108338	0.005830854	0.140907592	5.04E-17	0.123889788	0.000110425	0.119513167	7.31E-08	0.093890951	6.26E-05	0.031097	0.26125538	0.122398098	1.88E-08	-0.006745092	0.674907292	0.291960643	1.00E-30	0.176389466	2.48E-11	0.035803473	0.072052203	0.250880796	7.47E-14	0.103307017	0.004207248	0.096533149	0.002153541	0.028518237	0.133397957	0.231828407	1.79E-19	0.077058941	0.102948666	0.108948542	0.000100092	0.117808858	0.000267634	0.048377408	0.366871398	0.127736562	3.76E-11	0.259627969	1.21E-20	0.190008971	2.07E-09	0.18517291	1.01E-11	0.245543269	7.79E-13
0.09195032	0.005377608	0.141573967	3.58E-17	0.125292803	9.21E-05	0.119977139	6.50E-08	0.092805336	7.61E-05	0.033465485	0.226647292	0.122317917	1.92E-08	-0.00675336	0.674531683	0.293706588	4.33E-31	0.178842254	1.30E-11	0.036073401	0.06993086	0.248732544	1.23E-13	0.106639698	0.003126227	0.093311258	0.00302352	0.028122186	0.138877314	0.231161657	2.29E-19	0.087091022	0.065214317	0.110181866	8.33E-05	0.115679165	0.000345665	0.062761855	0.241550019	0.129111122	2.31E-11	0.259043109	1.49E-20	0.18952972	2.27E-09	0.18506221	1.03E-11	0.245754746	7.44E-13
0.085921308	0.009314557	0.140302022	6.86E-17	0.126790805	7.57E-05	0.11733162	1.26E-07	0.089691193	0.000131832	0.035746223	0.196533835	0.122015801	2.08E-08	-0.006435252	0.689041795	0.294867757	2.47E-31	0.178205503	1.54E-11	0.035822162	0.071903655	0.249845271	9.52E-14	0.109647852	0.002374417	0.093208375	0.003055955	0.028257922	0.136980219	0.231781158	1.82E-19	0.089052657	0.05936514	0.109071873	9.83E-05	0.11678469	0.000302835	0.061724039	0.249436736	0.12955919	1.97E-11	0.257145754	2.88E-20	0.189604535	2.24E-09	0.183771921	1.45E-11	0.242711362	1.45E-12
0.087944215	0.0077737	0.13967694	9.42E-17	0.124643748	0.000100171	0.11526805	2.09E-07	0.089961016	0.00012579	0.03389191	0.22078058	0.123220422	1.51E-08	-0.006639159	0.679727239	0.294482156	2.97E-31	0.177319226	1.94E-11	0.036310396	0.068110828	0.248279772	1.37E-13	0.107094863	0.003000063	0.089623762	0.004404085	0.026640972	0.160913896	0.233735616	8.90E-20	0.089569414	0.057898638	0.113303762	5.19E-05	0.117301487	0.000284564	0.05657806	0.291179443	0.129874883	1.76E-11	0.257077064	2.95E-20	0.1849955	5.50E-09	0.183394191	1.59E-11	0.240541559	2.31E-12
0.087841471	0.00784609	0.139866892	8.56E-17	0.128946144	5.68E-05	0.118008822	1.07E-07	0.091962986	8.85E-05	0.030365953	0.272638624	0.123015271	1.59E-08	-0.006429665	0.689297697	0.295314859	1.99E-31	0.178210354	1.53E-11	0.034562774	0.082490183	0.249317221	1.08E-13	0.104975894	0.003629555	0.090592306	0.003994845	0.026878356	0.157214688	0.23368755	9.06E-20	0.080306236	0.089194672	0.114452993	4.35E-05	0.117492041	0.000278091	0.055942999	0.296637545	0.128854974	2.53E-11	0.257140847	2.88E-20	0.184723365	5.79E-09	0.182283048	2.12E-11	0.23785879	4.10E-12
0.091782301	0.005462886	0.140653487	5.74E-17	0.128657477	5.91E-05	0.116849718	1.42E-07	0.091817273	9.08E-05	0.030770852	0.266292682	0.122397444	1.88E-08	-0.006006798	0.708766521	0.29328901	5.29E-31	0.180190907	9.05E-12	0.033095626	0.096379191	0.242798475	4.80E-13	0.102584327	0.004482298	0.086845536	0.005796907	0.026914767	0.156653024	0.234209647	7.47E-20	0.081078455	0.086151285	0.114928862	4.04E-05	0.120613001	0.00018985	0.044040859	0.411429753	0.130517472	1.39E-11	0.260627623	8.54E-21	0.181757629	1.02E-08	0.18481266	1.10E-11	0.23865477	3.46E-12
0.095343	0.003893509	0.138990471	1.33E-16	0.131930949	3.80E-05	0.117868852	1.10E-07	0.090388317	0.000116752	0.031122245	0.260868237	0.121352644	2.48E-08	-0.005380357	0.737957464	0.291596854	1.19E-30	0.180970938	7.34E-12	0.033933333	0.088236299	0.247391817	1.68E-13	0.099906467	0.005648926	0.08447647	0.007285273	0.027281815	0.151075807	0.231093726	2.34E-19	0.073172129	0.121563663	0.115490402	3.70E-05	0.119911833	0.000207015	0.052107725	0.331040882	0.13061509	1.35E-11	0.259121334	1.45E-20	0.182007665	9.72E-09	0.18435408	1.24E-11	0.241515764	1.87E-12
0.098487083	0.002860791	0.138950616	1.36E-16	0.135116676	2.44E-05	0.118943841	8.43E-08	0.092566955	7.94E-05	0.027852867	0.31432839	0.120739068	2.92E-08	-0.00436819	0.785913798	0.292057318	9.57E-31	0.181225472	6.85E-12	0.034481381	0.083215689	0.246425016	2.10E-13	0.099204175	0.005997061	0.086550911	0.005965752	0.027501004	0.147818151	0.233382727	1.01E-19	0.075972001	0.107910866	0.116010734	3.41E-05	0.120606138	0.000190011	0.044574464	0.405780467	0.131825733	8.68E-12	0.257618879	2.44E-20	0.181897424	9.93E-09	0.18391933	1.39E-11	0.237702465	4.24E-12
0.095354607	0.003889143	0.138581109	1.64E-16	0.13542783	2.34E-05	0.120203011	6.14E-08	0.092122562	8.60E-05	0.025264085	0.361436928	0.120294364	3.29E-08	-0.00577781	0.719390065	0.292992703	6.10E-31	0.179099662	1.21E-11	0.035159046	0.077330189	0.246032027	2.30E-13	0.098851107	0.006179269	0.0883031	0.005023237	0.026119872	0.169264253	0.233385256	1.01E-19	0.081915633	0.082946924	0.117528244	2.68E-05	0.117536046	0.000276616	0.033342929	0.5341191	0.132996961	5.66E-12	0.25741828	2.62E-20	0.179329743	1.61E-08	0.180003842	3.78E-11	0.234928247	7.60E-12
0.097253216	0.003231939	0.139580782	9.89E-17	0.136168429	2.11E-05	0.12059298	5.56E-08	0.09167698	9.31E-05	0.024200414	0.38201192	0.119559441	3.99E-08	-0.006821723	0.671428877	0.294126862	3.53E-31	0.180802334	7.68E-12	0.035226225	0.076765685	0.251014568	7.24E-14	0.102898254	0.004360882	0.084101399	0.007550008	0.025329671	0.182540521	0.233160165	1.10E-19	0.085777654	0.069389192	0.119501888	1.96E-05	0.117473573	0.000278713	0.043264599	0.41973049	0.133919686	4.03E-12	0.254040579	8.38E-20	0.178210214	1.98E-08	0.177788533	6.59E-11	0.235864127	6.24E-12
0.09270778	0.005007868	0.13934438	1.11E-16	0.136920859	1.90E-05	0.121463351	4.45E-08	0.089893516	0.000127277	0.024044463	0.385087717	0.119434377	4.12E-08	-0.007044577	0.661353236	0.292119418	9.29E-31	0.181273768	6.76E-12	0.036125115	0.06953035	0.254647943	3.07E-14	0.10289772	0.004361086	0.084457911	0.007298174	0.023982845	0.206921518	0.235554	4.54E-20	0.080398902	0.08882497	0.118775496	2.20E-05	0.119152476	0.00022724	0.034058317	0.52537776	0.134193428	3.64E-12	0.256455003	3.66E-20	0.182192746	9.39E-09	0.177309433	7.42E-11	0.231433411	1.57E-11
0.090239717	0.006304648	0.138003805	2.19E-16	0.137251862	1.81E-05	0.120027478	6.42E-08	0.089140564	0.00014502	0.024637001	0.373481486	0.120580706	3.05E-08	-0.007753278	0.629724057	0.294618077	2.78E-31	0.177571049	1.82E-11	0.035185203	0.077109995	0.252711766	4.85E-14	0.103386473	0.00417796	0.085980432	0.006305315	0.02260662	0.234190232	0.233451764	9.88E-20	0.084583996	0.07337092	0.121959432	1.31E-05	0.120427605	0.000194254	0.02329531	0.664059532	0.13372418	4.33E-12	0.257859941	2.25E-20	0.18256356	8.75E-09	0.17985375	3.92E-11	0.23486411	7.70E-12
0.087802372	0.007873796	0.138404742	1.79E-16	0.134925489	2.51E-05	0.120039162	6.40E-08	0.091390694	9.79E-05	0.025287113	0.360999305	0.118871269	4.77E-08	-0.008260776	0.607480204	0.295042458	2.27E-31	0.178733374	1.34E-11	0.034192887	0.085828936	0.256173692	2.13E-14	0.097851495	0.006722423	0.088915384	0.004727024	0.021653888	0.254500407	0.233352523	1.02E-19	0.08389808	0.075741975	0.124611172	8.44E-06	0.125777707	9.89E-05	0.030631955	0.567894304	0.133712864	4.35E-12	0.25566998	4.79E-20	0.178854833	1.76E-08	0.181851756	2.36E-11	0.23708693	4.83E-12
0.089892339	0.006509586	0.137835903	2.38E-16	0.139386284	1.33E-05	0.119843322	6.72E-08	0.088913182	0.00015082	0.026144364	0.34494484	0.120324425	3.26E-08	-0.008735187	0.587009559	0.293492042	4.80E-31	0.180325171	8.73E-12	0.034524515	0.082830571	0.257583014	1.52E-14	0.092006407	0.01084415	0.088742887	0.004808836	0.021277526	0.262851636	0.23232941	1.49E-19	0.087654974	0.063486143	0.128806886	4.13E-06	0.123504961	0.0001322	0.028675274	0.592887674	0.135140461	2.56E-12	0.251426511	2.04E-19	0.179335369	1.61E-08	0.181750467	2.43E-11	0.236465413	5.50E-12
0.093950874	0.004450557	0.137220698	3.23E-16	0.139543054	1.30E-05	0.119844348	6.72E-08	0.087954022	0.000177772	0.027725752	0.316542865	0.120218657	3.35E-08	-0.008739729	0.586815113	0.29170669	1.13E-30	0.181549603	6.28E-12	0.033760811	0.08986634	0.252816786	4.74E-14	0.091866744	0.010965463	0.088547642	0.004902978	0.021801652	0.251272619	0.232703765	1.30E-19	0.082783169	0.079728624	0.128734073	4.18E-06	0.123118212	0.00013882	0.032378163	0.546022267	0.135087408	2.61E-12	0.251558841	1.95E-19	0.178034673	2.04E-08	0.182291683	2.11E-11	0.236218157	5.80E-12
0.09331107	0.004729975	0.137707377	2.54E-16	0.139671395	1.28E-05	0.117077059	1.34E-07	0.088402674	0.000164646	0.023975267	0.386457299	0.121424679	2.44E-08	-0.008599495	0.592831953	0.292884205	6.43E-31	0.178656634	1.36E-11	0.032529592	0.102213747	0.250755481	7.69E-14	0.093078934	0.009951539	0.09002697	0.004229316	0.020991002	0.269334876	0.233557458	9.50E-20	0.089865707	0.05707141	0.127860006	4.86E-06	0.122150098	0.000156782	0.033108944	0.536993947	0.136724266	1.41E-12	0.251471126	2.01E-19	0.17743454	2.28E-08	0.180137837	3.65E-11	0.235180894	7.21E-12
0.094542274	0.004205651	0.138207775	1.98E-16	0.139753431	1.26E-05	0.116435179	1.57E-07	0.090050813	0.000123838	0.025999892	0.347618148	0.121412276	2.44E-08	-0.008696401	0.588671114	0.292148657	9.16E-31	0.176462097	2.43E-11	0.033759149	0.089882156	0.246755954	1.95E-13	0.088361534	0.014431128	0.093314544	0.003022489	0.020958445	0.270078429	0.234318373	7.18E-20	0.090580655	0.055115613	0.130261738	3.20E-06	0.125732176	9.95E-05	0.037858046	0.480201422	0.138626526	6.85E-13	0.250873103	2.45E-19	0.177999925	2.06E-08	0.183352626	1.61E-11	0.236151209	5.88E-12
0.095391247	0.00387539	0.137464987	2.86E-16	0.138779993	1.45E-05	0.115995394	1.75E-07	0.09011013	0.000122564	0.026879585	0.331543988	0.121365693	2.48E-08	-0.007911134	0.622767837	0.292479324	7.81E-31	0.174225445	4.35E-11	0.034466834	0.083345903	0.247652181	1.58E-13	0.087804912	0.015062267	0.089890596	0.004287711	0.021037031	0.268286053	0.234657836	6.33E-20	0.094688329	0.044928389	0.128189663	4.59E-06	0.123492955	0.000132401	0.03542108	0.508930153	0.13946619	4.96E-13	0.250890001	2.44E-19	0.174573532	3.85E-08	0.185920141	8.28E-12	0.233742025	9.74E-12
0.098403912	0.002884532	0.137429591	2.91E-16	0.134985927	2.49E-05	0.116153093	1.69E-07	0.092021022	8.75E-05	0.028471779	0.303691967	0.120183337	3.38E-08	-0.007625905	0.635361046	0.293533542	4.70E-31	0.174186016	4.40E-11	0.034803095	0.0803779	0.246737228	1.96E-13	0.08695655	0.016070885	0.08916462	0.004611038	0.021189642	0.264828662	0.235174863	5.22E-20	0.101965744	0.030755199	0.129223492	3.84E-06	0.119044375	0.000230266	0.028638049	0.593367988	0.138974641	6.00E-13	0.248990567	4.62E-19	0.170848621	7.51E-08	0.188327899	4.40E-12	0.230546205	1.89E-11
0.099058362	0.002702478	0.137304886	3.10E-16	0.13400211	2.85E-05	0.116032328	1.74E-07	0.092592475	7.91E-05	0.028821164	0.297794257	0.120838672	2.85E-08	-0.008777059	0.585218239	0.294957473	2.36E-31	0.177450008	1.88E-11	0.034981211	0.078840872	0.245452343	2.63E-13	0.080695625	0.025523576	0.088814447	0.004774742	0.019679799	0.300396649	0.234421792	6.91E-20	0.097621566	0.038664595	0.128684758	4.21E-06	0.117115898	0.000291004	0.028617338	0.593635307	0.137891756	9.07E-13	0.249553907	3.82E-19	0.169533882	9.48E-08	0.188726806	3.96E-12	0.2282758	3.00E-11
0.093586398	0.004607845	0.137074418	3.48E-16	0.136016037	2.15E-05	0.114933601	2.27E-07	0.094585225	5.52E-05	0.029923972	0.279682868	0.120437715	3.16E-08	-0.009696438	0.546541802	0.294945996	2.38E-31	0.176363302	2.50E-11	0.03649792	0.066698453	0.24539075	2.66E-13	0.087085106	0.015914334	0.087706927	0.005327653	0.019400897	0.307299876	0.234099319	7.78E-20	0.096361491	0.041258465	0.126290197	6.35E-06	0.112799072	0.000485274	0.021855018	0.683673125	0.136405671	1.59E-12	0.25078383	2.53E-19	0.172204207	5.90E-08	0.191383461	1.95E-12	0.225154623	5.63E-11
0.092041291	0.005331938	0.136511599	4.60E-16	0.133232969	3.17E-05	0.11461746	2.45E-07	0.093980858	6.16E-05	0.028359933	0.30559621	0.120193247	3.38E-08	-0.009557892	0.552288332	0.293434393	4.93E-31	0.173592427	5.13E-11	0.036154799	0.069301309	0.242944186	4.65E-13	0.086928863	0.016104778	0.08609119	0.006238061	0.021326204	0.261760987	0.231907298	1.74E-19	0.097769382	0.038369569	0.126407368	6.23E-06	0.112855085	0.000482119	0.015523443	0.772278697	0.135436313	2.29E-12	0.252265151	1.53E-19	0.171440863	6.76E-08	0.192869121	1.30E-12	0.222635959	9.29E-11
0.089453363	0.006777111	0.137273798	3.15E-16	0.129465702	5.30E-05	0.112860741	3.74E-07	0.095568751	4.61E-05	0.031733764	0.251611281	0.121137859	2.63E-08	-0.009155456	0.569146414	0.291358676	1.34E-30	0.174042949	4.57E-11	0.036752745	0.064817906	0.241135415	6.98E-13	0.085442287	0.018019091	0.08634606	0.006085743	0.02177163	0.251926097	0.231324418	2.15E-19	0.103792025	0.027869007	0.122192152	1.26E-05	0.116077741	0.000329611	0.019625728	0.714450485	0.135569242	2.18E-12	0.249269837	4.21E-19	0.17163184	6.54E-08	0.189606584	3.13E-12	0.223731186	7.47E-11
0.085704236	0.009495089	0.136650439	4.29E-16	0.129544664	5.25E-05	0.11392497	2.90E-07	0.096262985	4.05E-05	0.033454147	0.226804777	0.120644812	3.00E-08	-0.009679942	0.547224464	0.292601124	7.37E-31	0.173674389	5.02E-11	0.035467762	0.074763732	0.240592933	7.89E-13	0.089133777	0.01359409	0.084559612	0.007227727	0.021421174	0.259642148	0.228453636	6.10E-19	0.103336382	0.028566385	0.123453967	1.02E-05	0.120074311	0.000202912	0.020585318	0.701142233	0.136697424	1.43E-12	0.249899913	3.41E-19	0.171244681	7.00E-08	0.186516623	7.08E-12	0.223847389	7.30E-11
0.083827745	0.011190203	0.136596653	4.41E-16	0.12816142	6.31E-05	0.111512832	5.15E-07	0.097402538	3.28E-05	0.037661333	0.17359915	0.121873636	2.16E-08	-0.010351407	0.51978295	0.291582239	1.20E-30	0.175164144	3.41E-11	0.036286878	0.068289678	0.238868924	1.16E-12	0.094685763	0.008736321	0.083845084	0.007735843	0.020011974	0.292310629	0.227467255	8.69E-19	0.104795047	0.02638522	0.122999435	1.10E-05	0.118597219	0.000243186	0.021434492	0.689440827	0.137925695	8.95E-13	0.249268664	4.21E-19	0.174122506	4.18E-08	0.184896923	1.08E-11	0.221933415	1.07E-10
0.084318876	0.010722417	0.135427517	7.85E-16	0.130296751	4.74E-05	0.110195957	7.01E-07	0.096984483	3.54E-05	0.039105509	0.157671035	0.120455586	3.15E-08	-0.010766613	0.503176471	0.293159454	5.63E-31	0.174323063	4.25E-11	0.034930947	0.079272178	0.238939778	1.14E-12	0.098471019	0.006380967	0.084525905	0.007251008	0.01957819	0.302899569	0.226330536	1.30E-18	0.099247932	0.035522036	0.125317707	7.49E-06	0.117726766	0.000270307	0.023694569	0.658662121	0.137269126	1.15E-12	0.249165701	4.35E-19	0.176964906	2.49E-08	0.184734334	1.13E-11	0.22091395	1.30E-10
0.083998583	0.011025472	0.135468878	7.69E-16	0.131658775	3.94E-05	0.11006338	7.23E-07	0.097871737	3.00E-05	0.040906049	0.13939232	0.119598434	3.95E-08	-0.010089523	0.530400687	0.294296007	3.25E-31	0.171441957	8.90E-11	0.036095825	0.069756964	0.237699683	1.50E-12	0.10022512	0.005497053	0.086366354	0.00607376	0.018992139	0.317605459	0.226430164	1.26E-18	0.088840545	0.059975918	0.121966681	1.31E-05	0.118418603	0.000248534	0.023318682	0.663743092	0.13614356	1.76E-12	0.250242965	3.03E-19	0.178233035	1.97E-08	0.186542295	7.04E-12	0.215685754	3.59E-10
0.084172804	0.010859698	0.13422369	1.41E-15	0.135990239	2.16E-05	0.111013839	5.79E-07	0.096162812	4.13E-05	0.04047196	0.143642611	0.118539148	5.20E-08	-0.009987543	0.53456492	0.295536821	1.78E-31	0.174222137	4.36E-11	0.03629331	0.068240724	0.238032405	1.39E-12	0.097356735	0.00700679	0.083944247	0.007663467	0.020312704	0.285117237	0.226023448	1.45E-18	0.084356374	0.074150958	0.123248309	1.06E-05	0.120545869	0.000191434	0.019643782	0.714199285	0.136474257	1.55E-12	0.249577809	3.79E-19	0.182796196	8.37E-09	0.18833505	4.39E-12	0.219019487	1.89E-10
0.089050094	0.007031525	0.13377949	1.75E-15	0.134058505	2.83E-05	0.110826226	6.05E-07	0.096381868	3.97E-05	0.038270408	0.166740938	0.118323925	5.50E-08	-0.011308819	0.481919724	0.29497199	2.35E-31	0.174084714	4.52E-11	0.035860799	0.07159733	0.2376972	1.50E-12	0.102868458	0.004372277	0.08420248	0.007477827	0.02064747	0.277251554	0.228923578	5.15E-19	0.085148478	0.071465334	0.121985562	1.31E-05	0.116061824	0.000330238	0.010733899	0.841402173	0.136545929	1.51E-12	0.249132215	4.40E-19	0.18249941	8.86E-09	0.190698794	2.34E-12	0.224656306	6.21E-11
0.089316314	0.006862631	0.133215099	2.30E-15	0.13390823	2.89E-05	0.109079866	9.08E-07	0.098022201	2.92E-05	0.039243194	0.15621222	0.118491871	5.27E-08	-0.011153048	0.487976157	0.294165019	3.47E-31	0.17387079	4.77E-11	0.035894693	0.071329495	0.234895994	2.78E-12	0.105606846	0.003430609	0.082023094	0.009179055	0.018947902	0.318734172	0.226700016	1.14E-18	0.094501538	0.045354621	0.121861513	1.33E-05	0.112671172	0.000492552	0.000631982	0.990600334	0.136221591	1.71E-12	0.246234102	1.15E-18	0.180821108	1.22E-08	0.190773299	2.29E-12	0.225794912	4.95E-11
0.087989336	0.007742097	0.133400132	2.11E-15	0.132566096	3.48E-05	0.108518517	1.03E-06	0.097421103	3.27E-05	0.036835914	0.183226457	0.11764131	6.56E-08	-0.011272516	0.483327541	0.295071633	2.24E-31	0.173023882	5.94E-11	0.03429805	0.084868773	0.235943655	2.21E-12	0.110704227	0.002152368	0.084663234	0.007156577	0.017729832	0.350842847	0.227182337	9.62E-19	0.097970092	0.037972023	0.123565219	1.00E-05	0.112954881	0.000476544	-0.007297741	0.891788357	0.137573601	1.02E-12	0.244258106	2.21E-18	0.17846502	1.89E-08	0.189109371	3.58E-12	0.225831377	4.91E-11
0.085772909	0.009437641	0.132589749	3.11E-15	0.134654184	2.61E-05	0.107962738	1.17E-06	0.096433446	3.93E-05	0.038476196	0.164470348	0.116488984	8.82E-08	-0.011697428	0.466990255	0.294328855	3.20E-31	0.176374512	2.49E-11	0.03547519	0.074702847	0.235766054	2.30E-12	0.109889025	0.002321954	0.080710148	0.010363128	0.018928597	0.31922757	0.227386498	8.94E-19	0.094643122	0.045031234	0.12657613	6.05E-06	0.118029898	0.000260556	-0.015547654	0.771933316	0.138066643	8.48E-13	0.24513118	1.66E-18	0.180144268	1.38E-08	0.188856832	3.82E-12	0.229240049	2.46E-11
0.084675574	0.010393638	0.131720665	4.72E-15	0.135453026	2.33E-05	0.108352464	1.07E-06	0.097249738	3.37E-05	0.03976936	0.150731409	0.116978702	7.78E-08	-0.01237817	0.44146672	0.294576253	2.84E-31	0.179641253	1.05E-11	0.03629321	0.068241484	0.230743446	6.81E-12	0.11568504	0.00133975	0.082010874	0.009189496	0.020343154	0.284395619	0.229562169	4.09E-19	0.089111915	0.059195426	0.123255427	1.06E-05	0.118308103	0.000251898	-0.027246319	0.61145137	0.139028785	5.87E-13	0.247861896	6.73E-19	0.17936385	1.60E-08	0.189989868	2.83E-12	0.229581787	2.30E-11
0.081106637	0.014124466	0.130961273	6.78E-15	0.137122695	1.84E-05	0.10629362	1.72E-06	0.100019717	2.00E-05	0.03885999	0.160297951	0.117052169	7.64E-08	-0.013565775	0.398907053	0.293376509	5.07E-31	0.175880071	2.83E-11	0.037581404	0.059002586	0.23122217	6.15E-12	0.116130807	0.001282939	0.084469091	0.0072904	0.020278323	0.285933515	0.230649661	2.76E-19	0.097020893	0.039883328	0.125980882	6.70E-06	0.118441132	0.000247854	-0.019987762	0.709419131	0.138752381	6.53E-13	0.247203136	8.37E-19	0.179102764	1.68E-08	0.19196815	1.66E-12	0.226649278	4.17E-11
0.076627101	0.020442194	0.130531352	8.31E-15	0.139254334	1.36E-05	0.106421826	1.67E-06	0.102214258	1.30E-05	0.039774836	0.150675139	0.115253804	1.21E-07	-0.014541298	0.36586659	0.295118065	2.19E-31	0.176068568	2.70E-11	0.03775917	0.057813185	0.229621366	8.66E-12	0.11558652	0.001352614	0.083969244	0.007645318	0.01915616	0.313443268	0.230382605	3.04E-19	0.101547354	0.031451298	0.123655243	9.90E-06	0.117792601	0.000268161	-0.027037525	0.614185174	0.138709825	6.64E-13	0.249202394	4.30E-19	0.176952488	2.49E-08	0.188977223	3.70E-12	0.227286248	3.66E-11
0.078848698	0.017053781	0.130743451	7.52E-15	0.137620974	1.72E-05	0.10694801	1.48E-06	0.102655924	1.20E-05	0.040511992	0.14324654	0.116319523	9.21E-08	-0.013711445	0.393862291	0.294286217	3.27E-31	0.175615332	3.03E-11	0.036763234	0.064741448	0.229142953	9.59E-12	0.12245007	0.000683113	0.080008659	0.011049831	0.017358285	0.361031326	0.22953744	4.12E-19	0.101818724	0.030998287	0.126521391	6.11E-06	0.119211365	0.000225608	-0.013064508	0.807578886	0.139573261	4.76E-13	0.249549329	3.83E-19	0.176615116	2.65E-08	0.188547615	4.15E-12	0.225272898	5.49E-11
0.076952415	0.019912008	0.130370675	8.97E-15	0.1367179	1.95E-05	0.105268768	2.16E-06	0.104246804	8.72E-06	0.040806833	0.140355147	0.116125896	9.68E-08	-0.012414815	0.440115799	0.296072582	1.37E-31	0.174668123	3.88E-11	0.036746035	0.064866859	0.227170375	1.45E-11	0.121376715	0.000761908	0.076940103	0.014551045	0.018847876	0.321296044	0.23040752	3.01E-19	0.113273412	0.016338594	0.126133555	6.53E-06	0.118605488	0.000242941	0.00183857	0.972659081	0.140882508	2.87E-13	0.248251498	5.91E-19	0.177745106	2.16E-08	0.189069214	3.61E-12	0.223284745	8.17E-11
0.075548572	0.022288849	0.129412129	1.41E-14	0.13726809	1.80E-05	0.104696927	2.45E-06	0.101881489	1.39E-05	0.039599092	0.152488741	0.116474756	8.86E-08	-0.013215936	0.411180213	0.295704725	1.64E-31	0.175295471	3.30E-11	0.035264806	0.076443009	0.229360971	9.15E-12	0.120623508	0.000822141	0.074992547	0.017249821	0.019776533	0.298026669	0.2295241	4.14E-19	0.113903383	0.015747963	0.124072792	9.23E-06	0.114530154	0.00039613	0.003832476	0.943045324	0.140881284	2.87E-13	0.248940928	4.69E-19	0.177386901	2.30E-08	0.18942195	3.29E-12	0.217422031	2.57E-10
0.072076519	0.029250355	0.128730467	1.94E-14	0.136727013	1.95E-05	0.103537721	3.17E-06	0.100515436	1.81E-05	0.035770967	0.196224019	0.116523068	8.75E-08	-0.013606287	0.397500168	0.295600128	1.73E-31	0.17432386	4.25E-11	0.03474518	0.080882879	0.230109423	7.80E-12	0.122739567	0.000663195	0.071354126	0.023481981	0.020237299	0.286909574	0.229611661	4.01E-19	0.119921121	0.010984755	0.121043872	1.52E-05	0.116544328	0.000311702	-0.005744375	0.914722449	0.141857467	1.96E-13	0.244827675	1.83E-18	0.176559996	2.68E-08	0.185963482	8.19E-12	0.220738895	1.35E-10
0.072014629	0.029389736	0.129086045	1.64E-14	0.137092664	1.85E-05	0.105292397	2.15E-06	0.098669529	2.58E-05	0.036398067	0.188491028	0.117163907	7.42E-08	-0.01328575	0.408713258	0.295388208	1.92E-31	0.174536058	4.02E-11	0.035247964	0.076583737	0.226074907	1.83E-11	0.126511581	0.000448415	0.068409051	0.02987304	0.019781695	0.297900546	0.22927155	4.54E-19	0.117755594	0.012527241	0.1214051	1.44E-05	0.117475465	0.000278649	-0.004322836	0.935772856	0.141515479	2.24E-13	0.245731133	1.36E-18	0.178792851	1.78E-08	0.183945287	1.38E-11	0.226481073	4.31E-11
0.077532443	0.018996385	0.128504033	2.15E-14	0.138391809	1.54E-05	0.103312677	3.33E-06	0.098778901	2.53E-05	0.03669618	0.184894622	0.116902301	7.94E-08	-0.013599938	0.397720466	0.294592627	2.82E-31	0.172022783	7.67E-11	0.035721608	0.072705893	0.223685343	3.01E-11	0.126338518	0.000456647	0.074049522	0.018707389	0.01999706	0.292670529	0.228488957	6.02E-19	0.117929393	0.012396744	0.121126375	1.50E-05	0.119250255	0.000224536	0.005035705	0.925210053	0.141440739	2.31E-13	0.244729723	1.89E-18	0.177163671	2.40E-08	0.187078288	6.11E-12	0.230941743	1.74E-11
0.079642853	0.015967859	0.127443518	3.52E-14	0.136723815	1.95E-05	0.103484196	3.21E-06	0.097624164	3.15E-05	0.035944481	0.194061484	0.11565793	1.09E-07	-0.013942504	0.385940033	0.293761464	4.21E-31	0.170385465	1.16E-10	0.035961106	0.070807072	0.228484337	1.10E-11	0.128300043	0.000371073	0.073046794	0.020374155	0.020008929	0.292384102	0.225964385	1.49E-18	0.106096219	0.024562126	0.121087909	1.51E-05	0.119393101	0.000220639	-0.009274015	0.862742623	0.142119153	1.77E-13	0.241311737	5.75E-18	0.178217529	1.98E-08	0.189261774	3.43E-12	0.228882002	2.65E-11
0.080201984	0.015240177	0.126928291	4.46E-14	0.136585515	1.99E-05	0.103419244	3.25E-06	0.097538252	3.20E-05	0.039380734	0.154765163	0.117225673	7.31E-08	-0.014821177	0.356711691	0.293189945	5.55E-31	0.170702131	1.07E-10	0.034784145	0.080542854	0.22644764	1.69E-11	0.123717019	0.000599856	0.068677284	0.029234835	0.020114564	0.289843125	0.223823874	3.17E-18	0.106457339	0.024075855	0.122300117	1.24E-05	0.123495734	0.000132355	-0.009850859	0.854297539	0.142801726	1.35E-13	0.240918903	6.53E-18	0.176257576	2.83E-08	0.189177516	3.51E-12	0.229377381	2.40E-11
0.07434204	0.024524693	0.128356304	2.31E-14	0.139553294	1.30E-05	0.103936678	2.90E-06	0.099192932	2.34E-05	0.037279732	0.178001978	0.116405314	9.01E-08	-0.01604063	0.31852692	0.292420975	8.03E-31	0.172083956	7.55E-11	0.035069822	0.078085164	0.229853181	8.24E-12	0.123330951	0.00062417	0.069426253	0.027514486	0.019537041	0.3039171	0.223972524	3.00E-18	0.101176159	0.032080109	0.123204929	1.07E-05	0.121335498	0.000173566	0.004499723	0.933150731	0.141754806	2.04E-13	0.244254074	2.21E-18	0.179869217	1.45E-08	0.188701976	3.98E-12	0.23572615	6.43E-12
0.07624787	0.021075734	0.129225701	1.54E-14	0.144316459	6.48E-06	0.103814476	2.98E-06	0.099923213	2.03E-05	0.036766428	0.184054597	0.115966602	1.01E-07	-0.015263644	0.34253579	0.29266437	7.15E-31	0.17192123	7.88E-11	0.035041451	0.07832648	0.22979157	8.35E-12	0.127137781	0.00041977	0.070888352	0.024406147	0.018978401	0.317955706	0.222932592	4.33E-18	0.101134797	0.032150837	0.124202442	9.04E-06	0.122758186	0.000145261	0.016033816	0.765007668	0.143226822	1.14E-13	0.241686724	5.09E-18	0.18198683	9.76E-09	0.187010342	6.22E-12	0.231670827	1.50E-11
0.077152844	0.019591356	0.128484207	2.17E-14	0.141783823	9.41E-06	0.102206119	4.24E-06	0.099647761	2.14E-05	0.03646506	0.187678374	0.115426094	1.16E-07	-0.015200052	0.344550722	0.292601405	7.37E-31	0.169099524	1.61E-10	0.03615756	0.069280036	0.233427446	3.82E-12	0.126379261	0.000454696	0.073899298	0.018949251	0.01853176	0.329480504	0.222837578	4.48E-18	0.09232978	0.0505645	0.122692018	1.16E-05	0.122275481	0.000154339	0.016290471	0.761358961	0.141387672	2.36E-13	0.241252048	5.86E-18	0.177935853	2.08E-08	0.188253547	4.49E-12	0.231216459	1.64E-11
0.079285888	0.016448225	0.128873754	1.81E-14	0.141964525	9.17E-06	0.101618112	4.81E-06	0.100297116	1.89E-05	0.036101517	0.192119435	0.117163676	7.42E-08	-0.015902545	0.322711271	0.29540676	1.90E-31	0.166599037	3.00E-10	0.03570493	0.072839658	0.234863839	2.80E-12	0.127451468	0.000406071	0.073499341	0.019606541	0.017840071	0.347855291	0.221901393	6.21E-18	0.10036059	0.033499504	0.122432819	1.21E-05	0.12261089	0.000147976	0.023091975	0.666815043	0.142191619	1.72E-13	0.239584962	1.00E-17	0.178917031	1.74E-08	0.185481928	9.28E-12	0.233107011	1.11E-11
0.074594004	0.024042376	0.128606294	2.05E-14	0.1448066	6.02E-06	0.102447882	4.02E-06	0.100241333	1.91E-05	0.034728351	0.209590474	0.115559965	1.12E-07	-0.016116214	0.316251635	0.294870537	2.46E-31	0.166022889	3.46E-10	0.036479272	0.066837816	0.233232361	3.99E-12	0.127965211	0.000384532	0.076853653	0.014662453	0.016830516	0.375818977	0.220283414	1.09E-17	0.096330205	0.041324693	0.123200992	1.07E-05	0.122834676	0.000143869	0.028753784	0.591875237	0.143085175	1.21E-13	0.239190912	1.14E-17	0.179110764	1.67E-08	0.185281941	9.78E-12	0.238528166	3.55E-12
0.070705642	0.032474084	0.129361936	1.44E-14	0.145252321	5.63E-06	0.102414728	4.05E-06	0.101475528	1.51E-05	0.036278477	0.18994813	0.113521309	1.87E-07	-0.016098668	0.316778874	0.294414234	3.07E-31	0.164598161	4.91E-10	0.035085703	0.077950349	0.235916336	2.22E-12	0.12861365	0.000358867	0.075597778	0.016367643	0.016895395	0.373981239	0.219481223	1.44E-17	0.099418549	0.035205314	0.126920492	5.71E-06	0.123916783	0.000125479	0.026031055	0.627437619	0.14476887	6.19E-14	0.238023023	1.65E-17	0.179130471	1.67E-08	0.18443108	1.22E-11	0.237850821	4.10E-12
0.068183677	0.039201401	0.129268662	1.51E-14	0.144551473	6.25E-06	0.102177565	4.26E-06	0.100689082	1.75E-05	0.037000156	0.18127998	0.115479682	1.14E-07	-0.014967709	0.35197666	0.2927237	6.95E-31	0.164220736	5.38E-10	0.034965431	0.078976068	0.233062667	4.14E-12	0.129002922	0.000344236	0.07394829	0.018870074	0.015085313	0.427322284	0.222972024	4.27E-18	0.101933264	0.030808761	0.129923308	3.40E-06	0.125924136	9.71E-05	0.012302659	0.818599235	0.144863372	5.96E-14	0.238706044	1.33E-17	0.175314132	3.37E-08	0.180757669	3.12E-11	0.238207673	3.80E-12
0.067321358	0.041757598	0.128978485	1.73E-14	0.142482627	8.49E-06	0.102201163	4.24E-06	0.100720026	1.74E-05	0.033796027	0.222090158	0.115065974	1.27E-07	-0.014491632	0.367506345	0.294367466	3.14E-31	0.164251388	5.34E-10	0.035502681	0.074477862	0.229671595	8.57E-12	0.129771748	0.000316963	0.076152697	0.015593836	0.015255539	0.422124811	0.221304193	7.64E-18	0.105706066	0.025097	0.132891788	2.01E-06	0.123691451	0.000129116	0.008739713	0.870578857	0.144076902	8.16E-14	0.23705585	2.24E-17	0.174158424	4.15E-08	0.183977345	1.37E-11	0.239032519	3.19E-12
0.062550932	0.058575378	0.128809956	1.87E-14	0.144178265	6.61E-06	0.103587454	3.13E-06	0.101007144	1.65E-05	0.033456184	0.226776485	0.1135243	1.86E-07	-0.015126142	0.346902055	0.296595171	1.06E-31	0.166464357	3.10E-10	0.035944865	0.070934539	0.225871234	1.91E-11	0.132271739	0.000241595	0.075413229	0.016632348	0.015180234	0.424419502	0.219793905	1.29E-17	0.094010765	0.046490715	0.135688444	1.21E-06	0.125402298	0.000103811	0.011566279	0.829285207	0.143237238	1.14E-13	0.233734623	6.36E-17	0.172923315	5.19E-08	0.185207462	9.97E-12	0.237116367	4.80E-12
0.064735419	0.050282095	0.129386248	1.43E-14	0.144359178	6.43E-06	0.104920307	2.33E-06	0.101182065	1.59E-05	0.035441452	0.200379247	0.11453783	1.45E-07	-0.015433806	0.337181287	0.296681159	1.02E-31	0.165715243	3.73E-10	0.036525371	0.066493735	0.223307084	3.26E-11	0.131715278	0.000256753	0.079494835	0.011578141	0.015141998	0.42558741	0.219341418	1.51E-17	0.090747561	0.054667138	0.138590192	7.12E-07	0.121445075	0.000171214	0.006701865	0.900576367	0.142489895	1.53E-13	0.234125783	5.63E-17	0.169395187	9.71E-08	0.188169814	4.59E-12	0.23757435	4.35E-12
0.068280202	0.038923704	0.12827284	2.40E-14	0.140709886	1.10E-05	0.106031801	1.82E-06	0.103845911	9.45E-06	0.034578257	0.211567663	0.114424399	1.49E-07	-0.015719816	0.328303261	0.295081534	2.22E-31	0.166159276	3.34E-10	0.036418215	0.067295792	0.224402877	2.59E-11	0.132473531	0.000236309	0.078246997	0.012955381	0.014042497	0.459965295	0.216235952	4.36E-17	0.090309418	0.055850947	0.138402294	7.37E-07	0.118112308	0.000257963	-1.88E-05	0.999721084	0.141783783	2.02E-13	0.232236033	1.01E-16	0.166841727	1.52E-07	0.191161521	2.07E-12	0.241115058	2.04E-12
0.066009685	0.045915123	0.128235519	2.44E-14	0.143102033	7.75E-06	0.106537638	1.62E-06	0.10364536	9.83E-06	0.034529154	0.212217416	0.114635078	1.41E-07	-0.016374502	0.308557159	0.293897724	3.95E-31	0.163848749	5.89E-10	0.035836436	0.071790365	0.227756123	1.29E-11	0.132566657	0.000233906	0.079426129	0.011650454	0.015422661	0.417058335	0.215929307	4.83E-17	0.100674382	0.032947174	0.135504295	1.26E-06	0.117569223	0.000275509	-0.00360241	0.946459074	0.140489613	3.34E-13	0.23046906	1.75E-16	0.169774928	9.08E-08	0.188234087	4.51E-12	0.242886617	1.39E-12
0.070483973	0.033022909	0.127552851	3.35E-14	0.146562169	4.62E-06	0.107547882	1.29E-06	0.104170154	8.86E-06	0.035195954	0.20351647	0.113691461	1.79E-07	-0.014989805	0.351266123	0.293616991	4.52E-31	0.166317288	3.22E-10	0.034633162	0.081866909	0.22710569	1.47E-11	0.129236299	0.000335734	0.077841171	0.01343348	0.016287738	0.391411035	0.212551273	1.50E-16	0.096999417	0.039927497	0.134630286	1.47E-06	0.11513106	0.000368939	-0.008401891	0.875540045	0.139368414	5.15E-13	0.228519944	3.17E-16	0.169980548	8.76E-08	0.187378556	5.65E-12	0.241898819	1.72E-12
0.065476918	0.047700526	0.128189521	2.49E-14	0.149246147	3.07E-06	0.109636732	7.99E-07	0.104128556	8.93E-06	0.03657851	0.186308076	0.112500639	2.40E-07	-0.01485916	0.355480482	0.294159329	3.48E-31	0.166217227	3.30E-10	0.034106926	0.086620282	0.22508869	2.25E-11	0.12432808	0.000563164	0.076836036	0.014685248	0.015520627	0.414105132	0.21271577	1.42E-16	0.107433317	0.022803051	0.132609471	2.11E-06	0.113951458	0.000424074	-0.016969613	0.751729679	0.138842106	6.31E-13	0.227485042	4.34E-16	0.166953348	1.49E-07	0.18628247	7.53E-12	0.243841417	1.13E-12
0.063506314	0.054818366	0.127888189	2.87E-14	0.148147995	3.63E-06	0.110033999	7.28E-07	0.103360539	1.04E-05	0.038713623	0.161879647	0.111250977	3.27E-07	-0.013406692	0.404460507	0.291655982	1.16E-30	0.16532661	4.11E-10	0.03411549	0.086541179	0.229453172	8.97E-12	0.123587476	0.000607915	0.07861898	0.012530419	0.014945019	0.43163372	0.212511152	1.52E-16	0.099573523	0.034919717	0.132022664	2.35E-06	0.113721904	0.000435659	-0.024585304	0.646684609	0.138028412	8.61E-13	0.226578867	5.71E-16	0.166639074	1.57E-07	0.186196136	7.70E-12	0.23996045	2.62E-12
0.063899276	0.053332386	0.127611405	3.26E-14	0.150608039	2.49E-06	0.108319524	1.08E-06	0.101359474	1.54E-05	0.041457666	0.134131592	0.110449355	3.97E-07	-0.013303645	0.408082329	0.289027355	4.05E-30	0.165049028	4.39E-10	0.035482492	0.074643035	0.22949322	8.90E-12	0.126675193	0.00044076	0.077839501	0.013435479	0.01592298	0.402106408	0.212055138	1.77E-16	0.10718223	0.023124805	0.131976267	2.37E-06	0.117879953	0.000265338	-0.011721195	0.82703446	0.137004517	1.27E-12	0.225169816	8.71E-16	0.167009568	1.47E-07	0.186767374	6.63E-12	0.240723178	2.22E-12
0.067184873	0.042174825	0.126329354	5.88E-14	0.153945372	1.47E-06	0.109693193	7.88E-07	0.101590793	1.47E-05	0.043249859	0.118094045	0.109376975	5.15E-07	-0.013409833	0.404350401	0.289172662	3.78E-30	0.164552313	4.96E-10	0.035429489	0.075078079	0.233735635	3.58E-12	0.120866443	0.000802248	0.079148206	0.011947067	0.014814356	0.435671768	0.212635546	1.46E-16	0.105917913	0.024805339	0.133577804	1.78E-06	0.116754062	0.000303952	-0.006141953	0.90884506	0.13803945	8.57E-13	0.224863878	9.55E-16	0.167775407	1.29E-07	0.183172688	1.69E-11	0.243962927	1.10E-12
0.066365459	0.044754425	0.125768639	7.59E-14	0.154274397	1.40E-06	0.109571988	8.11E-07	0.104306236	8.62E-06	0.041708235	0.13179319	0.110034625	4.39E-07	-0.013787698	0.391237004	0.288690948	4.75E-30	0.162790428	7.61E-10	0.036915507	0.063639807	0.232551981	4.62E-12	0.116978582	0.001180973	0.077038468	0.014425189	0.016301461	0.391012049	0.212912455	1.33E-16	0.105436154	0.025472887	0.133510973	1.80E-06	0.11711243	0.000291125	-0.001947865	0.971034469	0.138897466	6.18E-13	0.226553855	5.75E-16	0.164639949	2.22E-07	0.185411277	9.45E-12	0.24366093	1.18E-12
0.066807936	0.043345428	0.12431425	1.47E-13	0.152903287	1.74E-06	0.110513952	6.51E-07	0.106129477	5.97E-06	0.038169987	0.167857463	0.110624506	3.81E-07	-0.013750169	0.392527754	0.287879264	6.97E-30	0.162652261	7.87E-10	0.036498179	0.066696522	0.227748189	1.29E-11	0.115101719	0.001417591	0.077616657	0.013704611	0.015918648	0.402234475	0.212538149	1.51E-16	0.104344178	0.027043565	0.130891875	2.87E-06	0.111721636	0.000549843	0.001639711	0.975615291	0.138864859	6.25E-13	0.223761646	1.33E-15	0.159150615	5.58E-07	0.186642209	6.85E-12	0.24165872	1.82E-12
0.062790929	0.057612073	0.125321224	9.31E-14	0.155965432	1.07E-06	0.113124705	3.51E-07	0.104780841	7.84E-06	0.041086029	0.137658706	0.111299272	3.23E-07	-0.013530894	0.400120775	0.287052172	1.03E-29	0.165566513	3.87E-10	0.0358873	0.071387851	0.224053389	2.79E-11	0.119110447	0.000956679	0.076375791	0.015291917	0.015789869	0.406052704	0.213183898	1.22E-16	0.110085375	0.019634481	0.128285179	4.51E-06	0.106120074	0.001034509	-0.00661356	0.901879743	0.138715325	6.62E-13	0.221298109	2.75E-15	0.158428636	6.29E-07	0.186728477	6.70E-12	0.242900803	1.39E-12
0.062091326	0.060457437	0.125136468	1.01E-13	0.153507895	1.58E-06	0.114502926	2.52E-07	0.105248659	7.14E-06	0.040766459	0.140748403	0.111614342	2.99E-07	-0.013904773	0.387227033	0.287415514	8.68E-30	0.166042248	3.44E-10	0.035379932	0.075486714	0.219724176	6.78E-11	0.123876146	0.000590093	0.077195271	0.014226546	0.015678684	0.409366618	0.210851726	2.64E-16	0.111173507	0.018449721	0.12691529	5.71E-06	0.107138613	0.000924192	-0.008411826	0.875394066	0.139408116	5.08E-13	0.222939948	1.69E-15	0.159215928	5.52E-07	0.18657053	6.98E-12	0.238965403	3.24E-12
0.061778473	0.06176696	0.124299558	1.48E-13	0.152395921	1.88E-06	0.112337849	4.23E-07	0.104891481	7.67E-06	0.044985963	0.104030539	0.109438776	5.07E-07	-0.012459832	0.438459503	0.286285477	1.47E-29	0.167555101	2.37E-10	0.035692679	0.072938044	0.220835539	5.41E-11	0.127380021	0.000409154	0.076864255	0.01464875	0.015556785	0.413018262	0.208808329	5.16E-16	0.122312812	0.009478794	0.127628999	5.05E-06	0.108109569	0.000829258	-0.016908318	0.752597203	0.13763571	1.00E-12	0.222831507	1.75E-15	0.155810957	9.64E-07	0.184491806	1.20E-11	0.23471304	7.95E-12
0.063790368	0.053740815	0.123162744	2.46E-13	0.153969482	1.47E-06	0.109746029	7.79E-07	0.102574881	1.21E-05	0.04655854	0.092470485	0.1079114	7.30E-07	-0.013013233	0.418392921	0.285162017	2.49E-29	0.168056229	2.09E-10	0.036347897	0.067826433	0.218522075	8.65E-11	0.124339561	0.000562495	0.072127529	0.022014362	0.015628774	0.410859417	0.208337269	6.02E-16	0.12402084	0.008518596	0.129714237	3.52E-06	0.104362435	0.001253902	-0.009316977	0.862113105	0.137402353	1.09E-12	0.221735881	2.42E-15	0.155109216	1.08E-06	0.186913544	6.38E-12	0.233239334	1.08E-11
0.061927804	0.061139005	0.123650958	1.98E-13	0.154264993	1.40E-06	0.109907299	7.50E-07	0.100829309	1.71E-05	0.043530867	0.115721694	0.107637298	7.79E-07	-0.012180448	0.448796589	0.285141694	2.52E-29	0.169325273	1.52E-10	0.036686792	0.065300381	0.223488186	3.14E-11	0.124770537	0.00053791	0.074609191	0.017829896	0.015164818	0.424890158	0.208376981	5.94E-16	0.13453468	0.004293048	0.129838872	3.45E-06	0.102913903	0.001466133	-0.006293091	0.906612066	0.137988068	8.74E-13	0.224091162	1.20E-15	0.157425097	7.41E-07	0.186478779	7.15E-12	0.234244212	8.77E-12
0.059001724	0.074447115	0.12368032	1.95E-13	0.155217764	1.20E-06	0.107454151	1.32E-06	0.102666397	1.19E-05	0.040492894	0.143435386	0.10871112	6.04E-07	-0.012837329	0.424711944	0.285896638	1.77E-29	0.167224164	2.57E-10	0.036644718	0.065609714	0.221632104	4.60E-11	0.129039313	0.000342898	0.072949505	0.020542556	0.014683773	0.439728986	0.210497001	2.97E-16	0.136053399	0.003872994	0.130533395	3.05E-06	0.108687842	0.000777096	-0.012172931	0.820479409	0.136583743	1.49E-12	0.223400659	1.48E-15	0.154239302	1.24E-06	0.187014935	6.22E-12	0.234977239	7.52E-12
0.059129704	0.073819287	0.123762869	1.88E-13	0.160134026	5.42E-07	0.106427305	1.66E-06	0.100897349	1.69E-05	0.039918214	0.149207751	0.107504835	8.04E-07	-0.012972989	0.41983371	0.285942529	1.73E-29	0.170880398	1.03E-10	0.036221736	0.06878709	0.22120099	5.02E-11	0.131199906	0.00027158	0.068537674	0.029565531	0.014802596	0.436036241	0.212781362	1.39E-16	0.130532135	0.005604301	0.128499505	4.35E-06	0.108911115	0.000757782	-0.012876843	0.810290063	0.135139308	2.56E-12	0.225445066	8.02E-16	0.156995658	7.95E-07	0.187282501	5.79E-12	0.233476791	1.03E-11
0.056583615	0.087150023	0.123838279	1.82E-13	0.160810909	4.85E-07	0.106330238	1.70E-06	0.102140453	1.32E-05	0.042046253	0.128688829	0.107408531	8.23E-07	-0.012881082	0.423135001	0.286858042	1.13E-29	0.170864392	1.03E-10	0.0368367	0.064208002	0.221606862	4.62E-11	0.129937389	0.000311358	0.070179762	0.025872422	0.014055067	0.459563684	0.211465316	2.15E-16	0.123043271	0.009056964	0.131736839	2.47E-06	0.108544435	0.00078974	-0.014098825	0.792678258	0.135097009	2.60E-12	0.228684488	3.02E-16	0.150947436	2.09E-06	0.18882186	3.86E-12	0.233198112	1.09E-11
0.060648133	0.06669501	0.123131938	2.49E-13	0.163939936	2.88E-07	0.108034742	1.16E-06	0.101905263	1.39E-05	0.04138528	0.134813062	0.107506764	8.04E-07	-0.011887926	0.459766447	0.285239386	2.40E-29	0.169167807	1.58E-10	0.036180043	0.069107011	0.220601489	5.67E-11	0.128503437	0.000363113	0.070346734	0.025520225	0.014802773	0.436030768	0.211473863	2.15E-16	0.125606374	0.007705861	0.131440626	2.60E-06	0.105226558	0.001141174	-0.012900914	0.809942195	0.134783472	2.92E-12	0.229986978	2.03E-16	0.146771242	4.00E-06	0.188427212	4.28E-12	0.236078449	5.97E-12
0.062068644	0.0605516	0.123788519	1.86E-13	0.166657033	1.81E-07	0.107239354	1.38E-06	0.099709573	2.12E-05	0.039381993	0.154751965	0.106762907	9.58E-07	-0.011012925	0.493459064	0.286177984	1.55E-29	0.172515048	6.77E-11	0.035216525	0.076846993	0.220246774	6.10E-11	0.132003334	0.000248798	0.070564159	0.025067824	0.015020853	0.429300107	0.212022689	1.79E-16	0.122523597	0.009355311	0.127754659	4.95E-06	0.104519734	0.001232646	-0.009216218	0.863589658	0.134774442	2.93E-12	0.231064037	1.46E-16	0.148844299	2.91E-06	0.187628943	5.29E-12	0.235228014	7.14E-12
0.057299063	0.08322167	0.123549292	2.07E-13	0.164085147	2.81E-07	0.107092557	1.43E-06	0.099287109	2.30E-05	0.041938813	0.129669343	0.107805408	7.49E-07	-0.010911354	0.497454017	0.287896968	6.91E-30	0.173181736	5.70E-11	0.035817674	0.071939307	0.219047474	7.78E-11	0.132387213	0.000238557	0.068265908	0.030218486	0.013694425	0.471163632	0.21152766	2.11E-16	0.121033381	0.010259877	0.12653268	6.10E-06	0.11016989	0.000656972	-0.016162702	0.763174718	0.134542903	3.20E-12	0.227772996	3.98E-16	0.146621535	4.09E-06	0.189720928	3.04E-12	0.239088899	3.15E-12
0.056964343	0.085041338	0.12326438	2.35E-13	0.163611334	3.04E-07	0.107402125	1.33E-06	0.097559105	3.18E-05	0.042946588	0.120696918	0.109176715	5.40E-07	-0.010359039	0.519475155	0.287928703	6.81E-30	0.172469898	6.84E-11	0.036725399	0.065017596	0.219432005	7.20E-11	0.132910113	0.00022524	0.069431465	0.027502827	0.012572356	0.508266091	0.21190314	1.86E-16	0.12628407	0.007380137	0.126401097	6.23E-06	0.105887172	0.001061387	-0.028002709	0.601593035	0.134185199	3.65E-12	0.227979451	3.74E-16	0.145833098	4.61E-06	0.187388441	5.64E-12	0.244711005	9.35E-13
0.055379386	0.09409834	0.123656388	1.97E-13	0.163516558	3.09E-07	0.106413068	1.67E-06	0.097877356	3.00E-05	0.044219935	0.110062731	0.108919644	5.74E-07	-0.00933086	0.561768563	0.289939933	2.63E-30	0.175115136	3.46E-11	0.035974037	0.070705715	0.217349436	1.10E-10	0.136744149	0.000146876	0.070408299	0.025391417	0.01218993	0.521252605	0.211797211	1.93E-16	0.135688435	0.003970392	0.126636899	5.99E-06	0.102448549	0.001541033	-0.028740767	0.592043041	0.13406344	3.82E-12	0.229632524	2.26E-16	0.145517826	4.84E-06	0.18752166	5.44E-12	0.243941639	1.11E-12
0.056129311	0.089721127	0.1225098	3.29E-13	0.158999393	6.53E-07	0.107087773	1.43E-06	0.098183894	2.83E-05	0.044075565	0.111229916	0.109763301	4.69E-07	-0.008925637	0.578882499	0.289015048	4.08E-30	0.177015739	2.10E-11	0.035251519	0.076554017	0.21230674	2.98E-10	0.138809293	0.000116117	0.07065683	0.024877117	0.011380626	0.549287234	0.211503739	2.13E-16	0.140442783	0.002859715	0.12539151	7.40E-06	0.102270613	0.001570591	-0.026025316	0.627513542	0.13447097	3.28E-12	0.227831823	3.91E-16	0.144223166	5.88E-06	0.187765033	5.10E-12	0.242214769	1.61E-12
0.056301293	0.088740729	0.121993061	4.14E-13	0.16070123	4.94E-07	0.106904492	1.49E-06	0.099692579	2.12E-05	0.042204023	0.127259437	0.109477871	5.02E-07	-0.009247615	0.565264271	0.28665558	1.24E-29	0.177408174	1.90E-11	0.034523561	0.082839075	0.208608243	6.11E-10	0.131857878	0.000252786	0.073205558	0.020101929	0.01199757	0.527848743	0.209811834	3.72E-16	0.148642221	0.001586075	0.123473689	1.02E-05	0.104081242	0.001292742	-0.036583726	0.495113215	0.134761338	2.95E-12	0.225844258	7.12E-16	0.14323292	6.82E-06	0.188743539	3.94E-12	0.239990596	2.60E-12
0.055832045	0.09143624	0.122016289	4.09E-13	0.160013756	5.53E-07	0.107440297	1.32E-06	0.099527562	2.19E-05	0.043928024	0.112432797	0.107103433	8.84E-07	-0.010244068	0.524121578	0.285663966	1.97E-29	0.177482774	1.86E-11	0.034729957	0.081016038	0.208558133	6.17E-10	0.135002811	0.000178606	0.076308432	0.015382529	0.011556937	0.543116979	0.209096907	4.70E-16	0.149536934	0.00148457	0.123241778	1.06E-05	0.102980085	0.001455757	-0.037882676	0.479915629	0.135182025	2.52E-12	0.225809898	7.19E-16	0.139203735	1.24E-05	0.18839065	4.33E-12	0.244954889	8.86E-13
0.055008919	0.096322926	0.122314331	3.59E-13	0.157608011	8.20E-07	0.106910846	1.49E-06	0.099125934	2.37E-05	0.043296028	0.117701675	0.107053481	8.95E-07	-0.009297582	0.563164755	0.289083039	3.95E-30	0.175604345	3.04E-11	0.033793615	0.089554539	0.205963887	1.01E-09	0.133348592	0.000214613	0.073626833	0.019394894	0.011166084	0.556841755	0.209157176	4.61E-16	0.156277177	0.000891634	0.127481417	5.18E-06	0.099951726	0.002006497	-0.035591531	0.506892004	0.136193814	1.72E-12	0.22888415	2.84E-16	0.139613313	1.16E-05	0.186327269	7.44E-12	0.240147069	2.51E-12
0.055117404	0.095667186	0.121061481	6.24E-13	0.15631763	1.01E-06	0.108904977	9.46E-07	0.099061658	2.40E-05	0.042547384	0.124191265	0.107845636	7.42E-07	-0.010107758	0.5296578	0.290186296	2.34E-30	0.174724474	3.83E-11	0.033654609	0.090881745	0.20629181	9.52E-10	0.12908625	0.000341178	0.073401195	0.01977084	0.011061065	0.5605581	0.20796224	6.80E-16	0.162601151	0.00054239	0.126888389	5.74E-06	0.10418072	0.001278877	-0.0283674	0.596865517	0.135632369	2.13E-12	0.22603214	6.73E-16	0.136720173	1.77E-05	0.186254141	7.59E-12	0.24234801	1.56E-12
0.05538544	0.094062328	0.120009185	9.88E-13	0.160636947	4.99E-07	0.107607648	1.27E-06	0.100040107	1.99E-05	0.041643309	0.132396049	0.109694759	4.77E-07	-0.009736788	0.544873792	0.290995464	1.59E-30	0.171227832	9.40E-11	0.034281722	0.085017283	0.200736243	2.70E-09	0.127962888	0.000384627	0.076298092	0.01539648	0.010113718	0.59461349	0.206213503	1.20E-15	0.16181594	0.000577493	0.127056299	5.58E-06	0.105782578	0.001073666	-0.023935689	0.655411054	0.136173492	1.74E-12	0.223997522	1.24E-15	0.138278898	1.41E-05	0.18759054	5.34E-12	0.243848309	1.13E-12
0.0562354	0.089115334	0.120826676	6.91E-13	0.162518141	3.65E-07	0.10831663	1.08E-06	0.101903048	1.39E-05	0.041439793	0.134299605	0.110300245	4.12E-07	-0.009211477	0.566785044	0.291874313	1.04E-30	0.16994011	1.30E-10	0.034272613	0.085100222	0.197856679	4.57E-09	0.130939537	0.000279373	0.073370135	0.019823086	0.010833043	0.568668225	0.206261505	1.18E-15	0.16509598	0.000443573	0.124066847	9.24E-06	0.108171259	0.000823543	-0.022888077	0.669582685	0.13768746	9.80E-13	0.221230672	2.80E-15	0.134077562	2.57E-05	0.183582245	1.52E-11	0.243567452	1.20E-12
0.050796723	0.124675962	0.120230342	8.97E-13	0.164426622	2.65E-07	0.107714883	1.24E-06	0.100890463	1.69E-05	0.042731659	0.122568578	0.11009293	4.33E-07	-0.009246621	0.565306046	0.292513842	7.68E-31	0.173915807	4.72E-11	0.035392069	0.075386464	0.19519677	7.40E-09	0.13458409	0.000187142	0.071206859	0.023770847	0.010112466	0.594659139	0.202919362	3.43E-15	0.159561724	0.000690325	0.122854692	1.13E-05	0.111232532	0.000581716	-0.02060281	0.70090048	0.138641432	6.81E-13	0.222813635	1.76E-15	0.132932743	3.01E-05	0.180648125	3.21E-11	0.242761685	1.43E-12
0.051738352	0.117831694	0.120388317	8.37E-13	0.166447829	1.88E-07	0.106654744	1.58E-06	0.101836729	1.40E-05	0.038455229	0.16470062	0.111436894	3.12E-07	-0.010159173	0.527566102	0.291250841	1.41E-30	0.172709125	6.44E-11	0.035964612	0.070779577	0.194177488	8.88E-09	0.136080598	0.000158285	0.075942553	0.015883006	0.011302379	0.552036642	0.201681868	5.08E-15	0.159079833	0.000716955	0.125297894	7.52E-06	0.109655547	0.000696557	-0.00810759	0.879866063	0.136959574	1.29E-12	0.219926781	4.11E-15	0.133887039	2.64E-05	0.181536599	2.56E-11	0.24148115	1.89E-12
0.052260953	0.114162184	0.119243848	1.38E-12	0.162936085	3.40E-07	0.107086358	1.43E-06	0.101187074	1.59E-05	0.038980704	0.159002285	0.110574383	3.85E-07	-0.009922008	0.5372496	0.289229785	3.68E-30	0.172655689	6.53E-11	0.035345496	0.075771729	0.192913981	1.11E-08	0.133732097	0.000205705	0.07588854	0.015958088	0.012292128	0.517765503	0.19940172	1.04E-14	0.157409455	0.000816801	0.126299468	6.34E-06	0.110597165	0.000625687	-0.000155477	0.997687499	0.13624442	1.69E-12	0.220030228	3.98E-15	0.138012218	1.47E-05	0.181216971	2.78E-11	0.23983258	2.69E-12
0.051199013	0.121714957	0.118442067	1.94E-12	0.160632542	4.99E-07	0.107219972	1.39E-06	0.102177462	1.31E-05	0.038027176	0.169454933	0.110748382	3.69E-07	-0.009466871	0.556079679	0.288314603	5.68E-30	0.170542713	1.12E-10	0.036877833	0.063910913	0.193038287	1.09E-08	0.132287145	0.000241188	0.081025889	0.010066613	0.012877424	0.49802944	0.198130019	1.54E-14	0.151446601	0.001287573	0.125043563	7.85E-06	0.107723229	0.000865895	-0.004185551	0.937808391	0.138347191	7.62E-13	0.216347011	1.16E-14	0.135174562	2.20E-05	0.181724717	2.44E-11	0.236894955	5.02E-12
0.047404568	0.151919411	0.119200872	1.40E-12	0.163993932	2.85E-07	0.105646416	1.98E-06	0.102917871	1.14E-05	0.038341586	0.165952938	0.11133481	3.20E-07	-0.009427096	0.557740426	0.288756263	4.61E-30	0.170445559	1.15E-10	0.036400054	0.067432513	0.193194912	1.06E-08	0.130354321	0.000297656	0.084150697	0.007514727	0.013258521	0.485397288	0.198640872	1.31E-14	0.151290964	0.00130268	0.128054756	4.70E-06	0.10336811	0.00139627	-0.005027448	0.925332327	0.138460514	7.30E-13	0.218717348	5.84E-15	0.135789837	2.02E-05	0.17948446	4.31E-11	0.2406475	2.26E-12
0.045668557	0.167507077	0.120325189	8.61E-13	0.166797297	1.77E-07	0.106930226	1.49E-06	0.10304951	1.11E-05	0.038748728	0.161499216	0.110696026	3.74E-07	-0.009036341	0.574182866	0.288677592	4.78E-30	0.171446258	8.89E-11	0.036442943	0.067109999	0.195774819	6.67E-09	0.135432372	0.00017023	0.087204959	0.00559676	0.013271346	0.484975192	0.198765129	1.26E-14	0.148864408	0.00156029	0.124028264	9.30E-06	0.103270268	0.001411055	-0.004306182	0.936019758	0.137613366	1.01E-12	0.220993443	3.00E-15	0.132824523	3.06E-05	0.182910248	1.80E-11	0.239792098	2.71E-12
0.043645493	0.187150747	0.11948159	1.24E-12	0.170837655	8.77E-08	0.105588686	2.01E-06	0.103706939	9.71E-06	0.03900464	0.158746311	0.110533937	3.89E-07	-0.008658437	0.590299573	0.286621022	1.26E-29	0.169740295	1.37E-10	0.037591465	0.058934728	0.19173027	1.37E-08	0.137181026	0.000139791	0.08865643	0.00485032	0.01132584	0.551211568	0.199985006	8.64E-15	0.149554566	0.001482631	0.123913477	9.48E-06	0.104077541	0.001293261	0.009411298	0.860731322	0.137642537	9.97E-13	0.222279649	2.06E-15	0.131673048	3.59E-05	0.186403993	7.30E-12	0.238621635	3.48E-12
0.046359991	0.161160766	0.118602441	1.81E-12	0.16624377	1.94E-07	0.105747846	1.94E-06	0.102166385	1.32E-05	0.041207117	0.136501733	0.10962912	4.84E-07	-0.008382044	0.602217278	0.285212667	2.43E-29	0.169266499	1.54E-10	0.037764967	0.057774735	0.191368964	1.46E-08	0.137909189	0.000128692	0.089412336	0.004498315	0.012322378	0.516735662	0.19906895	1.15E-14	0.153744167	0.001082529	0.123629854	9.94E-06	0.108326458	0.000809325	0.005668386	0.91584634	0.137264347	1.15E-12	0.220569828	3.40E-15	0.133359892	2.84E-05	0.189278578	3.42E-12	0.238690528	3.43E-12
0.044971045	0.174097233	0.118675485	1.76E-12	0.16652699	1.85E-07	0.105504441	2.05E-06	0.101487136	1.50E-05	0.043588921	0.115236289	0.110742504	3.70E-07	-0.009194537	0.567498588	0.286142839	1.58E-29	0.167411502	2.45E-10	0.037810342	0.057474518	0.195811394	6.62E-09	0.139105413	0.000112239	0.08701556	0.005701439	0.011416306	0.548035783	0.199157457	1.12E-14	0.166746076	0.000387713	0.127345071	5.31E-06	0.106677308	0.000972733	0.003229462	0.951994976	0.136485196	1.55E-12	0.221081637	2.93E-15	0.132754146	3.09E-05	0.190378883	2.55E-12	0.231972983	1.41E-11
0.045882332	0.165525252	0.118275418	2.09E-12	0.162513419	3.65E-07	0.105996502	1.83E-06	0.09980628	2.08E-05	0.04388823	0.11275898	0.110536623	3.89E-07	-0.009771072	0.543458545	0.285527782	2.10E-29	0.166758518	2.88E-10	0.037542487	0.059265661	0.198612468	3.98E-09	0.135418195	0.0001705	0.089752549	0.004347565	0.012617968	0.50672859	0.199143726	1.12E-14	0.174050536	0.000210467	0.12933929	3.76E-06	0.103385482	0.00139366	0.004492306	0.933260668	0.135979386	1.87E-12	0.219635148	4.47E-15	0.13276384	3.08E-05	0.190063581	2.77E-12	0.23013103	2.05E-11
0.049929712	0.131247933	0.117772734	2.59E-12	0.159837354	5.69E-07	0.105085354	2.25E-06	0.097495008	3.22E-05	0.044456325	0.108172495	0.108941493	5.71E-07	-0.010868019	0.499163656	0.285664878	1.97E-29	0.16834298	1.94E-10	0.03698363	0.063151993	0.199979203	3.10E-09	0.137519543	0.000134524	0.087170969	0.005615418	0.012750382	0.502279003	0.199684704	9.49E-15	0.167397789	0.000367514	0.131111438	2.76E-06	0.100369767	0.001920524	0.009028414	0.866343051	0.134271439	3.53E-12	0.21748794	8.33E-15	0.131235309	3.81E-05	0.191755486	1.76E-12	0.231972306	1.41E-11
0.048457869	0.143014455	0.117591943	2.80E-12	0.163992125	2.85E-07	0.103949252	2.89E-06	0.098282899	2.78E-05	0.0428738	0.12132826	0.107781746	7.53E-07	-0.011781385	0.463798822	0.287387976	8.79E-30	0.168478271	1.88E-10	0.037727882	0.058021066	0.206648486	8.89E-10	0.134637622	0.00018603	0.087247068	0.005573724	0.013676178	0.471754822	0.201973701	4.63E-15	0.171356056	0.000264429	0.130423722	3.11E-06	0.10037071	0.001920334	0.011753382	0.826567	0.133209365	5.23E-12	0.218548331	6.13E-15	0.13274724	3.09E-05	0.191839601	1.72E-12	0.233758726	9.70E-12
0.047363245	0.152277174	0.117087238	3.47E-12	0.159130201	6.39E-07	0.105299828	2.14E-06	0.097097915	3.47E-05	0.041353342	0.135114584	0.106853647	9.38E-07	-0.012339839	0.442882343	0.287632482	7.83E-30	0.170233067	1.21E-10	0.036773382	0.064667545	0.205853135	1.03E-09	0.129282728	0.000334066	0.087956916	0.005198035	0.013832263	0.466711166	0.202276271	4.21E-15	0.167836329	0.000354478	0.131407398	2.62E-06	0.098900911	0.002238406	0.022515829	0.674646962	0.132831621	6.01E-12	0.220881547	3.10E-15	0.136351552	1.86E-05	0.189886174	2.91E-12	0.232209616	1.34E-11
0.048122898	0.145801963	0.116420861	4.60E-12	0.15991625	5.62E-07	0.107458167	1.32E-06	0.095398808	4.75E-05	0.039873012	0.149669188	0.106384158	1.05E-06	-0.01245824	0.438518012	0.287852054	7.06E-30	0.166375381	3.17E-10	0.036154762	0.06930159	0.205826754	1.04E-09	0.127327878	0.000411418	0.086532264	0.005976586	0.0121938	0.521120334	0.206175594	1.21E-15	0.164808834	0.000454027	0.133884321	1.68E-06	0.099642618	0.00207232	0.034534682	0.519597731	0.13352912	4.65E-12	0.22259653	1.87E-15	0.136682593	1.78E-05	0.188613952	4.08E-12	0.237563	4.36E-12
0.051506273	0.119490604	0.115843067	5.86E-12	0.155471361	1.16E-06	0.107101629	1.43E-06	0.096236238	4.07E-05	0.039599729	0.152482138	0.107467775	8.11E-07	-0.011421706	0.477556317	0.289085639	3.94E-30	0.16497758	4.47E-10	0.03640225	0.067415969	0.202628134	1.90E-09	0.129628588	0.000321883	0.088551824	0.004900944	0.011651985	0.539804994	0.20551593	1.50E-15	0.160719191	0.00063006	0.132997465	1.97E-06	0.098175238	0.002412603	0.035891568	0.503314728	0.133237492	5.18E-12	0.224587022	1.04E-15	0.138092967	1.45E-05	0.189760923	3.01E-12	0.237040097	4.87E-12
0.054896823	0.097004257	0.116000325	5.49E-12	0.155112588	1.22E-06	0.106898024	1.50E-06	0.098981777	2.43E-05	0.041812332	0.130831048	0.107876576	7.36E-07	-0.011597548	0.470802751	0.288427962	5.38E-30	0.163400292	6.57E-10	0.035936302	0.071001823	0.200959745	2.59E-09	0.134096032	0.000197574	0.090311336	0.004109861	0.012651492	0.505600096	0.204331355	2.19E-15	0.154447582	0.001026051	0.133561091	1.78E-06	0.096421203	0.002885985	0.042507228	0.427922926	0.133974813	3.95E-12	0.223684327	1.36E-15	0.138660091	1.34E-05	0.190624822	2.39E-12	0.236566661	5.39E-12
0.056632238	0.086878398	0.114817668	9.00E-12	0.153015161	1.71E-06	0.105854676	1.89E-06	0.098432986	2.70E-05	0.037656865	0.173650227	0.108244269	6.75E-07	-0.011589448	0.471112693	0.291855909	1.05E-30	0.16238295	8.40E-10	0.035281815	0.076301112	0.199499528	3.39E-09	0.130920154	0.000279961	0.089793359	0.004329792	0.013487368	0.477895842	0.205300493	1.61E-15	0.15410701	0.001053047	0.129280314	3.80E-06	0.099347035	0.002137107	0.044723363	0.40421234	0.133276404	5.10E-12	0.222890606	1.72E-15	0.138225319	1.42E-05	0.193010692	1.26E-12	0.23938078	2.96E-12
0.058473812	0.077083083	0.114200049	1.16E-11	0.158747912	6.81E-07	0.105336524	2.13E-06	0.099811042	2.08E-05	0.034539351	0.21208237	0.108655209	6.12E-07	-0.011323519	0.481350318	0.291786793	1.09E-30	0.163790766	5.97E-10	0.034245192	0.085350289	0.195631749	6.84E-09	0.131473224	0.00026362	0.091142755	0.003777935	0.014779413	0.436755327	0.20421673	2.27E-15	0.15674422	0.000860031	0.127821309	4.89E-06	0.100154862	0.00196429	0.032000175	0.550721276	0.13255749	6.65E-12	0.224227382	1.15E-15	0.140587687	1.01E-05	0.195520152	6.33E-13	0.239863897	2.67E-12
0.057515406	0.082062395	0.114477496	1.04E-11	0.156462319	9.86E-07	0.106700614	1.56E-06	0.099173842	2.35E-05	0.035935527	0.194172652	0.108960654	5.69E-07	-0.010683544	0.506476294	0.293462129	4.87E-31	0.16575186	3.70E-10	0.035697707	0.072897652	0.198632333	3.97E-09	0.129426209	0.000328961	0.092151012	0.00340814	0.015017044	0.429417142	0.207549693	7.78E-16	0.146049555	0.001917244	0.129948475	3.38E-06	0.104253086	0.001268876	0.02970847	0.579627697	0.133751396	4.28E-12	0.22262986	1.86E-15	0.143171035	6.89E-06	0.194750314	7.81E-13	0.243909476	1.11E-12
0.051895694	0.116717304	0.114531917	1.01E-11	0.161212981	4.54E-07	0.1073822	1.34E-06	0.097420698	3.27E-05	0.035494259	0.199709065	0.10772566	7.63E-07	-0.010806893	0.501580491	0.293021424	6.02E-31	0.1672903	2.53E-10	0.036196494	0.068980631	0.197700279	4.70E-09	0.127242174	0.000415164	0.092765662	0.003199171	0.015150835	0.425317342	0.209568275	4.03E-16	0.149086064	0.001534951	0.131522637	2.56E-06	0.106375056	0.001005804	0.039811225	0.457826952	0.132989895	5.67E-12	0.221799261	2.37E-15	0.139740735	1.14E-05	0.194959701	7.38E-13	0.244264003	1.03E-12
0.054408511	0.100017277	0.114433334	1.06E-11	0.167014842	1.70E-07	0.10648185	1.64E-06	0.099596134	2.16E-05	0.034195312	0.216673148	0.105944586	1.16E-06	-0.01185901	0.460858923	0.290857664	1.70E-30	0.164182247	5.43E-10	0.036776056	0.064648084	0.19834582	4.18E-09	0.124918049	0.000529727	0.094393351	0.00270088	0.015119745	0.426268006	0.209376621	4.29E-16	0.137710653	0.003457375	0.132695313	2.08E-06	0.108183758	0.000822389	0.041759927	0.436096544	0.133498146	4.70E-12	0.218534057	6.16E-15	0.143134606	6.92E-06	0.194458872	8.46E-13	0.242159437	1.63E-12
0.052094023	0.115324412	0.114406689	1.07E-11	0.1643567	2.68E-07	0.105818369	1.91E-06	0.10112742	1.61E-05	0.03351354	0.225980656	0.10683656	9.41E-07	-0.011264938	0.483621708	0.287330666	9.03E-30	0.163737773	6.05E-10	0.037035815	0.062780403	0.198673819	3.94E-09	0.123273014	0.000627897	0.095174576	0.002487824	0.01574217	0.407472438	0.211506205	2.13E-16	0.133752519	0.004525071	0.132650772	2.10E-06	0.104455735	0.001241254	0.048614328	0.364526578	0.133278854	5.10E-12	0.218970898	5.42E-15	0.145046689	5.20E-06	0.194586384	8.17E-13	0.241417151	1.91E-12
0.052397195	0.113220457	0.115084903	8.06E-12	0.166466115	1.87E-07	0.107947641	1.18E-06	0.102116061	1.33E-05	0.035130644	0.204357055	0.107641097	7.79E-07	-0.010474798	0.514818482	0.287053102	1.03E-29	0.162559681	8.05E-10	0.037903447	0.056862552	0.202105611	2.09E-09	0.127123657	0.000420397	0.091194741	0.003758012	0.015303592	0.420664348	0.210386879	3.08E-16	0.131080974	0.005405407	0.133061028	1.95E-06	0.108624308	0.000782674	0.035077656	0.513049579	0.133574348	4.57E-12	0.218189969	6.80E-15	0.141931584	8.28E-06	0.194550062	8.25E-13	0.242219472	1.61E-12
0.052308487	0.113832927	0.116288748	4.86E-12	0.167896458	1.46E-07	0.109319649	8.59E-07	0.101607291	1.47E-05	0.03466987	0.210359258	0.10770296	7.67E-07	-0.010008945	0.533689632	0.286862492	1.13E-29	0.162724188	7.74E-10	0.038843309	0.050983081	0.202028764	2.12E-09	0.128081058	0.000379825	0.089013948	0.004680844	0.015235086	0.422747355	0.209954909	3.55E-16	0.126530915	0.007264588	0.133335758	1.86E-06	0.111426108	0.000568901	0.038473229	0.473090898	0.134071518	3.81E-12	0.214641463	1.88E-14	0.142479538	7.63E-06	0.192767248	1.34E-12	0.242489147	1.52E-12
0.055363972	0.094190072	0.116805918	3.91E-12	0.168368622	1.35E-07	0.108430924	1.05E-06	0.101431355	1.52E-05	0.036476886	0.18753519	0.104898535	1.48E-06	-0.011175808	0.487088696	0.28635874	1.42E-29	0.162188563	8.80E-10	0.039990944	0.044502276	0.206645219	8.90E-10	0.12887992	0.000348798	0.087567258	0.005401334	0.014369541	0.449580536	0.212666241	1.45E-16	0.131752042	0.005170862	0.131675673	2.50E-06	0.111902311	0.000538485	0.037973633	0.478861008	0.134938496	2.76E-12	0.217903069	7.39E-15	0.141617028	8.67E-06	0.192584399	1.41E-12	0.24171921	1.79E-12
0.054810621	0.097530818	0.116650685	4.17E-12	0.163145347	3.29E-07	0.108116293	1.13E-06	0.101021194	1.65E-05	0.0357368	0.196651907	0.106525342	1.01E-06	-0.012331676	0.443184136	0.285594032	2.04E-29	0.160645697	1.27E-09	0.040244396	0.043168738	0.20888305	5.80E-10	0.134390682	0.000191213	0.085718489	0.00646697	0.013146882	0.489079703	0.213378319	1.14E-16	0.137833413	0.003428259	0.133089212	1.94E-06	0.112086347	0.000527141	0.035321996	0.510116911	0.134759154	2.95E-12	0.218421528	6.36E-15	0.141598433	8.70E-06	0.191988851	1.65E-12	0.238001672	3.97E-12
0.056006767	0.090425002	0.116047644	5.38E-12	0.164636029	2.56E-07	0.108491546	1.04E-06	0.10127715	1.57E-05	0.033924305	0.220339366	0.107841833	7.43E-07	-0.013007237	0.418607379	0.284827341	2.91E-29	0.158690059	2.03E-09	0.041717703	0.036067721	0.20458847	1.31E-09	0.132849827	0.000226739	0.08246146	0.008811464	0.013014658	0.49346052	0.214534318	7.74E-17	0.133593435	0.004573625	0.13288443	2.01E-06	0.114536947	0.000395813	0.021570092	0.687579031	0.135865709	1.95E-12	0.21786392	7.47E-15	0.138676895	1.33E-05	0.192235509	1.55E-12	0.236259666	5.75E-12
0.052962796	0.109376118	0.115433506	6.96E-12	0.164665599	2.54E-07	0.109332637	8.57E-07	0.100050662	1.98E-05	0.03544536	0.200329598	0.105292148	1.35E-06	-0.013206362	0.411519225	0.283691545	4.94E-29	0.158434216	2.15E-09	0.042307773	0.033516717	0.20582315	1.04E-09	0.133574546	0.000209322	0.080056987	0.011001259	0.012522417	0.509952238	0.216808471	3.59E-17	0.140804035	0.002788156	0.132040146	2.34E-06	0.116421307	0.000316333	0.024729441	0.644754857	0.135281786	2.43E-12	0.219573108	4.55E-15	0.140902217	9.64E-06	0.191290004	2.00E-12	0.239393104	2.95E-12
0.053957402	0.102866503	0.115383353	7.11E-12	0.16708932	1.68E-07	0.108153093	1.12E-06	0.101172718	1.60E-05	0.031704153	0.252054183	0.10676495	9.57E-07	-0.013255905	0.409766785	0.280655891	2.00E-28	0.157674679	2.57E-09	0.041227603	0.038310573	0.204066189	1.45E-09	0.140944122	9.08E-05	0.083017903	0.008363804	0.012090003	0.524673877	0.216763988	3.64E-17	0.136034707	0.003877929	0.129803828	3.47E-06	0.115756617	0.00034249	0.024042322	0.653975365	0.13539462	2.33E-12	0.218478183	6.26E-15	0.142485472	7.63E-06	0.189338868	3.36E-12	0.236279368	5.72E-12
0.050145429	0.129588258	0.114356294	1.09E-11	0.167741975	1.50E-07	0.108165668	1.12E-06	0.100858025	1.70E-05	0.034514692	0.212409056	0.106206263	1.09E-06	-0.012078498	0.452602847	0.28235147	9.17E-29	0.159479514	1.68E-09	0.03985206	0.045247632	0.202528883	1.93E-09	0.14474943	5.80E-05	0.0795128	0.011559299	0.011138641	0.557811735	0.21993302	1.23E-17	0.146556104	0.001847949	0.128065769	4.69E-06	0.120966064	0.000181721	0.031108317	0.561886443	0.136757203	1.39E-12	0.218111912	6.96E-15	0.139082278	1.26E-05	0.19117655	2.06E-12	0.236619182	5.33E-12
0.048080666	0.146156332	0.114477175	1.04E-11	0.167712036	1.51E-07	0.107870465	1.20E-06	0.101743303	1.43E-05	0.033136076	0.231254717	0.106618264	9.91E-07	-0.012633986	0.432085686	0.280070839	2.61E-28	0.161318651	1.08E-09	0.040335789	0.042696231	0.206873873	8.52E-10	0.150088731	3.03E-05	0.082297944	0.008947016	0.010454679	0.582248026	0.220054763	1.18E-17	0.140358336	0.002876682	0.129057354	3.95E-06	0.119802503	0.000209819	0.033798298	0.528546483	0.13640121	1.59E-12	0.220481566	3.49E-15	0.144337818	5.78E-06	0.187879008	4.95E-12	0.231690509	1.49E-11
0.047770946	0.148775317	0.114884435	8.76E-12	0.164384331	2.67E-07	0.106520478	1.63E-06	0.102267979	1.29E-05	0.033629251	0.224381209	0.106326913	1.06E-06	-0.012915638	0.421891974	0.278295507	5.86E-28	0.159448597	1.69E-09	0.040928456	0.039736967	0.203705555	1.55E-09	0.154669779	1.71E-05	0.08434273	0.0073787	0.011255629	0.553682537	0.219263022	1.55E-17	0.142750955	0.002429807	0.129047559	3.96E-06	0.121768165	0.000164452	0.031447818	0.557623408	0.135649899	2.11E-12	0.221492535	2.59E-15	0.140722175	9.90E-06	0.189864996	2.92E-12	0.232791254	1.19E-11
0.051086697	0.122536065	0.115441421	6.94E-12	0.168086998	1.42E-07	0.106089373	1.80E-06	0.102345797	1.27E-05	0.030884178	0.264534856	0.106148343	1.11E-06	-0.013222326	0.410954055	0.280586653	2.06E-28	0.160708971	1.25E-09	0.039618998	0.046522048	0.201175113	2.49E-09	0.149504075	3.26E-05	0.087281549	0.005554924	0.011566308	0.542789986	0.217975527	2.41E-17	0.145611677	0.001979053	0.131369999	2.63E-06	0.118498953	0.000246115	0.031083127	0.562203368	0.135525459	2.22E-12	0.22072369	3.25E-15	0.14483092	5.37E-06	0.186637374	6.86E-12	0.230770145	1.80E-11
0.045817793	0.166121702	0.116080849	5.31E-12	0.170834192	8.78E-08	0.106416173	1.67E-06	0.104014608	9.14E-06	0.029493939	0.286654309	0.106257409	1.08E-06	-0.012622073	0.43251997	0.278709814	4.85E-28	0.160177174	1.42E-09	0.03899091	0.050107662	0.200890411	2.62E-09	0.148126004	3.86E-05	0.085366359	0.006690148	0.011569097	0.54269269	0.219741802	1.31E-17	0.149143865	0.001528405	0.127947988	4.78E-06	0.122054203	0.000158676	0.030404404	0.570774941	0.137285709	1.14E-12	0.222731788	1.80E-15	0.141418033	8.93E-06	0.184004142	1.36E-11	0.234126709	8.99E-12
0.047129748	0.15431076	0.116124737	5.21E-12	0.170319097	9.61E-08	0.106155779	1.77E-06	0.105646829	6.59E-06	0.027150231	0.326696731	0.10723937	8.56E-07	-0.012463508	0.438324403	0.28045745	2.19E-28	0.162549011	8.07E-10	0.03835605	0.053964377	0.201246135	2.45E-09	0.154616221	1.72E-05	0.083260858	0.0081748	0.011460504	0.546487496	0.216793346	3.60E-17	0.142277946	0.002512778	0.127644014	5.04E-06	0.124468366	0.000116979	0.027036539	0.614198088	0.135517626	2.22E-12	0.221532596	2.56E-15	0.141385382	8.98E-06	0.181317781	2.71E-11	0.23409389	9.05E-12
0.047532312	0.150817484	0.115739691	6.12E-12	0.168934573	1.22E-07	0.105603081	2.00E-06	0.104308848	8.62E-06	0.028886035	0.296707697	0.106634912	9.87E-07	-0.012244939	0.446398239	0.28097335	1.73E-28	0.163293095	6.74E-10	0.037060262	0.062606951	0.202887882	1.81E-09	0.152509533	2.25E-05	0.079597639	0.011470682	0.011695664	0.538286369	0.219118264	1.63E-17	0.138347518	0.003308729	0.128577625	4.29E-06	0.128813475	6.66E-05	0.016395565	0.759866428	0.13522234	2.48E-12	0.223599881	1.39E-15	0.139802435	1.13E-05	0.181351532	2.69E-11	0.234370836	8.54E-12
0.043654688	0.187057785	0.115590368	6.52E-12	0.167772613	1.50E-07	0.103328193	3.32E-06	0.103049726	1.11E-05	0.028188787	0.308525376	0.106517855	1.01E-06	-0.011189746	0.486545645	0.281738711	1.22E-28	0.161883163	9.47E-10	0.035583685	0.073818156	0.202107317	2.09E-09	0.151043729	2.70E-05	0.076326527	0.015358141	0.011142501	0.557675276	0.218412204	2.07E-17	0.145112684	0.002051708	0.128590308	4.28E-06	0.129883229	5.79E-05	0.007682443	0.88612172	0.135471465	2.26E-12	0.224494065	1.07E-15	0.143240875	6.82E-06	0.179583903	4.20E-11	0.238920397	3.27E-12
0.045768559	0.166577792	0.115087154	8.05E-12	0.16475043	2.51E-07	0.102201544	4.24E-06	0.104217731	8.78E-06	0.025700792	0.353194383	0.10612545	1.11E-06	-0.01222431	0.447164643	0.280722119	1.94E-28	0.161988872	9.24E-10	0.03513074	0.07756906	0.199865416	3.17E-09	0.146834144	4.52E-05	0.079770599	0.011291884	0.0123902	0.51443055	0.215984154	4.74E-17	0.138432628	0.00328931	0.130162917	3.26E-06	0.127197877	8.23E-05	0.012658811	0.813442818	0.135626537	2.13E-12	0.222693141	1.82E-15	0.139749744	1.14E-05	0.178600745	5.38E-11	0.238591829	3.51E-12
0.047236157	0.153381471	0.115678241	6.28E-12	0.160158537	5.40E-07	0.102007313	4.42E-06	0.104863913	7.71E-06	0.02812784	0.309572934	0.106145937	1.11E-06	-0.011903509	0.459178337	0.283231701	6.11E-29	0.163497718	6.42E-10	0.035194546	0.07703147	0.199111512	3.64E-09	0.145188763	5.50E-05	0.078059166	0.013174762	0.012783827	0.501158395	0.213986759	9.30E-17	0.147217361	0.001760941	0.132660719	2.10E-06	0.128046535	7.37E-05	0.021066857	0.694497863	0.135825128	1.98E-12	0.22130252	2.74E-15	0.141197168	9.23E-06	0.178872585	5.02E-11	0.237419273	4.50E-12
0.041248938	0.212557885	0.115786473	6.01E-12	0.160131473	5.43E-07	0.100648177	5.93E-06	0.104060111	9.06E-06	0.030745936	0.266680231	0.104748571	1.53E-06	-0.011439535	0.476869151	0.282909526	7.09E-29	0.166737358	2.90E-10	0.032870731	0.098664646	0.197534495	4.85E-09	0.14770448	4.06E-05	0.078422625	0.012753178	0.012540959	0.509325827	0.214284227	8.42E-17	0.145117324	0.002051021	0.129744402	3.50E-06	0.132915678	3.85E-05	0.028053924	0.600928115	0.13440684	3.36E-12	0.220567613	3.40E-15	0.138890547	1.29E-05	0.175601509	1.13E-10	0.231524808	1.54E-11
0.040744195	0.21821205	0.115573535	6.57E-12	0.162093634	3.92E-07	0.10163472	4.80E-06	0.104273877	8.68E-06	0.031555456	0.254286482	0.106809286	9.48E-07	-0.01241421	0.440138099	0.282433938	8.83E-29	0.167275182	2.54E-10	0.034285392	0.084983884	0.198398814	4.14E-09	0.149642056	3.21E-05	0.083619706	0.007902617	0.013333311	0.482938739	0.214725042	7.26E-17	0.140967229	0.002756368	0.132127135	2.30E-06	0.131718635	4.53E-05	0.033541083	0.531690545	0.135410401	2.31E-12	0.220570616	3.40E-15	0.136356142	1.86E-05	0.175622677	1.13E-10	0.236904404	5.01E-12
0.038093091	0.249683151	0.114216501	1.16E-11	0.16354033	3.08E-07	0.101190266	5.28E-06	0.104529384	8.25E-06	0.032921109	0.234297044	0.106027407	1.14E-06	-0.012726895	0.428707391	0.280954813	1.74E-28	0.168453991	1.89E-10	0.03352563	0.092127312	0.201077169	2.53E-09	0.143209002	6.96E-05	0.082145757	0.009074844	0.01293771	0.496019559	0.213962671	9.38E-17	0.13907758	0.003145484	0.128495509	4.35E-06	0.134306201	3.19E-05	0.033147844	0.536515473	0.133598906	4.53E-12	0.218618317	6.01E-15	0.136144038	1.92E-05	0.17799246	6.26E-11	0.233670026	9.89E-12
0.032755874	0.322300004	0.112984212	1.92E-11	0.158845379	6.70E-07	0.099244803	7.99E-06	0.106058818	6.06E-06	0.033465675	0.22664466	0.107921076	7.29E-07	-0.013819706	0.390138201	0.279207585	3.87E-28	0.170722139	1.07E-10	0.031519208	0.113323543	0.20008621	3.04E-09	0.143975291	6.36E-05	0.081946089	0.009245021	0.011566033	0.542799588	0.209962566	3.54E-16	0.145406194	0.002008682	0.129814613	3.46E-06	0.134983937	2.91E-05	0.030649024	0.567678506	0.135677239	2.09E-12	0.218912009	5.52E-15	0.136349019	1.86E-05	0.177815592	6.54E-11	0.230923479	1.75E-11
0.029965418	0.365260298	0.11210301	2.75E-11	0.157202127	8.75E-07	0.098712395	8.94E-06	0.105352427	6.99E-06	0.030691656	0.267525847	0.107395608	8.25E-07	-0.013808793	0.390512624	0.277745803	7.51E-28	0.172233437	7.27E-11	0.029895435	0.133143905	0.199914529	3.14E-09	0.144252133	6.15E-05	0.084036089	0.007596976	0.011596735	0.541728947	0.210884801	2.61E-16	0.145012859	0.002066532	0.129720705	3.52E-06	0.137232781	2.13E-05	0.026062817	0.627017542	0.137109866	1.22E-12	0.217526146	8.24E-15	0.135567629	2.08E-05	0.178636987	5.33E-11	0.237095884	4.82E-12
0.033658482	0.309138822	0.112896026	1.99E-11	0.152988902	1.71E-06	0.098810018	8.76E-06	0.103885848	9.37E-06	0.03091343	0.264082424	0.109038218	5.58E-07	-0.01314466	0.413707959	0.278172748	6.19E-28	0.175087155	3.48E-11	0.027920388	0.160747829	0.199073118	3.66E-09	0.139186604	0.000111197	0.089083222	0.004648632	0.010547715	0.578894886	0.212749001	1.41E-16	0.142161284	0.002533635	0.127010593	5.62E-06	0.13971818	1.50E-05	0.029541516	0.581760966	0.136727589	1.41E-12	0.219788328	4.27E-15	0.132422541	3.23E-05	0.180438113	3.39E-11	0.236945774	4.97E-12
0.035555634	0.28264761	0.113336387	1.66E-11	0.150156139	2.67E-06	0.099317606	7.87E-06	0.104206969	8.79E-06	0.031172811	0.260093974	0.110212025	4.21E-07	-0.014086187	0.381063026	0.278328129	5.77E-28	0.1745031	4.05E-11	0.027189248	0.171995847	0.198655484	3.95E-09	0.138216308	0.000124264	0.088288171	0.005030664	0.010958436	0.564201405	0.21047454	2.99E-16	0.144736982	0.002108012	0.129751279	3.50E-06	0.137632964	2.01E-05	0.031935659	0.551525289	0.13635846	1.62E-12	0.22095943	3.03E-15	0.131153792	3.85E-05	0.18139918	2.65E-11	0.230605756	1.86E-11
0.03979442	0.229142386	0.112109356	2.75E-11	0.150671576	2.46E-06	0.099725784	7.22E-06	0.103401914	1.03E-05	0.035011329	0.205899209	0.109938153	4.50E-07	-0.015289236	0.341727023	0.279244281	3.81E-28	0.174832644	3.72E-11	0.027113876	0.173188054	0.196668169	5.67E-09	0.1436694	6.59E-05	0.090241521	0.004138902	0.011341365	0.550665936	0.210304107	3.16E-16	0.134983031	0.004164949	0.126213034	6.44E-06	0.138276428	1.84E-05	0.027556847	0.607395512	0.136974271	1.28E-12	0.218597257	6.04E-15	0.134765291	2.33E-05	0.182301558	2.11E-11	0.231250843	1.63E-11
0.038343301	0.246584255	0.112198657	2.65E-11	0.152845314	1.75E-06	0.099490479	7.59E-06	0.103814599	9.51E-06	0.034659256	0.210498998	0.108934024	5.72E-07	-0.01585703	0.324098312	0.279476794	3.42E-28	0.175427634	3.19E-11	0.027691292	0.164210897	0.198718384	3.91E-09	0.139817369	0.000103409	0.088802833	0.004780261	0.012641591	0.50593324	0.210872001	2.62E-16	0.135009412	0.004157521	0.124837047	8.12E-06	0.142305496	1.03E-05	0.028484948	0.595345329	0.135524178	2.22E-12	0.217918745	7.36E-15	0.132397565	3.24E-05	0.183821112	1.43E-11	0.226502742	4.29E-11
0.042328447	0.200821405	0.111516922	3.49E-11	0.152754099	1.78E-06	0.099464624	7.63E-06	0.105637079	6.60E-06	0.035324307	0.20187182	0.110714259	3.72E-07	-0.016053513	0.31813836	0.279933609	2.78E-28	0.177709095	1.75E-11	0.029079146	0.14407188	0.204817142	1.26E-09	0.143024672	7.11E-05	0.086445799	0.006027053	0.012159538	0.522291951	0.208990032	4.86E-16	0.137488069	0.003510738	0.123529929	1.01E-05	0.13799796	1.91E-05	0.021292445	0.691393141	0.13545001	2.28E-12	0.216460377	1.12E-14	0.132642626	3.14E-05	0.18526259	9.82E-12	0.224133004	6.90E-11
0.042857189	0.195248257	0.111909786	2.98E-11	0.156133307	1.04E-06	0.098740094	8.89E-06	0.104276928	8.67E-06	0.038011198	0.169634363	0.111454875	3.11E-07	-0.017210366	0.284511192	0.283166107	6.30E-29	0.178448921	1.44E-11	0.027353014	0.169426645	0.202282043	2.02E-09	0.14402407	6.32E-05	0.085520109	0.006591866	0.010901406	0.566230869	0.207828346	7.10E-16	0.14351217	0.002301513	0.123098935	1.09E-05	0.143414972	8.81E-06	0.021344504	0.690677398	0.134109797	3.75E-12	0.220353672	3.62E-15	0.132297926	3.29E-05	0.185961635	8.19E-12	0.224013059	7.07E-11
0.037855773	0.252647387	0.111571716	3.41E-11	0.156153421	1.04E-06	0.098806818	8.76E-06	0.105782286	6.41E-06	0.039581106	0.152675279	0.111306086	3.22E-07	-0.016556548	0.303208914	0.283401447	5.65E-29	0.177723652	1.74E-11	0.026311413	0.186265978	0.200354604	2.89E-09	0.142889334	7.23E-05	0.087108447	0.005649883	0.009347801	0.622818536	0.210326624	3.14E-16	0.143731971	0.002265637	0.124867855	8.08E-06	0.145010439	6.97E-06	0.01726349	0.747574705	0.13365415	4.44E-12	0.218885862	5.56E-15	0.132985727	2.99E-05	0.184797644	1.11E-11	0.225315537	5.45E-11
0.037983345	0.25105091	0.110643892	4.96E-11	0.158603876	6.97E-07	0.099793706	7.11E-06	0.105566095	6.69E-06	0.041477695	0.133943507	0.111087179	3.40E-07	-0.017817679	0.26785646	0.283829391	4.63E-29	0.176401747	2.47E-11	0.026302863	0.186409141	0.201226056	2.46E-09	0.143751633	6.53E-05	0.09138627	0.003685431	0.008351537	0.66034518	0.209870067	3.65E-16	0.149634108	0.001473912	0.124102729	9.19E-06	0.143868784	8.25E-06	0.009390025	0.861042923	0.134600638	3.13E-12	0.218412719	6.38E-15	0.132159141	3.35E-05	0.184234515	1.28E-11	0.2203534	1.45E-10
0.034423352	0.298267568	0.109323287	8.41E-11	0.157990655	7.70E-07	0.100162414	6.58E-06	0.105770369	6.42E-06	0.04028155	0.14553801	0.112804128	2.23E-07	-0.017848945	0.267017543	0.282826992	7.37E-29	0.175177525	3.40E-11	0.02520425	0.205487353	0.198878481	3.79E-09	0.147744662	4.04E-05	0.092849094	0.003171723	0.006734174	0.723089385	0.210299776	3.17E-16	0.151380449	0.001293974	0.12293935	1.12E-05	0.13821462	1.85E-05	0.015414565	0.773832429	0.134269587	3.54E-12	0.218484225	6.25E-15	0.133023787	2.97E-05	0.184623477	1.16E-11	0.217239917	2.66E-10
0.035451825	0.284056178	0.108345239	1.24E-10	0.158097657	7.57E-07	0.10097458	5.53E-06	0.105230639	7.16E-06	0.041390197	0.134766683	0.113660901	1.80E-07	-0.018199015	0.257747927	0.28284161	7.32E-29	0.17539292	3.22E-11	0.026685512	0.180081182	0.202685768	1.88E-09	0.150887139	2.75E-05	0.092353449	0.003337984	0.007145509	0.706934189	0.211124375	2.41E-16	0.152402694	0.001198255	0.12230802	1.24E-05	0.143033575	9.31E-06	0.015408408	0.773920326	0.133195165	5.26E-12	0.219066951	5.27E-15	0.131027744	3.92E-05	0.185725056	8.71E-12	0.223087009	8.49E-11
0.035955488	0.277266273	0.108812609	1.03E-10	0.157450488	8.41E-07	0.103386898	3.27E-06	0.104056148	9.06E-06	0.043659893	0.114645037	0.116192866	9.52E-08	-0.018934356	0.239009454	0.284416333	3.53E-29	0.173883992	4.76E-11	0.026025461	0.191098258	0.201947809	2.15E-09	0.150835209	2.77E-05	0.092680428	0.003227435	0.006242123	0.742577434	0.209793284	3.74E-16	0.155272033	0.00096332	0.124625639	8.42E-06	0.141204145	1.21E-05	0.017303794	0.747005441	0.1339863	3.93E-12	0.218503152	6.21E-15	0.134714353	2.35E-05	0.183470314	1.56E-11	0.225528008	5.22E-11
0.03782023	0.253093434	0.108611892	1.11E-10	0.158170579	7.48E-07	0.103255994	3.37E-06	0.102781392	1.17E-05	0.042682394	0.123000771	0.116216121	9.46E-08	-0.019556314	0.223927353	0.283883868	4.52E-29	0.174812461	3.74E-11	0.02649245	0.183253667	0.201222079	2.46E-09	0.149368845	3.32E-05	0.095072552	0.002514748	0.006839146	0.718954511	0.210742344	2.74E-16	0.161555441	0.000589597	0.122684948	1.16E-05	0.145852053	6.16E-06	0.025703164	0.631781307	0.135398149	2.32E-12	0.219511155	4.63E-15	0.132587557	3.16E-05	0.185242651	9.88E-12	0.224087406	6.96E-11
0.038434767	0.245458181	0.108814854	1.03E-10	0.158326538	7.29E-07	0.101470549	4.97E-06	0.10296959	1.12E-05	0.043620491	0.114972989	0.118365467	5.44E-08	-0.018946126	0.238717539	0.28458763	3.26E-29	0.175395989	3.21E-11	0.027381991	0.168975066	0.204764417	1.27E-09	0.148450585	3.71E-05	0.096378843	0.002189323	0.00705452	0.710496737	0.208509989	5.69E-16	0.162279271	0.000556533	0.126432087	6.20E-06	0.145819458	6.19E-06	0.025430555	0.635402313	0.136527599	1.52E-12	0.218455119	6.30E-15	0.134761659	2.33E-05	0.18523523	9.90E-12	0.224871548	5.95E-11
0.034752935	0.293662687	0.108912557	9.89E-11	0.154037068	1.45E-06	0.101044133	5.45E-06	0.101621818	1.46E-05	0.045216662	0.102266202	0.118371452	5.43E-08	-0.019134307	0.234084588	0.283648394	5.04E-29	0.176748179	2.26E-11	0.026859752	0.177253173	0.202725592	1.86E-09	0.149259085	3.36E-05	0.09296292	0.003134621	0.006744419	0.722685457	0.209683984	3.88E-16	0.155751405	0.000928493	0.127302991	5.35E-06	0.148114054	4.40E-06	0.014850036	0.781902847	0.134967504	2.73E-12	0.218485869	6.24E-15	0.135146887	2.21E-05	0.18403992	1.35E-11	0.225395021	5.36E-11
0.033231372	0.31532179	0.107524446	1.71E-10	0.150082861	2.70E-06	0.102621487	3.87E-06	0.101310702	1.56E-05	0.043683321	0.114450386	0.117195921	7.36E-08	-0.01958335	0.223287555	0.281668913	1.26E-28	0.177294861	1.95E-11	0.027165277	0.172374342	0.20330084	1.67E-09	0.149944423	3.09E-05	0.089716237	0.004363434	0.00601092	0.751792528	0.209499358	4.12E-16	0.160810796	0.000625506	0.128928489	4.04E-06	0.148116481	4.39E-06	0.012615988	0.814062387	0.136286958	1.66E-12	0.217454212	8.41E-15	0.134711987	2.35E-05	0.184098822	1.33E-11	0.225478796	5.27E-11
0.037511779	0.256987376	0.108388449	1.22E-10	0.149336933	3.03E-06	0.100502707	6.12E-06	0.100594909	1.79E-05	0.045793751	0.097956833	0.117758774	6.37E-08	-0.019576352	0.223453038	0.27954507	3.32E-28	0.176633749	2.32E-11	0.026654864	0.180582057	0.202827923	1.83E-09	0.152900808	2.14E-05	0.086587	0.005944835	0.005198376	0.784451674	0.209054175	4.76E-16	0.161028741	0.000614791	0.129420931	3.71E-06	0.142844006	9.57E-06	0.019740199	0.712858285	0.135639129	2.12E-12	0.219956365	4.07E-15	0.132367364	3.26E-05	0.185368673	9.56E-12	0.226902655	3.96E-11
0.03435955	0.299164526	0.108202951	1.31E-10	0.151662568	2.11E-06	0.101750943	4.68E-06	0.101246723	1.57E-05	0.048423001	0.080124879	0.118432178	5.35E-08	-0.020807044	0.195683808	0.277446535	8.60E-28	0.18036438	8.64E-12	0.024741048	0.213942675	0.201460516	2.36E-09	0.157068768	1.26E-05	0.09012402	0.004188199	0.004988427	0.792954943	0.209056376	4.76E-16	0.166716513	0.000388653	0.125651711	7.08E-06	0.146158832	5.89E-06	0.033361117	0.533895959	0.135125224	2.57E-12	0.2204654	3.51E-15	0.134043197	2.58E-05	0.181967664	2.30E-11	0.231737935	1.48E-11
0.033692192	0.30865425	0.107068465	2.04E-10	0.152935474	1.73E-06	0.103188479	3.42E-06	0.102867715	1.15E-05	0.050409527	0.068478847	0.116738651	8.28E-08	-0.019989053	0.213843065	0.276481186	1.33E-27	0.183518204	3.68E-12	0.025720072	0.196360126	0.207133239	8.11E-10	0.15731189	1.22E-05	0.089500031	0.004459011	0.005790183	0.760623659	0.206955491	9.43E-16	0.167674197	0.000359246	0.126115049	6.55E-06	0.147413303	4.88E-06	0.027519342	0.607884732	0.135891647	1.93E-12	0.22221903	2.09E-15	0.135654664	2.06E-05	0.18062978	3.23E-11	0.233098503	1.11E-11
0.031739462	0.337551114	0.107524583	1.71E-10	0.156738549	9.43E-07	0.102640903	3.85E-06	0.102749376	1.17E-05	0.047138625	0.088475769	0.1155853	1.11E-07	-0.02007311	0.211922827	0.275826964	1.78E-27	0.183170702	4.05E-12	0.024446117	0.21945545	0.208706186	6.00E-10	0.154448871	1.76E-05	0.09271809	0.003214918	0.00770298	0.685249549	0.205461098	1.53E-15	0.158647789	0.000741636	0.124163719	9.09E-06	0.143987879	8.10E-06	0.035001247	0.513968459	0.135655518	2.11E-12	0.22212459	2.15E-15	0.134310268	2.48E-05	0.179964868	3.82E-11	0.231963449	1.41E-11
0.031898865	0.335129166	0.106832781	2.23E-10	0.157343882	8.55E-07	0.10301214	3.55E-06	0.10332546	1.05E-05	0.045822467	0.097746235	0.11524705	1.21E-07	-0.021093156	0.189606725	0.276985703	1.06E-27	0.183399494	3.80E-12	0.024908787	0.210852245	0.205377902	1.13E-09	0.155390253	1.56E-05	0.093056488	0.003104418	0.007833201	0.680220509	0.203567625	2.80E-15	0.149469058	0.001492056	0.124223696	9.00E-06	0.141701422	1.13E-05	0.028434289	0.596000264	0.134067143	3.81E-12	0.21975107	4.32E-15	0.135055913	2.24E-05	0.182090263	2.22E-11	0.231464181	1.56E-11
0.029549477	0.371956656	0.106619633	2.43E-10	0.152983758	1.72E-06	0.103397153	3.27E-06	0.100986529	1.66E-05	0.046171163	0.095217779	0.11665859	8.45E-08	-0.021620775	0.17876652	0.275298093	2.26E-27	0.183278354	3.93E-12	0.023853379	0.230841338	0.209074363	5.59E-10	0.155622348	1.52E-05	0.095098486	0.002507879	0.008395176	0.65868251	0.204104995	2.36E-15	0.147286563	0.001752055	0.123599771	9.99E-06	0.14649908	5.60E-06	0.036282284	0.4986763	0.133781826	4.24E-12	0.218234459	6.71E-15	0.135355691	2.14E-05	0.183781735	1.44E-11	0.232427943	1.28E-11
0.030207232	0.361402037	0.10685482	2.21E-10	0.150283412	2.62E-06	0.103583128	3.14E-06	0.09835855	2.74E-05	0.047494133	0.086097049	0.11756626	6.69E-08	-0.021138611	0.188654186	0.274209134	3.68E-27	0.18218762	5.28E-12	0.023704459	0.233766742	0.205855729	1.03E-09	0.157598077	1.18E-05	0.092977601	0.003129864	0.008561152	0.652374142	0.203479423	2.88E-15	0.14107461	0.002735632	0.126784164	5.84E-06	0.14477502	7.22E-06	0.041123747	0.44312485	0.132824348	6.03E-12	0.218465075	6.28E-15	0.136540456	1.81E-05	0.185185498	1.00E-11	0.231811204	1.45E-11
0.032900144	0.320172197	0.106723571	2.33E-10	0.150665378	2.47E-06	0.103653359	3.09E-06	0.095545303	4.63E-05	0.04747276	0.086238581	0.117274327	7.21E-08	-0.021617566	0.178831027	0.27391971	4.18E-27	0.180387351	8.59E-12	0.023233943	0.243181843	0.205612886	1.08E-09	0.156464489	1.36E-05	0.091516733	0.003636722	0.009745071	0.608116369	0.200941087	6.41E-15	0.146389861	0.001870434	0.126437582	6.20E-06	0.145694262	6.30E-06	0.039668901	0.459437407	0.133741379	4.30E-12	0.222513919	1.92E-15	0.135770167	2.02E-05	0.186571639	6.98E-12	0.232161651	1.35E-11
0.03278013	0.321941606	0.106256244	2.79E-10	0.150566922	2.50E-06	0.102204152	4.24E-06	0.097858353	3.01E-05	0.047376087	0.086881104	0.117968143	6.03E-08	-0.021094864	0.189570877	0.273379857	5.32E-27	0.180023229	9.46E-12	0.022027647	0.268526724	0.203719053	1.55E-09	0.151592207	2.52E-05	0.089951763	0.004261429	0.010566055	0.578234956	0.19896854	1.19E-14	0.154084739	0.001054835	0.128747269	4.17E-06	0.147300869	4.97E-06	0.040966171	0.444875601	0.133429697	4.82E-12	0.222681534	1.83E-15	0.134960783	2.27E-05	0.188188615	4.56E-12	0.228440646	2.90E-11
0.033684556	0.308763979	0.105686159	3.48E-10	0.15186705	2.05E-06	0.101260655	5.20E-06	0.098062236	2.90E-05	0.045690152	0.098719589	0.117549614	6.72E-08	-0.020297659	0.206854328	0.273276024	5.57E-27	0.17808875	1.58E-11	0.022380014	0.260942737	0.1997195	3.25E-09	0.155658365	1.51E-05	0.093619387	0.002928246	0.009420613	0.620112396	0.199111708	1.13E-14	0.157245864	0.000827242	0.12639446	6.24E-06	0.150446036	3.09E-06	0.048982378	0.360902495	0.132166031	7.67E-12	0.222398896	1.99E-15	0.13153462	3.65E-05	0.188930782	3.75E-12	0.226535444	4.26E-11
0.036298566	0.272704937	0.105502184	3.73E-10	0.148494027	3.45E-06	0.10333506	3.31E-06	0.097216226	3.39E-05	0.048224421	0.081372563	0.119772171	3.77E-08	-0.021002334	0.191520547	0.275153216	2.41E-27	0.177335885	1.93E-11	0.023748991	0.232889202	0.196926453	5.41E-09	0.161996824	6.61E-06	0.091591813	0.003608957	0.008237572	0.664695247	0.199033391	1.16E-14	0.159325485	0.000703263	0.126275068	6.37E-06	0.148102539	4.40E-06	0.039876856	0.457085384	0.133047295	5.55E-12	0.223177382	1.58E-15	0.131316633	3.77E-05	0.189552894	3.18E-12	0.227773891	3.32E-11
0.031691082	0.338288411	0.105426873	3.84E-10	0.151386391	2.20E-06	0.104830985	2.38E-06	0.098164416	2.84E-05	0.047353019	0.087034998	0.11790342	6.13E-08	-0.022364662	0.164275412	0.273399688	5.27E-27	0.178987427	1.25E-11	0.024276156	0.222678222	0.198577162	4.01E-09	0.16294448	5.82E-06	0.090395118	0.004075255	0.008640629	0.649362149	0.197646946	1.79E-14	0.162808225	0.000533469	0.128898214	4.06E-06	0.146633905	5.48E-06	0.053076826	0.322114313	0.13164935	9.26E-12	0.223129318	1.60E-15	0.128682846	5.39E-05	0.189318238	3.38E-12	0.233104126	1.11E-11
0.031663168	0.338714286	0.104713261	5.04E-10	0.153131053	1.68E-06	0.106786246	1.53E-06	0.099816677	2.08E-05	0.048071378	0.082344839	0.116411949	9.00E-08	-0.022047671	0.170338476	0.271442552	1.25E-26	0.179308066	1.15E-11	0.024506808	0.218312788	0.193517233	9.99E-09	0.164612743	4.65E-06	0.090013392	0.004235097	0.007446596	0.695191549	0.194454898	4.74E-14	0.153138323	0.001133455	0.12852237	4.33E-06	0.147717787	4.67E-06	0.052446243	0.327904789	0.130328689	1.49E-11	0.22687867	5.21E-16	0.131694136	3.58E-05	0.192892384	1.30E-12	0.23122852	1.64E-11
0.032148159	0.331363886	0.105515103	3.71E-10	0.157458481	8.40E-07	0.104378211	2.63E-06	0.100020356	2.00E-05	0.049706347	0.072431312	0.118893208	4.75E-08	-0.021605924	0.179065207	0.272160464	9.13E-27	0.17780795	1.71E-11	0.024280578	0.222593936	0.198580952	4.01E-09	0.160428175	8.13E-06	0.089760549	0.004344076	0.006744829	0.722669327	0.194614612	4.51E-14	0.149519832	0.001486452	0.126075634	6.59E-06	0.146003446	6.02E-06	0.063145434	0.238679786	0.131641834	9.28E-12	0.228188256	3.51E-16	0.127652162	6.19E-05	0.194696606	7.93E-13	0.231416702	1.58E-11
0.028558348	0.388216848	0.106116029	2.95E-10	0.156601173	9.64E-07	0.105583693	2.01E-06	0.099158572	2.35E-05	0.050985712	0.06537377	0.118450442	5.32E-08	-0.021416946	0.18289834	0.272075309	9.48E-27	0.178849651	1.29E-11	0.024967978	0.209769446	0.198789069	3.86E-09	0.160742103	7.80E-06	0.089842447	0.004308502	0.006014944	0.751631821	0.196319236	2.68E-14	0.154702381	0.001006273	0.126279087	6.37E-06	0.145397902	6.59E-06	0.057597819	0.282556496	0.132097033	7.86E-12	0.226961249	5.08E-16	0.12941143	4.88E-05	0.195880143	5.73E-13	0.229861726	2.17E-11
0.03238702	0.327781901	0.105680161	3.49E-10	0.158417622	7.18E-07	0.106766252	1.54E-06	0.101225264	1.58E-05	0.052847751	0.056122562	0.118004317	5.98E-08	-0.021715196	0.176876204	0.268984646	3.68E-26	0.178340459	1.48E-11	0.024057275	0.226878293	0.198694262	3.92E-09	0.167097489	3.32E-06	0.091074069	0.003804405	0.006030353	0.751016582	0.195283132	3.68E-14	0.157556475	0.000807523	0.126372315	6.27E-06	0.148695245	4.03E-06	0.06315523	0.2386068	0.132239386	7.47E-12	0.225734521	7.36E-16	0.127442596	6.37E-05	0.198384589	2.86E-13	0.231575807	1.53E-11
0.034921924	0.29132016	0.106269111	2.78E-10	0.157085142	8.92E-07	0.105254426	2.17E-06	0.1033141	1.05E-05	0.055044644	0.046634634	0.11769033	6.48E-08	-0.023021508	0.152231293	0.26887989	3.85E-26	0.181811542	5.85E-12	0.023545844	0.23691137	0.194001726	9.16E-09	0.165611767	4.07E-06	0.085773549	0.006432685	0.006118422	0.747503296	0.195502681	3.44E-14	0.155838901	0.000922263	0.126875032	5.75E-06	0.148028822	4.45E-06	0.051833573	0.333594782	0.133066786	5.51E-12	0.223909317	1.27E-15	0.126039576	7.67E-05	0.19598131	5.57E-13	0.235159851	7.24E-12
0.041021269	0.215095027	0.10482452	4.83E-10	0.156047402	1.05E-06	0.105473863	2.06E-06	0.10573652	6.47E-06	0.052356704	0.058449655	0.118073337	5.87E-08	-0.023028691	0.152103403	0.26872219	4.12E-26	0.180213645	8.99E-12	0.022637403	0.255497368	0.196592238	5.75E-09	0.167873096	2.99E-06	0.084670996	0.007151273	0.007813074	0.680996871	0.195058094	3.94E-14	0.156953813	0.000846188	0.124698662	8.31E-06	0.144297867	7.74E-06	0.067501015	0.207760262	0.133676087	4.41E-12	0.223779102	1.32E-15	0.125357876	8.40E-05	0.19286887	1.30E-12	0.231798002	1.46E-11
0.044792359	0.17581618	0.10348118	8.04E-10	0.15462409	1.32E-06	0.10567053	1.97E-06	0.104682773	8.00E-06	0.053148308	0.054736609	0.118550542	5.19E-08	-0.023260275	0.148023773	0.271376404	1.29E-26	0.177115055	2.05E-11	0.02265524	0.255122952	0.197577148	4.81E-09	0.162325409	6.32E-06	0.081406797	0.009718957	0.006998019	0.712712166	0.197013505	2.17E-14	0.15890736	0.000726715	0.12206769	1.29E-05	0.146586696	5.52E-06	0.061856	0.248424088	0.134366634	3.41E-12	0.22089329	3.09E-15	0.125939247	7.78E-05	0.191520332	1.88E-12	0.230526938	1.89E-11
0.044520954	0.17845119	0.102013646	1.39E-09	0.153429197	1.60E-06	0.105527589	2.04E-06	0.105957792	6.18E-06	0.055118828	0.046339362	0.119828697	3.72E-08	-0.022119131	0.168957251	0.267991247	5.67E-26	0.177624478	1.79E-11	0.022727561	0.25360878	0.201641076	2.28E-09	0.161351935	7.20E-06	0.083907088	0.007690516	0.005220954	0.783538763	0.194352652	4.89E-14	0.159342852	0.000702305	0.124183379	9.06E-06	0.146658209	5.46E-06	0.06085345	0.256189447	0.134052904	3.83E-12	0.217643285	7.97E-15	0.127162948	6.61E-05	0.192824653	1.32E-12	0.230631218	1.85E-11
0.043454025	0.189094382	0.102750816	1.06E-09	0.149484881	2.96E-06	0.105398876	2.10E-06	0.105601873	6.65E-06	0.052391774	0.058280843	0.120805749	2.87E-08	-0.022076766	0.169775088	0.266456069	1.10E-25	0.177462259	1.87E-11	0.022538093	0.25758897	0.206525281	9.10E-10	0.165928071	3.90E-06	0.083522	0.007975912	0.005334507	0.778951781	0.192815527	7.77E-14	0.154659693	0.001009561	0.124672165	8.35E-06	0.140741189	1.30E-05	0.074783641	0.162707146	0.135292068	2.42E-12	0.21492304	1.74E-14	0.126800638	6.94E-05	0.192140062	1.59E-12	0.232907732	1.16E-11
0.044304595	0.180572703	0.102794807	1.04E-09	0.15139608	2.20E-06	0.105799641	1.92E-06	0.103547542	1.00E-05	0.052587123	0.057347907	0.121267828	2.54E-08	-0.022173235	0.167917072	0.266233793	1.21E-25	0.175004432	3.56E-11	0.023880905	0.230303476	0.211794278	3.29E-10	0.160444916	8.11E-06	0.08160585	0.009541566	0.005790923	0.760593991	0.193535743	6.25E-14	0.155084447	0.000977274	0.124112207	9.17E-06	0.13891944	1.68E-05	0.069703716	0.193273859	0.135249861	2.46E-12	0.216585158	1.08E-14	0.126118209	7.59E-05	0.190976443	2.17E-12	0.23676331	5.17E-12
0.040811959	0.217446734	0.103174812	9.02E-10	0.150913324	2.37E-06	0.106432989	1.66E-06	0.100566474	1.80E-05	0.056251495	0.04202284	0.122151641	2.01E-08	-0.021579554	0.179596469	0.266024653	1.33E-25	0.174946819	3.61E-11	0.023345206	0.240931767	0.210097155	4.58E-10	0.159624214	9.03E-06	0.082291831	0.008952119	0.006326004	0.739243156	0.191408941	1.18E-13	0.161772192	0.000579509	0.119428721	1.98E-05	0.136982007	2.20E-05	0.060956448	0.255384015	0.135208549	2.49E-12	0.215474644	1.48E-14	0.123523018	0.000106704	0.187019538	6.21E-12	0.235643095	6.54E-12
0.037080627	0.262499585	0.101806851	1.50E-09	0.15361712	1.55E-06	0.107218513	1.39E-06	0.098953792	2.45E-05	0.053692765	0.052298566	0.12123407	2.56E-08	-0.022301888	0.165463004	0.266350372	1.15E-25	0.173589683	5.13E-11	0.023220108	0.243462671	0.208726388	5.97E-10	0.163595109	5.34E-06	0.081532446	0.009606644	0.006979595	0.713435072	0.188975439	2.43E-13	0.149816921	0.001454052	0.119787892	1.87E-05	0.140801541	1.28E-05	0.072443517	0.176303963	0.136164151	1.74E-12	0.213838506	2.36E-14	0.124522088	9.37E-05	0.185148365	1.01E-11	0.233724428	9.77E-12
0.042271208	0.201431602	0.101161934	1.90E-09	0.153272651	1.64E-06	0.105008689	2.29E-06	0.096930783	3.58E-05	0.054846584	0.047430716	0.122071675	2.05E-08	-0.022101975	0.169288077	0.266121335	1.27E-25	0.172341185	7.07E-11	0.025019718	0.208826255	0.209290098	5.36E-10	0.162176268	6.45E-06	0.07872439	0.01241226	0.006873794	0.717591534	0.186179957	5.50E-13	0.150767181	0.001354724	0.115601358	3.64E-05	0.139560907	1.53E-05	0.070135859	0.19052066	0.136860878	1.34E-12	0.214000054	2.26E-14	0.120171671	0.000163962	0.182287985	2.12E-11	0.230973928	1.73E-11
0.046954414	0.155851279	0.099577263	3.40E-09	0.154147237	1.43E-06	0.105246715	2.17E-06	0.096063998	4.21E-05	0.052874998	0.055995731	0.120806721	2.87E-08	-0.021837899	0.174441966	0.269118223	3.47E-26	0.172329105	7.10E-11	0.023518879	0.237448915	0.207053928	8.23E-10	0.163500354	5.41E-06	0.079361325	0.011719026	0.00778194	0.682198492	0.183379176	1.23E-12	0.157062785	0.000839072	0.114453984	4.35E-05	0.138739757	1.72E-05	0.076815052	0.151556071	0.136562968	1.50E-12	0.21492626	1.74E-14	0.117540403	0.000227982	0.180475582	3.35E-11	0.228369079	2.94E-11
0.048927477	0.13917553	0.099574796	3.40E-09	0.155080646	1.23E-06	0.106030146	1.82E-06	0.094787248	5.32E-05	0.051479566	0.062805533	0.119820294	3.72E-08	-0.021195818	0.187460398	0.26709086	8.37E-26	0.174703146	3.85E-11	0.0234932	0.237961627	0.205863757	1.03E-09	0.162601984	6.09E-06	0.075976592	0.015835849	0.008811784	0.642895242	0.18436323	9.29E-13	0.150763734	0.001355073	0.11193518	6.40E-05	0.142687469	9.79E-06	0.08548731	0.110371923	0.138500545	7.19E-13	0.217137437	9.22E-15	0.118945777	0.000191338	0.180487171	3.34E-11	0.233858515	9.50E-12
0.044961591	0.174187869	0.097942038	6.11E-09	0.154451348	1.36E-06	0.103935831	2.90E-06	0.094719565	5.38E-05	0.053679482	0.05235695	0.118691394	5.00E-08	-0.021658188	0.178015717	0.266760741	9.66E-26	0.173927641	4.70E-11	0.021538273	0.279308346	0.210245826	4.45E-10	0.16492149	4.46E-06	0.071324367	0.023540107	0.009818569	0.605413391	0.186426898	5.12E-13	0.155304513	0.000960923	0.114176061	4.54E-05	0.146461097	5.63E-06	0.090417777	0.09122488	0.13911427	5.68E-13	0.214580689	1.92E-14	0.122952902	0.000114882	0.179474919	4.32E-11	0.230929684	1.74E-11
0.04343088	0.18933033	0.098203149	5.57E-09	0.151979632	2.01E-06	0.104445957	2.59E-06	0.096884402	3.61E-05	0.052299678	0.058725022	0.11799782	5.99E-08	-0.021859388	0.174018252	0.26761095	6.68E-26	0.173397375	5.39E-11	0.020457685	0.304145338	0.209583369	5.06E-10	0.165312471	4.23E-06	0.07068415	0.024821136	0.008734456	0.645813713	0.185088168	7.54E-13	0.161903171	0.000573492	0.115249463	3.84E-05	0.148619018	4.07E-06	0.094808904	0.076501012	0.137673955	9.85E-13	0.214775605	1.81E-14	0.125990409	7.72E-05	0.179586812	4.20E-11	0.230657515	1.84E-11
0.040139064	0.225131988	0.097780037	6.47E-09	0.147937257	3.75E-06	0.103351374	3.30E-06	0.095421125	4.74E-05	0.053044178	0.055213522	0.119168612	4.42E-08	-0.021478529	0.181642614	0.269329952	3.16E-26	0.17368559	5.01E-11	0.020778064	0.296633242	0.210760564	4.03E-10	0.165680838	4.03E-06	0.070661877	0.024866767	0.008738654	0.645655123	0.183776841	1.10E-12	0.157765537	0.000794496	0.118132517	2.44E-05	0.146953619	5.23E-06	0.099389233	0.063261112	0.138739388	6.56E-13	0.215247911	1.58E-14	0.126740108	6.99E-05	0.183405499	1.59E-11	0.231215487	1.64E-11
0.046109396	0.163439564	0.096371536	1.07E-08	0.149703271	2.86E-06	0.105315491	2.14E-06	0.094223672	5.89E-05	0.056012078	0.042905766	0.118347894	5.47E-08	-0.021203044	0.187310008	0.26950536	2.93E-26	0.173326012	5.49E-11	0.02184337	0.272552601	0.208647618	6.06E-10	0.163038808	5.75E-06	0.070090741	0.026061904	0.007317762	0.700207431	0.181910611	1.87E-12	0.166234622	0.000404284	0.120238154	1.74E-05	0.148038693	4.45E-06	0.104536891	0.050693309	0.138217312	8.01E-13	0.216416681	1.13E-14	0.128210551	5.74E-05	0.183069289	1.73E-11	0.232773286	1.19E-11
0.046448769	0.160359235	0.095704695	1.34E-08	0.144851318	5.98E-06	0.104716597	2.44E-06	0.094338405	5.77E-05	0.054223757	0.050008854	0.116976608	7.79E-08	-0.019960989	0.214486937	0.270977097	1.54E-26	0.172834369	6.23E-11	0.021308872	0.284462286	0.208048005	6.80E-10	0.159921614	8.69E-06	0.075427296	0.01661204	0.007277658	0.70177151	0.181824834	1.91E-12	0.171686154	0.000257184	0.12122859	1.48E-05	0.151405303	2.67E-06	0.106190736	0.047127101	0.137684553	9.81E-13	0.219277015	4.96E-15	0.128176379	5.77E-05	0.18121121	2.78E-11	0.23449912	8.31E-12
0.045844931	0.1658707	0.095524998	1.43E-08	0.147767119	3.85E-06	0.10478665	2.40E-06	0.094570209	5.53E-05	0.050300494	0.069079845	0.117488871	6.83E-08	-0.018710986	0.244597022	0.268624289	4.30E-26	0.170243761	1.21E-10	0.021152911	0.288002776	0.208237807	6.56E-10	0.160434182	8.12E-06	0.074341106	0.018245624	0.007905995	0.677415416	0.18424202	9.61E-13	0.170906247	0.000274609	0.123136879	1.08E-05	0.153068443	2.06E-06	0.108132863	0.043209916	0.13826958	7.85E-13	0.218592499	6.05E-15	0.126004988	7.71E-05	0.182767733	1.87E-11	0.232038568	1.39E-11
0.042567699	0.198285401	0.094579126	1.99E-08	0.15292776	1.73E-06	0.102629422	3.86E-06	0.094999856	5.12E-05	0.049811776	0.071827089	0.118757862	4.92E-08	-0.018968295	0.238168405	0.267852575	6.02E-26	0.167855394	2.20E-10	0.021079339	0.289683214	0.201574237	2.31E-09	0.153052111	2.10E-05	0.073724639	0.019233882	0.0072618	0.702390295	0.184645246	8.56E-13	0.175158951	0.000191418	0.125420731	7.36E-06	0.154833902	1.57E-06	0.120110852	0.024629107	0.140130967	3.84E-13	0.2202244	3.76E-15	0.125067408	8.72E-05	0.180750191	3.13E-11	0.231901099	1.43E-11
0.044966031	0.174145297	0.094088475	2.35E-08	0.152109517	1.97E-06	0.102294449	4.16E-06	0.093662762	6.52E-05	0.049446427	0.073938708	0.118660222	5.04E-08	-0.017852172	0.266931074	0.265543112	1.63E-25	0.167132499	2.63E-10	0.020364488	0.306354074	0.202052194	2.11E-09	0.149971362	3.08E-05	0.069738758	0.026822881	0.007194113	0.705033768	0.188212304	3.04E-13	0.178644607	0.00014151	0.123874127	9.55E-06	0.154073602	1.76E-06	0.121025518	0.023548913	0.140242019	3.68E-13	0.22244688	1.96E-15	0.120547755	0.00015633	0.180087753	3.70E-11	0.226853707	4.00E-11
0.048177315	0.145346319	0.093312665	3.07E-08	0.153358102	1.62E-06	0.103485266	3.20E-06	0.09337189	6.87E-05	0.053122876	0.05485277	0.116960426	7.82E-08	-0.018348473	0.25385914	0.264897929	2.15E-25	0.169845291	1.33E-10	0.020947694	0.292706493	0.198486667	4.08E-09	0.150510389	2.88E-05	0.066374305	0.035115155	0.007875187	0.678602045	0.185325977	7.04E-13	0.189161364	5.49E-05	0.121166844	1.49E-05	0.153699012	1.87E-06	0.119738604	0.025080808	0.139843667	4.29E-13	0.224428433	1.09E-15	0.124510118	9.38E-05	0.18116839	2.81E-11	0.22839935	2.92E-11
0.047963525	0.147142696	0.092987197	3.42E-08	0.151576287	2.14E-06	0.102375263	4.08E-06	0.093284083	6.98E-05	0.053019654	0.055326339	0.117883209	6.17E-08	-0.019261259	0.230995262	0.264195973	2.91E-25	0.170336329	1.18E-10	0.021132856	0.288460183	0.199821495	3.19E-09	0.154982799	1.64E-05	0.066376602	0.035108824	0.008716793	0.646481082	0.18423059	9.65E-13	0.187487936	6.41E-05	0.124477834	8.63E-06	0.158825079	8.31E-07	0.124923766	0.019391684	0.141546154	2.21E-13	0.220645013	3.33E-15	0.126296934	7.42E-05	0.18000957	3.77E-11	0.234316603	8.64E-12
0.044325217	0.18036969	0.09286964	3.56E-08	0.15496445	1.25E-06	0.099941952	6.89E-06	0.094881602	5.23E-05	0.052083075	0.059780763	0.117763536	6.36E-08	-0.020433417	0.203832976	0.264075049	3.06E-25	0.170405294	1.16E-10	0.020662739	0.299322912	0.205619028	1.08E-09	0.15329032	2.04E-05	0.066992834	0.033444438	0.00868776	0.647578713	0.184735727	8.34E-13	0.186666799	6.91E-05	0.125047406	7.84E-06	0.15897799	8.11E-07	0.127972561	0.016600435	0.141691159	2.09E-13	0.222568906	1.89E-15	0.126331297	7.38E-05	0.18118866	2.80E-11	0.229480816	2.35E-11
0.046323515	0.161490965	0.092157985	4.53E-08	0.154391865	1.37E-06	0.100361991	6.30E-06	0.096848726	3.64E-05	0.05027729	0.069208303	0.117218379	7.32E-08	-0.020206972	0.208890613	0.26192166	7.64E-25	0.170518159	1.13E-10	0.020087843	0.312972908	0.203122297	1.73E-09	0.154597532	1.73E-05	0.062484688	0.047333476	0.009042211	0.63423144	0.185807885	6.13E-13	0.184466009	8.44E-05	0.125628091	7.11E-06	0.156832409	1.14E-06	0.133929369	0.01214393	0.142216752	1.70E-13	0.222028202	2.22E-15	0.129406289	4.89E-05	0.179026964	4.83E-11	0.227719679	3.36E-11
0.046019294	0.164264816	0.092949199	3.47E-08	0.158546755	7.03E-07	0.102186863	4.26E-06	0.098783679	2.53E-05	0.048790335	0.077857859	0.116863433	8.02E-08	-0.020531557	0.201668923	0.261060688	1.10E-24	0.168820504	1.73E-10	0.021588338	0.278192008	0.200508727	2.81E-09	0.151241088	2.63E-05	0.065705254	0.037001915	0.00855031	0.652785496	0.184926109	7.90E-13	0.184430878	8.46E-05	0.125545331	7.21E-06	0.15393267	1.80E-06	0.142214545	0.007707322	0.144371524	7.26E-14	0.22435818	1.11E-15	0.129647731	4.73E-05	0.176680419	8.67E-11	0.226504613	4.29E-11
0.047651401	0.149795697	0.093230447	3.15E-08	0.158707555	6.85E-07	0.101950144	4.48E-06	0.099317433	2.28E-05	0.047942044	0.083173812	0.116953367	7.83E-08	-0.021090259	0.189667559	0.261138761	1.06E-24	0.168816501	1.73E-10	0.023203346	0.243803188	0.205881214	1.03E-09	0.151458312	2.56E-05	0.062752434	0.046390891	0.008029402	0.672670198	0.184370002	9.27E-13	0.180539426	0.000119792	0.122029019	1.30E-05	0.151021674	2.83E-06	0.15160667	0.004474669	0.145309922	4.99E-14	0.225490753	7.91E-16	0.12560334	8.13E-05	0.176067437	1.01E-10	0.224850926	5.98E-11
0.047222121	0.153503806	0.092577594	3.93E-08	0.158111995	7.55E-07	0.102006732	4.42E-06	0.100149156	1.95E-05	0.046959145	0.089696619	0.118211905	5.66E-08	-0.020339256	0.205925132	0.258079489	3.83E-24	0.169237845	1.55E-10	0.02227193	0.263253109	0.206841442	8.57E-10	0.150977729	2.72E-05	0.063761266	0.042979897	0.008371825	0.659572009	0.186368589	5.21E-13	0.171989872	0.000250683	0.121380214	1.44E-05	0.154833597	1.57E-06	0.148412054	0.005402082	0.145361179	4.88E-14	0.22277693	1.78E-15	0.13058058	4.17E-05	0.17564349	1.12E-10	0.218850279	1.95E-10
0.047780767	0.148691725	0.09279957	3.65E-08	0.159475706	6.04E-07	0.100287493	6.40E-06	0.101488609	1.50E-05	0.044300294	0.109417261	0.116168402	9.58E-08	-0.020717856	0.197607044	0.257612317	4.65E-24	0.167381833	2.47E-10	0.023738075	0.233104089	0.205442706	1.12E-09	0.150572144	2.86E-05	0.065558985	0.037425693	0.008501542	0.654636954	0.18805442	3.19E-13	0.170959937	0.000273375	0.119712396	1.89E-05	0.153904775	1.81E-06	0.139723003	0.008858206	0.143610508	9.82E-14	0.221279977	2.76E-15	0.132475168	3.21E-05	0.175585332	1.14E-10	0.21464846	4.37E-10
0.053157929	0.108073982	0.092694316	3.78E-08	0.158298157	7.33E-07	0.099349409	7.82E-06	0.101740751	1.43E-05	0.045820601	0.097759913	0.115881177	1.03E-07	-0.021034578	0.190839487	0.256351429	7.84E-24	0.169530453	1.44E-10	0.023750942	0.232850814	0.206009982	1.00E-09	0.148905883	3.51E-05	0.065308039	0.03816235	0.007746502	0.683567187	0.187478005	3.77E-13	0.18197224	0.000105494	0.119739473	1.88E-05	0.152980154	2.09E-06	0.142818539	0.007449255	0.14248533	1.53E-13	0.224226818	1.15E-15	0.132935057	3.01E-05	0.177141907	7.74E-11	0.218808444	1.97E-10
0.048823056	0.14002222	0.090998736	6.67E-08	0.158901723	6.64E-07	0.098663772	9.03E-06	0.101703398	1.44E-05	0.043497338	0.116002773	0.115619013	1.10E-07	-0.020457215	0.203306681	0.255873329	9.55E-24	0.167927066	2.16E-10	0.023461653	0.238592583	0.20896953	5.70E-10	0.144844745	5.73E-05	0.064670729	0.040088723	0.007394631	0.697213105	0.188385741	2.89E-13	0.189540248	5.30E-05	0.11918132	2.06E-05	0.152358873	2.30E-06	0.145909316	0.006245653	0.142771598	1.37E-13	0.224327486	1.12E-15	0.132031572	3.41E-05	0.176581364	8.89E-11	0.217090431	2.74E-10
0.050286096	0.12851479	0.09041749	8.09E-08	0.159956496	5.58E-07	0.098463538	9.42E-06	0.10274557	1.17E-05	0.044878457	0.104860937	0.115139529	1.24E-07	-0.020530117	0.201700559	0.25554422	1.09E-23	0.165041531	4.40E-10	0.023911917	0.229698558	0.206680374	8.84E-10	0.141363377	8.64E-05	0.066615555	0.034455237	0.006895095	0.716754054	0.188623315	2.70E-13	0.188905637	5.63E-05	0.119542219	1.94E-05	0.150618329	3.01E-06	0.151990953	0.004373386	0.143803674	9.10E-14	0.226151592	6.49E-16	0.130193447	4.39E-05	0.176771502	8.48E-11	0.212718271	6.30E-10
0.046464786	0.160214947	0.089668914	1.03E-07	0.16079687	4.86E-07	0.098365677	9.61E-06	0.09983053	2.07E-05	0.044559739	0.107353679	0.114491666	1.46E-07	-0.019160716	0.233439522	0.253104422	2.97E-23	0.165086063	4.35E-10	0.024678244	0.215108156	0.209472412	5.17E-10	0.140577171	9.47E-05	0.062656457	0.046726941	0.006563787	0.729818114	0.191211359	1.25E-13	0.185936605	7.38E-05	0.120682177	1.62E-05	0.150940816	2.86E-06	0.145487809	0.006398808	0.142508519	1.52E-13	0.226377096	6.06E-16	0.127102533	6.66E-05	0.177904996	6.40E-11	0.212043451	7.16E-10
0.047886307	0.147795678	0.089168656	1.22E-07	0.163378002	3.16E-07	0.097132566	1.24E-05	0.098785461	2.53E-05	0.043987493	0.111946728	0.113226475	2.01E-07	-0.0190509	0.236130122	0.250945328	7.12E-23	0.163066127	7.12E-10	0.025483059	0.200516414	0.209691265	4.96E-10	0.140335357	9.74E-05	0.062350831	0.047810707	0.0075077	0.692817225	0.190799657	1.42E-13	0.181519779	0.000109826	0.119442242	1.98E-05	0.148422739	4.20E-06	0.153963587	0.003885318	0.142373119	1.60E-13	0.227606219	4.18E-16	0.127597464	6.24E-05	0.177695548	6.74E-11	0.210318505	9.89E-10
0.053082073	0.108578712	0.090064242	9.09E-08	0.16368264	3.00E-07	0.095904473	1.60E-05	0.098579097	2.63E-05	0.040496077	0.143403897	0.113035123	2.11E-07	-0.020483834	0.202719159	0.248811226	1.68E-22	0.160576753	1.30E-09	0.023642586	0.234989858	0.209978599	4.69E-10	0.140738006	9.30E-05	0.06716451	0.03299294	0.008340731	0.660757158	0.187372791	3.89E-13	0.192726827	3.94E-05	0.121743738	1.36E-05	0.149193201	3.74E-06	0.15405427	0.003864114	0.143319944	1.10E-13	0.224891781	9.47E-16	0.126051195	7.66E-05	0.17591129	1.05E-10	0.214175436	4.79E-10
0.049541958	0.134272543	0.091143737	6.36E-08	0.162230523	3.83E-07	0.094686297	2.05E-05	0.101092543	1.62E-05	0.043484944	0.116106811	0.113963466	1.67E-07	-0.021785889	0.175470693	0.248154462	2.18E-22	0.161469641	1.05E-09	0.023017724	0.247596599	0.215491561	1.59E-10	0.134352022	0.000192036	0.069004151	0.028472987	0.009327184	0.623585747	0.186169047	5.52E-13	0.205241675	1.17E-05	0.122960627	1.11E-05	0.153393856	1.96E-06	0.149295654	0.005129667	0.142694601	1.41E-13	0.223634799	1.38E-15	0.1253183	8.44E-05	0.173946505	1.70E-10	0.211581748	7.81E-10
0.050105663	0.129892976	0.092057081	4.69E-08	0.163728023	2.98E-07	0.093756841	2.47E-05	0.103345527	1.04E-05	0.04297558	0.120446167	0.112733096	2.27E-07	-0.021835345	0.174492381	0.244882119	7.94E-22	0.161905802	9.42E-10	0.022257896	0.263554127	0.218642011	8.45E-11	0.133121276	0.000220062	0.067082307	0.033208476	0.00852607	0.653705504	0.189867222	1.87E-13	0.200355154	1.89E-05	0.126426071	6.21E-06	0.154869839	1.56E-06	0.148352719	0.005420833	0.143575227	9.96E-14	0.223147494	1.59E-15	0.12362964	0.000105237	0.175429956	1.18E-10	0.211511375	7.91E-10
0.04637101	0.161061121	0.092999289	3.41E-08	0.15836302	7.25E-07	0.093625223	2.54E-05	0.105276498	7.10E-06	0.044527835	0.107605768	0.113522501	1.87E-07	-0.02096575	0.192295475	0.245194469	7.02E-22	0.159494301	1.67E-09	0.021585206	0.278261759	0.216977542	1.18E-10	0.136804676	0.000145874	0.069431502	0.027502745	0.007750676	0.683405919	0.189785586	1.92E-13	0.189320448	5.41E-05	0.122836185	1.13E-05	0.154559122	1.64E-06	0.14981792	0.004974526	0.142435568	1.56E-13	0.223147767	1.59E-15	0.119341619	0.000182061	0.177104835	7.81E-11	0.212107715	7.07E-10
0.049559902	0.134131397	0.091670546	5.33E-08	0.163235719	3.24E-07	0.093738587	2.48E-05	0.102603352	1.21E-05	0.04406756	0.111294917	0.112635683	2.32E-07	-0.021446902	0.182286714	0.242461681	2.04E-21	0.15783463	2.48E-09	0.020647398	0.299681933	0.216795806	1.22E-10	0.139105386	0.000112239	0.066648643	0.034365558	0.00676704	0.721793915	0.187963727	3.27E-13	0.19600806	2.88E-05	0.122577607	1.18E-05	0.15469107	1.60E-06	0.149382418	0.005103595	0.1424181	1.57E-13	0.219430908	4.74E-15	0.121682157	0.000135283	0.180284542	3.52E-11	0.212138885	7.03E-10
0.05119992	0.121708342	0.090301091	8.41E-08	0.162844403	3.46E-07	0.095524258	1.73E-05	0.104548513	8.21E-06	0.046725334	0.091307321	0.112543373	2.38E-07	-0.020952341	0.192580056	0.243775325	1.22E-21	0.15720131	2.87E-09	0.019019407	0.339412589	0.214823036	1.81E-10	0.132995737	0.000223126	0.067456342	0.032237394	0.005155055	0.786204163	0.18622881	5.42E-13	0.198063554	2.37E-05	0.124015229	9.32E-06	0.154345678	1.69E-06	0.154252429	0.003818144	0.142025029	1.84E-13	0.217140936	9.21E-15	0.124030879	9.99E-05	0.179576611	4.21E-11	0.214626876	4.39E-10
0.055446194	0.093701582	0.090726037	7.30E-08	0.162607252	3.60E-07	0.097507269	1.15E-05	0.106342236	5.72E-06	0.043672831	0.114537513	0.112906503	2.17E-07	-0.019815615	0.217844721	0.244417458	9.53E-22	0.159632845	1.62E-09	0.018569417	0.350964531	0.219975121	6.45E-11	0.137892448	0.000128938	0.068964931	0.028563489	0.004429068	0.815727716	0.188076028	3.17E-13	0.193215081	3.76E-05	0.126773643	5.85E-06	0.150198207	3.21E-06	0.159615599	0.00274738	0.142308864	1.64E-13	0.216445954	1.12E-14	0.11895863	0.00019103	0.177830511	6.52E-11	0.211734342	7.59E-10
0.055289689	0.094633142	0.089224657	1.20E-07	0.161095693	4.63E-07	0.097283056	1.20E-05	0.107734648	4.30E-06	0.046899158	0.090107673	0.112027149	2.70E-07	-0.019385529	0.227999362	0.242066059	2.38E-21	0.157369718	2.76E-09	0.018613037	0.349833974	0.217950672	9.71E-11	0.13612337	0.000157525	0.070357175	0.025498342	0.004943627	0.794772644	0.187685752	3.55E-13	0.190785343	4.72E-05	0.126919748	5.71E-06	0.14705957	5.15E-06	0.167272153	0.00168755	0.141922294	1.91E-13	0.212426266	3.52E-14	0.116948558	0.000245302	0.17892821	4.95E-11	0.214387114	4.60E-10
0.056409612	0.08812768	0.088863126	1.35E-07	0.160503871	5.10E-07	0.096193143	1.51E-05	0.109228106	3.16E-06	0.04667973	0.091624179	0.110650903	3.78E-07	-0.02020518	0.208930997	0.242974934	1.67E-21	0.157533087	2.66E-09	0.017194876	0.387770393	0.22267013	3.71E-11	0.135211037	0.000174498	0.069522874	0.027299033	0.004848282	0.798644855	0.185998938	5.80E-13	0.193561618	3.64E-05	0.126051012	6.62E-06	0.147603265	4.75E-06	0.178496689	0.000795376	0.141787926	2.01E-13	0.211692489	4.33E-14	0.115139605	0.000306185	0.177335161	7.37E-11	0.217578728	2.49E-10
0.055750274	0.09191261	0.089564537	1.07E-07	0.156823948	9.30E-07	0.095231608	1.84E-05	0.110101179	2.63E-06	0.046642776	0.091881575	0.112904262	2.17E-07	-0.021124297	0.188953766	0.242107937	2.34E-21	0.160203764	1.42E-09	0.017707928	0.373765845	0.228757948	1.04E-11	0.135822926	0.000162935	0.065879433	0.036502607	0.005256966	0.782083212	0.185306456	7.08E-13	0.184170113	8.66E-05	0.124155711	9.11E-06	0.149025821	3.83E-06	0.170079406	0.001404075	0.143823961	9.02E-14	0.21052316	6.00E-14	0.116359175	0.000263768	0.178182518	5.97E-11	0.223791022	7.38E-11
0.055789373	0.091684584	0.088712576	1.41E-07	0.155781322	1.10E-06	0.096915226	1.30E-05	0.111583687	1.92E-06	0.04588055	0.097321384	0.111690141	2.93E-07	-0.020691995	0.19816729	0.2417264	2.72E-21	0.159537984	1.66E-09	0.017802291	0.371224551	0.229099594	9.67E-12	0.136091518	0.00015809	0.062165498	0.048478123	0.006145596	0.746420302	0.185461602	6.77E-13	0.182213517	0.00010325	0.122957856	1.11E-05	0.149848635	3.38E-06	0.175479801	0.000977931	0.142779828	1.36E-13	0.209419489	8.16E-14	0.114524017	0.000329942	0.178433257	5.61E-11	0.223617574	7.64E-11
0.055839531	0.091392726	0.087798063	1.90E-07	0.152760952	1.78E-06	0.095955886	1.58E-05	0.110934664	2.21E-06	0.047501862	0.086045912	0.11166212	2.95E-07	-0.021623628	0.178709183	0.24199955	2.44E-21	0.15984688	1.54E-09	0.018207681	0.360429278	0.22979295	8.35E-12	0.130899782	0.000280581	0.058075808	0.065311828	0.007803489	0.681366739	0.182766247	1.46E-12	0.183773465	8.98E-05	0.125353343	7.45E-06	0.148698606	4.03E-06	0.180763204	0.00067954	0.141767293	2.03E-13	0.208355531	1.09E-13	0.117212771	0.000237423	0.175207914	1.25E-10	0.225486966	5.26E-11
0.055752546	0.091899351	0.087940953	1.81E-07	0.152802564	1.77E-06	0.098361789	9.62E-06	0.111088882	2.14E-06	0.047476969	0.086210696	0.112795685	2.23E-07	-0.021273578	0.185846678	0.241356639	3.13E-21	0.161512387	1.04E-09	0.016752776	0.400090976	0.228678282	1.06E-11	0.130909554	0.000280283	0.056456263	0.07319132	0.007735414	0.683995638	0.18026671	2.97E-12	0.185709646	7.54E-05	0.125354901	7.44E-06	0.149818286	3.40E-06	0.19086148	0.000329433	0.14218388	1.72E-13	0.205441803	2.43E-13	0.111711645	0.000462051	0.17137747	3.16E-10	0.220465153	1.42E-10
0.057055588	0.084542141	0.087580666	2.03E-07	0.153575384	1.56E-06	0.098460503	9.42E-06	0.112512677	1.58E-06	0.045837781	0.097634081	0.113710053	1.78E-07	-0.01982842	0.217547432	0.240939473	3.68E-21	0.160876662	1.21E-09	0.015789047	0.427750807	0.227048596	1.49E-11	0.13090021	0.000280568	0.056961955	0.070651659	0.007522966	0.692224522	0.179894161	3.29E-12	0.187581	6.35E-05	0.128423394	4.41E-06	0.155600848	1.39E-06	0.197625198	0.000198621	0.1423043	1.65E-13	0.203071801	4.60E-13	0.111797267	0.000457389	0.170980194	3.48E-10	0.219797975	1.62E-10
0.052854099	0.110106815	0.086997203	2.45E-07	0.152925115	1.73E-06	0.097312753	1.20E-05	0.112328957	1.64E-06	0.045970708	0.096664842	0.116110035	9.72E-08	-0.019769049	0.218928211	0.242709616	1.85E-21	0.159673182	1.61E-09	0.015426843	0.438427411	0.225381812	2.12E-11	0.129079495	0.000341425	0.057238114	0.069295499	0.008726858	0.646100736	0.180527041	2.76E-12	0.187013337	6.69E-05	0.126940762	5.69E-06	0.157121891	1.09E-06	0.202876413	0.00013253	0.142027532	1.83E-13	0.204219474	3.38E-13	0.113891145	0.000356153	0.171793612	2.86E-10	0.219904877	1.59E-10
0.049209877	0.136905414	0.087163658	2.32E-07	0.152766347	1.78E-06	0.095646294	1.69E-05	0.11090799	2.22E-06	0.047515529	0.085955544	0.117248905	7.26E-08	-0.019638714	0.221981417	0.241826973	2.61E-21	0.160933991	1.19E-09	0.015496196	0.436371334	0.220824971	5.42E-11	0.12496584	0.000527101	0.058540293	0.063185486	0.00978682	0.606580321	0.18031481	2.93E-12	0.185048918	8.00E-05	0.126692336	5.93E-06	0.156820602	1.14E-06	0.215002462	5.00E-05	0.141904835	1.92E-13	0.204140604	3.45E-13	0.109711945	0.000584355	0.169439896	5.02E-10	0.21868702	2.01E-10
0.046566105	0.159304492	0.087481914	2.10E-07	0.153290542	1.64E-06	0.096508774	1.41E-05	0.112343938	1.63E-06	0.048843642	0.077533245	0.116585726	8.61E-08	-0.020188543	0.2093062	0.238375282	9.83E-21	0.160430638	1.34E-09	0.01418703	0.476110458	0.22613228	1.81E-11	0.123632784	0.000605085	0.061629775	0.050451429	0.009404412	0.620714088	0.177653827	6.13E-12	0.18987101	5.14E-05	0.129003651	3.99E-06	0.158458328	8.82E-07	0.219987506	3.30E-05	0.14130087	2.44E-13	0.204230832	3.37E-13	0.111643992	0.000465765	0.169588841	4.84E-10	0.218372023	2.14E-10
0.047196228	0.153729682	0.08724882	2.26E-07	0.147974733	3.73E-06	0.095800956	1.63E-05	0.110401509	2.47E-06	0.049830096	0.071722518	0.1146786	1.40E-07	-0.020000948	0.213570556	0.23807145	1.10E-20	0.159918974	1.51E-09	0.014686593	0.460717109	0.224296045	2.65E-11	0.128893189	0.000348303	0.058771367	0.062149135	0.008886845	0.640067639	0.175708553	1.05E-11	0.18847346	5.85E-05	0.125745948	6.97E-06	0.154423076	1.67E-06	0.209847247	7.62E-05	0.140233187	3.69E-13	0.206441718	1.85E-13	0.112065093	0.000443088	0.17040687	3.99E-10	0.218012824	2.29E-10
0.044750181	0.176223758	0.086537571	2.84E-07	0.146406949	4.73E-06	0.09731191	1.20E-05	0.108409911	3.74E-06	0.048741424	0.07815667	0.113847845	1.72E-07	-0.020387987	0.204840436	0.23737739	1.44E-20	0.161093276	1.14E-09	0.015225193	0.444437109	0.224339341	2.63E-11	0.124192049	0.000571147	0.05727228	0.069129212	0.010666134	0.574640083	0.177794943	5.90E-12	0.185508007	7.68E-05	0.127939482	4.79E-06	0.149337078	3.66E-06	0.210291705	7.35E-05	0.141110496	2.62E-13	0.206378816	1.88E-13	0.109625006	0.0005903	0.170644826	3.77E-10	0.213000143	5.98E-10
0.046575104	0.159223812	0.086593482	2.79E-07	0.147415456	4.06E-06	0.097875499	1.06E-05	0.108824154	3.43E-06	0.051764326	0.061362933	0.112313127	2.52E-07	-0.019548942	0.224102061	0.236108169	2.32E-20	0.16070935	1.25E-09	0.016909079	0.395708429	0.223889053	2.89E-11	0.126183584	0.000464136	0.053336804	0.09055169	0.010940457	0.564840813	0.178731728	4.55E-12	0.186563395	6.97E-05	0.127736932	4.96E-06	0.146383407	5.69E-06	0.213687559	5.58E-05	0.142228414	1.69E-13	0.205648791	2.30E-13	0.108719666	0.000655643	0.170470786	3.93E-10	0.218035908	2.28E-10
0.041616029	0.208512594	0.085703975	3.69E-07	0.143152297	7.70E-06	0.096793967	1.33E-05	0.10944241	3.02E-06	0.052328101	0.058587637	0.111546651	3.04E-07	-0.019236396	0.231597999	0.236362281	2.11E-20	0.160079351	1.46E-09	0.018164781	0.361562272	0.223546902	3.10E-11	0.125041425	0.000522973	0.054053705	0.086294516	0.010909796	0.565932106	0.180440917	2.82E-12	0.185302922	7.82E-05	0.127484733	5.18E-06	0.143479994	8.73E-06	0.219528058	3.43E-05	0.140591083	3.21E-13	0.201921213	6.26E-13	0.105678591	0.000927549	0.170004693	4.39E-10	0.219699593	1.65E-10
0.038783859	0.24119347	0.084366072	5.59E-07	0.144486756	6.31E-06	0.098003668	1.04E-05	0.108272033	3.85E-06	0.053436039	0.053436626	0.108918314	5.74E-07	-0.020049264	0.212466309	0.236970775	1.68E-20	0.158057506	2.35E-09	0.018481361	0.353253882	0.223064688	3.42E-11	0.125414918	0.000503009	0.058082855	0.065279132	0.010747514	0.571724664	0.177565573	6.28E-12	0.192510606	4.02E-05	0.127181555	5.46E-06	0.140642785	1.31E-05	0.215245527	4.90E-05	0.141375662	2.37E-13	0.201381911	7.23E-13	0.102290143	0.001351213	0.169009156	5.56E-10	0.222858335	8.89E-11
0.038177436	0.248635497	0.082970131	8.58E-07	0.142773326	8.14E-06	0.098239028	9.87E-06	0.108068051	4.02E-06	0.052729332	0.056676587	0.108685069	6.07E-07	-0.019532114	0.224501185	0.237811817	1.22E-20	0.157286264	2.81E-09	0.018955807	0.341030331	0.218817026	8.15E-11	0.125605176	0.000493115	0.059739542	0.05795848	0.010718964	0.572746663	0.179640984	3.53E-12	0.182476668	0.000100854	0.128078019	4.68E-06	0.139994843	1.44E-05	0.213879965	5.49E-05	0.140002161	4.04E-13	0.201636541	6.76E-13	0.105127696	0.000986784	0.167907622	7.21E-10	0.220130433	1.52E-10
0.042527112	0.198713955	0.082040017	1.14E-06	0.14116914	1.03E-05	0.100205772	6.52E-06	0.109283976	3.12E-06	0.056667518	0.040525152	0.110567657	3.86E-07	-0.019555834	0.223938729	0.235132792	3.35E-20	0.155475265	4.28E-09	0.019932199	0.316737803	0.212296899	2.99E-10	0.118743095	0.000992279	0.061419158	0.051245416	0.011689489	0.538500933	0.183216995	1.29E-12	0.190983402	4.64E-05	0.128672681	4.22E-06	0.143163885	9.14E-06	0.221658268	2.86E-05	0.140108104	3.87E-13	0.201515979	6.98E-13	0.106505164	0.000844817	0.166048328	1.11E-09	0.223357645	8.05E-11
0.04069666	0.218750043	0.082620171	9.55E-07	0.136286813	2.07E-05	0.102635637	3.86E-06	0.110258515	2.54E-06	0.056256972	0.042002825	0.111551718	3.04E-07	-0.019338853	0.229121366	0.236687092	1.86E-20	0.159297726	1.75E-09	0.018664093	0.348513597	0.208298952	6.48E-10	0.12228256	0.000694891	0.06196986	0.049191109	0.012417263	0.513512236	0.185031686	7.66E-13	0.189379706	5.38E-05	0.127226793	5.42E-06	0.139213996	1.61E-05	0.222813356	2.59E-05	0.138822869	6.35E-13	0.202405771	5.50E-13	0.104903992	0.001011822	0.165778998	1.18E-09	0.222324482	9.88E-11
0.042432294	0.199717762	0.082340981	1.04E-06	0.131683181	3.93E-05	0.100944242	5.56E-06	0.110985636	2.18E-06	0.058661701	0.033958712	0.112435191	2.44E-07	-0.018824407	0.241748461	0.235776987	2.63E-20	0.161328799	1.08E-09	0.018512969	0.352431019	0.202210592	2.05E-09	0.122431621	0.000684401	0.0598745	0.057393395	0.012899098	0.497306353	0.186197833	5.47E-13	0.183506867	9.20E-05	0.126868289	5.76E-06	0.13628456	2.43E-05	0.228758688	1.55E-05	0.139805781	4.35E-13	0.202790094	4.96E-13	0.106176182	0.000876891	0.165897099	1.15E-09	0.22411549	6.92E-11
0.046277367	0.161909449	0.082265459	1.06E-06	0.131116346	4.24E-05	0.099903584	6.95E-06	0.111087475	2.14E-06	0.056828279	0.039958641	0.111752754	2.89E-07	-0.018624828	0.246776553	0.233062315	7.26E-20	0.163532429	6.36E-10	0.019215873	0.334446314	0.203606621	1.58E-09	0.122946405	0.000649296	0.063946907	0.042375858	0.012646575	0.505765524	0.186687946	4.75E-13	0.188735285	5.71E-05	0.129881216	3.42E-06	0.140150652	1.41E-05	0.228164211	1.63E-05	0.140272617	3.63E-13	0.203734209	3.85E-13	0.106788617	0.000818058	0.164580659	1.56E-09	0.217999337	2.30E-10
0.040349549	0.222707468	0.08291892	8.72E-07	0.132693732	3.42E-05	0.097651028	1.12E-05	0.112541382	1.57E-06	0.057284377	0.038387791	0.1129098	2.17E-07	-0.018953909	0.238524657	0.232868261	7.80E-20	0.164200378	5.41E-10	0.018647712	0.348936889	0.201638369	2.28E-09	0.127815749	0.000390686	0.067229829	0.032822528	0.011737499	0.536833894	0.186375306	5.20E-13	0.183043668	9.59E-05	0.129741004	3.51E-06	0.141673566	1.13E-05	0.227342467	1.75E-05	0.139889979	4.21E-13	0.205471462	2.41E-13	0.106984032	0.000800069	0.165888178	1.16E-09	0.217894951	2.35E-10
0.044580268	0.177872838	0.084102664	6.07E-07	0.132589817	3.47E-05	0.09875216	8.86E-06	0.111617513	1.91E-06	0.057587073	0.037374479	0.112331041	2.51E-07	-0.020102966	0.2112438	0.230940325	1.59E-19	0.163973504	5.71E-10	0.019407856	0.329638836	0.203421282	1.64E-09	0.132508053	0.000235415	0.065465608	0.037698379	0.011340952	0.550680422	0.184321622	9.40E-13	0.177875305	0.00015134	0.129602924	3.59E-06	0.139964896	1.45E-05	0.228832298	1.54E-05	0.138755773	6.52E-13	0.205617774	2.32E-13	0.103735201	0.001152451	0.168301587	6.57E-10	0.220154278	1.51E-10
0.044124413	0.18235371	0.084751335	4.97E-07	0.130273875	4.75E-05	0.099038365	8.35E-06	0.111679353	1.88E-06	0.059212386	0.032314126	0.113750092	1.76E-07	-0.019039432	0.236412342	0.229169926	3.04E-19	0.163050675	7.15E-10	0.02060352	0.300710356	0.20610718	9.85E-10	0.135350753	0.000171792	0.066329341	0.035239335	0.013104776	0.490472466	0.182455842	1.60E-12	0.185198324	7.90E-05	0.126592997	6.03E-06	0.144863127	7.13E-06	0.224614701	2.22E-05	0.139565313	4.78E-13	0.206336825	1.90E-13	0.104818383	0.001021557	0.167919006	7.19E-10	0.223588571	7.69E-11
0.046822714	0.15701607	0.086368746	2.99E-07	0.128555711	5.99E-05	0.098907809	8.58E-06	0.10960227	2.92E-06	0.058526611	0.034372899	0.115363057	1.17E-07	-0.018213126	0.25737903	0.230649888	1.77E-19	0.162093054	9.01E-10	0.020463325	0.304011999	0.208936708	5.74E-10	0.133009647	0.000222785	0.065666213	0.037114626	0.013518919	0.476866626	0.183274282	1.27E-12	0.188820395	5.67E-05	0.126693261	5.93E-06	0.140591944	1.32E-05	0.233638775	1.00E-05	0.140135454	3.83E-13	0.203089475	4.58E-13	0.104018545	0.001116793	0.170427992	3.97E-10	0.226741965	4.09E-11
0.048611483	0.141749877	0.08730055	2.23E-07	0.126072309	8.32E-05	0.097407521	1.17E-05	0.109819822	2.79E-06	0.058684079	0.033890515	0.11463517	1.41E-07	-0.019255588	0.231132625	0.228919892	3.33E-19	0.160660245	1.27E-09	0.021274115	0.28524875	0.209458727	5.19E-10	0.131366775	0.000266694	0.064465558	0.04072615	0.013109429	0.490318444	0.182351559	1.65E-12	0.189045365	5.55E-05	0.126415825	6.22E-06	0.142940778	9.44E-06	0.233764444	9.91E-06	0.13998416	4.06E-13	0.203220335	4.42E-13	0.101247546	0.001513726	0.171192693	3.30E-10	0.226024729	4.72E-11
0.048991991	0.138654392	0.087447179	2.12E-07	0.126567581	7.79E-05	0.09499407	1.93E-05	0.10933324	3.09E-06	0.055267296	0.045753144	0.114577631	1.43E-07	-0.019031444	0.236609075	0.22893499	3.31E-19	0.160520503	1.31E-09	0.02263584	0.255530198	0.210033434	4.64E-10	0.129641216	0.000321447	0.066391082	0.03506892	0.012552164	0.508947482	0.183313975	1.25E-12	0.18221418	0.000103244	0.125960279	6.72E-06	0.143052096	9.29E-06	0.239574591	5.84E-06	0.139585681	4.74E-13	0.201046942	7.90E-13	0.103979846	0.001121602	0.168189935	6.74E-10	0.224141893	6.89E-11
0.051729798	0.117892519	0.086963031	2.48E-07	0.128310528	6.19E-05	0.093992952	2.36E-05	0.110513032	2.41E-06	0.051411378	0.063155103	0.114048999	1.64E-07	-0.019317554	0.229634652	0.231180334	1.46E-19	0.159171339	1.81E-09	0.022681673	0.254568814	0.210638312	4.13E-10	0.125815217	0.000482402	0.067863045	0.031209169	0.011991838	0.528045953	0.182837303	1.44E-12	0.177327924	0.000158721	0.127230478	5.41E-06	0.147771184	4.63E-06	0.236542589	7.71E-06	0.138649151	6.79E-13	0.198388626	1.59E-12	0.107257222	0.000775535	0.167401516	8.12E-10	0.226353065	4.42E-11
0.049663969	0.133315066	0.088244268	1.64E-07	0.1270908	7.27E-05	0.093746881	2.48E-05	0.108303124	3.83E-06	0.051518937	0.062604428	0.11375314	1.76E-07	-0.018845415	0.241223416	0.228690087	3.62E-19	0.160602324	1.29E-09	0.022195093	0.264904123	0.207841475	7.08E-10	0.12327216	0.000627952	0.071309483	0.023569225	0.013716141	0.470460619	0.181691982	1.99E-12	0.183891584	8.88E-05	0.126976937	5.65E-06	0.149766336	3.42E-06	0.239838803	5.70E-06	0.140462313	3.38E-13	0.198010531	1.76E-12	0.107374944	0.000765179	0.165501239	1.26E-09	0.229469169	2.35E-11
0.049240681	0.136659524	0.089361981	1.14E-07	0.126131673	8.25E-05	0.096572254	1.40E-05	0.109046279	3.28E-06	0.052832138	0.056195352	0.113667043	1.80E-07	-0.018343903	0.253977441	0.225920419	9.87E-19	0.162240111	8.69E-10	0.020773401	0.296741687	0.206791014	8.65E-10	0.125530018	0.000497002	0.075211415	0.016926107	0.012207213	0.520662037	0.184037993	1.02E-12	0.187443923	6.43E-05	0.128272221	4.52E-06	0.149705623	3.46E-06	0.232871888	1.07E-05	0.139851298	4.28E-13	0.197738278	1.89E-12	0.103329824	0.001205297	0.167081051	8.75E-10	0.229033889	2.57E-11
0.043853831	0.185052647	0.088275053	1.63E-07	0.127150863	7.22E-05	0.096233421	1.50E-05	0.109329724	3.09E-06	0.055637773	0.044317497	0.114017231	1.65E-07	-0.018457663	0.251044045	0.225367624	1.20E-18	0.160861829	1.21E-09	0.020804312	0.296023349	0.204531898	1.33E-09	0.126035003	0.000471424	0.080515597	0.010549673	0.011336456	0.550838428	0.184377586	9.25E-13	0.18847969	5.85E-05	0.12841845	4.41E-06	0.14779162	4.61E-06	0.238674198	6.34E-06	0.139613309	4.69E-13	0.196160824	2.84E-12	0.105066405	0.000993587	0.165643649	1.22E-09	0.22518683	5.59E-11
0.047173624	0.153927068	0.088443135	1.54E-07	0.126942246	7.42E-05	0.097763744	1.09E-05	0.110138033	2.61E-06	0.054859713	0.047377595	0.115027056	1.28E-07	-0.018460728	0.250965346	0.224501435	1.64E-18	0.158791811	1.98E-09	0.021328295	0.284023444	0.203861656	1.51E-09	0.126248569	0.000460981	0.082626347	0.008676634	0.011898571	0.531260009	0.185273621	7.15E-13	0.197702169	2.45E-05	0.128751552	4.16E-06	0.144681087	7.32E-06	0.234050207	9.66E-06	0.139161042	5.58E-13	0.191602491	9.12E-12	0.106953498	0.000802855	0.167173802	8.56E-10	0.228128133	3.09E-11
0.045048349	0.173357476	0.087346976	2.19E-07	0.121060249	0.000158415	0.097338067	1.19E-05	0.111085018	2.14E-06	0.052395174	0.058264502	0.114917369	1.31E-07	-0.018775793	0.242966535	0.223575439	2.28E-18	0.15732256	2.79E-09	0.020465451	0.303961771	0.202535249	1.93E-09	0.121380132	0.000761644	0.082273743	0.008967235	0.012261547	0.518807694	0.182961336	1.39E-12	0.19287557	3.88E-05	0.126751616	5.87E-06	0.143648656	8.51E-06	0.243036217	4.23E-06	0.139088817	5.74E-13	0.187874889	2.31E-11	0.108728535	0.000654971	0.167841474	7.32E-10	0.224862786	5.96E-11
0.045716035	0.167065394	0.087049152	2.41E-07	0.11867037	0.000213583	0.098435129	9.47E-06	0.108352459	3.79E-06	0.052370404	0.058383662	0.115812328	1.05E-07	-0.019550024	0.224076406	0.222648034	3.17E-18	0.156766415	3.18E-09	0.019546655	0.326191147	0.200373274	2.88E-09	0.128245871	0.00037322	0.08465749	0.007160505	0.011172416	0.556618082	0.185829821	6.09E-13	0.192712642	3.94E-05	0.126351483	6.29E-06	0.145658684	6.34E-06	0.237774086	6.89E-06	0.138875393	6.23E-13	0.188156497	2.16E-11	0.113099453	0.00039168	0.167124642	8.66E-10	0.223005993	8.63E-11
0.047737548	0.149059848	0.086368817	2.99E-07	0.115663632	0.000308645	0.098387356	9.57E-06	0.10638101	5.68E-06	0.050903798	0.065808002	0.116201933	9.49E-08	-0.01889624	0.239956483	0.222334913	3.54E-18	0.156254823	3.58E-09	0.019641855	0.32384003	0.200104404	3.03E-09	0.131901691	0.000251578	0.079602742	0.011465372	0.009863526	0.603762671	0.186380113	5.19E-13	0.204871672	1.21E-05	0.126641978	5.98E-06	0.146645501	5.48E-06	0.2289742	1.52E-05	0.138561839	7.02E-13	0.186578162	3.19E-11	0.115144464	0.000306004	0.168947149	5.64E-10	0.222789505	9.01E-11
0.051584297	0.118930859	0.086493967	2.88E-07	0.114711719	0.000346178	0.098100547	1.02E-05	0.104792766	7.82E-06	0.050117244	0.070099678	0.115049631	1.27E-07	-0.01895956	0.23838466	0.224015892	1.95E-18	0.155126953	4.64E-09	0.018045776	0.364716874	0.204235545	1.40E-09	0.131470741	0.000263691	0.07827781	0.012919702	0.010670877	0.574469969	0.185279833	7.13E-13	0.204114434	1.31E-05	0.124042166	9.28E-06	0.146499258	5.60E-06	0.24151	4.88E-06	0.139150951	5.60E-13	0.186842134	2.99E-11	0.117151224	0.000239237	0.169660161	4.76E-10	0.219984635	1.56E-10
0.047988072	0.146935587	0.085614804	3.79E-07	0.113382443	0.00040576	0.100019791	6.78E-06	0.105842133	6.33E-06	0.053267347	0.054195627	0.115850166	1.04E-07	-0.019499611	0.225273513	0.220355468	7.10E-18	0.156867197	3.10E-09	0.018002514	0.365867903	0.202536667	1.93E-09	0.13789365	0.00012892	0.0804777	0.010586355	0.010693346	0.573664427	0.185873864	6.01E-13	0.198969403	2.17E-05	0.123877091	9.54E-06	0.145848128	6.16E-06	0.242970723	4.26E-06	0.137465331	1.07E-12	0.188078272	2.20E-11	0.121141531	0.000144957	0.16931026	5.17E-10	0.222537567	9.47E-11
0.047652129	0.149789466	0.085745083	3.64E-07	0.113508134	0.000399741	0.099597975	7.41E-06	0.108216194	3.90E-06	0.053478694	0.053246122	0.114591199	1.43E-07	-0.019990811	0.213802768	0.219134384	1.09E-17	0.156759868	3.18E-09	0.017697655	0.374043164	0.197193586	5.16E-09	0.143649296	6.61E-05	0.083542647	0.007960373	0.011162474	0.556969318	0.186319032	5.28E-13	0.198822516	2.20E-05	0.127508898	5.16E-06	0.148529016	4.13E-06	0.246771851	2.97E-06	0.137175707	1.19E-12	0.188027572	2.23E-11	0.122687825	0.000118882	0.168794843	5.85E-10	0.223073935	8.51E-11
0.04399948	0.183596217	0.08563968	3.76E-07	0.115146427	0.000328538	0.099472239	7.61E-06	0.107597964	4.42E-06	0.049170055	0.075569515	0.11670049	8.36E-08	-0.019262796	0.230958039	0.219403453	9.89E-18	0.156647441	3.27E-09	0.018702408	0.347524808	0.196471888	5.88E-09	0.144123631	6.25E-05	0.083948708	0.007660225	0.010395505	0.584385422	0.185441931	6.81E-13	0.20279868	1.49E-05	0.130147387	3.27E-06	0.150680212	2.98E-06	0.240960584	5.14E-06	0.136521658	1.52E-12	0.188986172	1.76E-11	0.125297505	8.46E-05	0.165267368	1.33E-09	0.223537604	7.77E-11
0.04313713	0.192343816	0.086302503	3.06E-07	0.11870548	0.000212656	0.099126741	8.19E-06	0.109447888	3.02E-06	0.050243461	0.069395937	0.117399071	6.99E-08	-0.019402233	0.227598777	0.219765169	8.72E-18	0.156929226	3.06E-09	0.01815844	0.361729914	0.198074988	4.39E-09	0.14499135	5.63E-05	0.086810842	0.005816564	0.008943407	0.637940309	0.187548801	3.69E-13	0.207924091	8.90E-06	0.127155333	5.48E-06	0.150906951	2.88E-06	0.247762646	2.71E-06	0.135663388	2.10E-12	0.189125959	1.70E-11	0.12409403	9.91E-05	0.167062536	8.79E-10	0.224676675	6.19E-11
0.043046886	0.193276626	0.087042068	2.42E-07	0.115489485	0.000315214	0.099130024	8.19E-06	0.112492353	1.58E-06	0.050937884	0.065627022	0.117558799	6.71E-08	-0.018628322	0.246687902	0.219759378	8.74E-18	0.157370191	2.76E-09	0.01913228	0.336553643	0.193471733	1.01E-08	0.14183563	8.18E-05	0.085993559	0.00629731	0.010380474	0.584928931	0.188122754	3.12E-13	0.203062361	1.45E-05	0.128932449	4.04E-06	0.150538046	3.05E-06	0.251754936	1.84E-06	0.134816103	2.89E-12	0.186942113	2.91E-11	0.124584562	9.29E-05	0.16661252	9.76E-10	0.22936324	2.40E-11
0.039089733	0.237499774	0.086874705	2.55E-07	0.114466721	0.000356505	0.097798263	1.08E-05	0.111015882	2.17E-06	0.053364287	0.053758369	0.118055601	5.90E-08	-0.017719469	0.270503353	0.223014841	2.78E-18	0.161254208	1.10E-09	0.018233763	0.35974154	0.19138289	1.46E-08	0.146719712	4.58E-05	0.088903414	0.00473266	0.009364135	0.622211029	0.189875908	1.87E-13	0.203130369	1.44E-05	0.127536467	5.14E-06	0.149074374	3.80E-06	0.246588246	3.03E-06	0.136096461	1.79E-12	0.184699919	5.04E-11	0.125396645	8.35E-05	0.167786034	7.42E-10	0.228607911	2.80E-11
0.039229712	0.235822786	0.086578203	2.80E-07	0.116223055	0.000288399	0.099552111	7.49E-06	0.109674881	2.88E-06	0.0507476	0.06664261	0.116804598	8.14E-08	-0.018240004	0.256677344	0.22320018	2.61E-18	0.160528159	1.31E-09	0.018918248	0.341988016	0.19172786	1.37E-08	0.145463069	5.33E-05	0.08879367	0.004784618	0.010442285	0.582695383	0.191198434	1.26E-13	0.193718183	3.59E-05	0.129393631	3.73E-06	0.149847997	3.38E-06	0.24665122	3.01E-06	0.136438253	1.57E-12	0.185883844	3.78E-11	0.123037142	0.000113638	0.169998085	4.39E-10	0.228040299	3.14E-11
0.036304291	0.272629259	0.087681105	1.97E-07	0.119137141	0.000201562	0.099454615	7.64E-06	0.108817757	3.44E-06	0.052999255	0.055420331	0.116414007	8.99E-08	-0.018535446	0.249051985	0.225407011	1.19E-18	0.159202106	1.79E-09	0.020749326	0.297301983	0.194431308	8.48E-09	0.148038538	3.90E-05	0.08621673	0.006162612	0.010223127	0.590632564	0.192089094	9.66E-14	0.190389888	4.90E-05	0.127528811	5.14E-06	0.150222753	3.20E-06	0.25837899	9.58E-07	0.135325447	2.39E-12	0.183236111	7.18E-11	0.121159921	0.000144618	0.173857531	1.73E-10	0.228943962	2.62E-11
0.035945337	0.277402021	0.086320447	3.04E-07	0.121279529	0.000154088	0.099640618	7.35E-06	0.106507423	5.53E-06	0.052079043	0.059800567	0.115662102	1.09E-07	-0.019282363	0.230484515	0.226458412	8.13E-19	0.162427087	8.31E-10	0.020299546	0.307899442	0.194668382	8.13E-09	0.153860024	1.90E-05	0.092084068	0.003431634	0.009936686	0.60108078	0.19169474	1.09E-13	0.190654364	4.78E-05	0.127594517	5.08E-06	0.154968933	1.53E-06	0.259368666	8.68E-07	0.13713625	1.21E-12	0.179295776	1.84E-10	0.118160921	0.000211058	0.172028199	2.70E-10	0.22880438	2.69E-11
0.036992028	0.263642333	0.085159255	4.37E-07	0.121101438	0.000157594	0.098060707	1.02E-05	0.104321366	8.60E-06	0.055043514	0.046639144	0.116679489	8.40E-08	-0.018682377	0.245319252	0.227144615	6.35E-19	0.16139676	1.06E-09	0.019445762	0.328694927	0.199503185	3.38E-09	0.156802979	1.30E-05	0.095099009	0.002507741	0.009874595	0.603356583	0.190363176	1.61E-13	0.193639569	3.61E-05	0.130335848	3.16E-06	0.151359542	2.69E-06	0.265478571	4.67E-07	0.137567183	1.03E-12	0.17891577	2.01E-10	0.117738184	0.000222455	0.173227095	2.02E-10	0.226559617	4.24E-11
0.039949718	0.227329041	0.084617473	5.18E-07	0.120120233	0.000178288	0.096237499	1.49E-05	0.104858615	7.72E-06	0.054380798	0.049347978	0.11686392	8.02E-08	-0.018468092	0.250776317	0.223272426	2.54E-18	0.161769962	9.74E-10	0.018952184	0.341122648	0.198607818	3.99E-09	0.158437788	1.05E-05	0.097733888	0.001892879	0.009956361	0.600360459	0.189778333	1.92E-13	0.193590253	3.63E-05	0.128327277	4.48E-06	0.150922021	2.87E-06	0.267107785	3.94E-07	0.135975265	1.87E-12	0.181424821	1.11E-10	0.12113387	0.000145099	0.175270706	1.23E-10	0.228425827	2.91E-11
0.036388409	0.271518953	0.084233659	5.83E-07	0.118767758	0.000211021	0.095440047	1.76E-05	0.105247979	7.14E-06	0.053401867	0.053589658	0.11593107	1.02E-07	-0.017855499	0.266841925	0.221123839	5.42E-18	0.15818837	2.28E-09	0.019654597	0.323526182	0.196325962	6.04E-09	0.158589492	1.03E-05	0.09826084	0.001787896	0.009114495	0.631523836	0.187902259	3.33E-13	0.192820156	3.90E-05	0.128374167	4.45E-06	0.146774786	5.37E-06	0.252102274	1.78E-06	0.135039331	2.66E-12	0.181653409	1.05E-10	0.121401325	0.00014023	0.175684553	1.11E-10	0.228644091	2.78E-11
0.033655051	0.309188168	0.083833924	6.59E-07	0.119828519	0.000184917	0.096444383	1.43E-05	0.103547522	1.00E-05	0.053145182	0.054750878	0.117449947	6.90E-08	-0.017714413	0.270640107	0.221887927	4.14E-18	0.158180506	2.28E-09	0.019679421	0.322915304	0.202710337	1.87E-09	0.160163855	8.41E-06	0.098581516	0.001726653	0.009371812	0.621925594	0.186677265	4.76E-13	0.185871911	7.43E-05	0.125935733	6.75E-06	0.147191289	5.05E-06	0.251014078	1.98E-06	0.135352929	2.36E-12	0.180562274	1.36E-10	0.121108433	0.00014557	0.179594715	4.19E-11	0.227948755	3.20E-11
0.030106477	0.36300652	0.083294884	7.77E-07	0.115056294	0.000332125	0.095508908	1.73E-05	0.102569095	1.22E-05	0.055868162	0.043444003	0.116299315	9.26E-08	-0.016547311	0.303478794	0.222031975	3.94E-18	0.15918565	1.80E-09	0.020403382	0.305431005	0.202464357	1.96E-09	0.158715378	1.02E-05	0.098525921	0.001737131	0.009872759	0.603423907	0.185367446	6.96E-13	0.190960998	4.65E-05	0.121991927	1.30E-05	0.148310248	4.27E-06	0.260678251	7.61E-07	0.135259067	2.45E-12	0.176718296	3.36E-10	0.118845115	0.000193767	0.180670522	3.19E-11	0.227818601	3.29E-11
0.032704572	0.323058855	0.081736733	1.25E-06	0.115321154	0.000321687	0.094886476	1.97E-05	0.102389947	1.26E-05	0.053846442	0.051627059	0.115767809	1.06E-07	-0.017665388	0.271968541	0.220796119	6.08E-18	0.162428538	8.31E-10	0.019621853	0.324333087	0.19990452	3.14E-09	0.159253311	9.48E-06	0.10017061	0.001450622	0.010158403	0.592986108	0.184612047	8.65E-13	0.191792475	4.30E-05	0.118688184	2.23E-05	0.15181883	2.50E-06	0.254872862	1.36E-06	0.137203533	1.18E-12	0.178668777	2.13E-10	0.116787648	0.000250219	0.183527214	1.54E-11	0.227328718	3.63E-11
0.036151678	0.274651543	0.081086704	1.51E-06	0.113095307	0.000419828	0.094093822	2.31E-05	0.10299884	1.12E-05	0.052823658	0.056234915	0.113429852	1.91E-07	-0.017503952	0.276374482	0.217879796	1.68E-17	0.165602819	3.84E-10	0.020714673	0.298109683	0.200632846	2.75E-09	0.16399207	5.06E-06	0.100939767	0.001332156	0.009873578	0.603393866	0.187089332	4.22E-13	0.197505435	2.50E-05	0.118442265	2.32E-05	0.146219875	5.83E-06	0.255336913	1.30E-06	0.13787634	9.12E-13	0.177535906	2.78E-10	0.111553043	0.000470803	0.181572865	2.54E-11	0.227703222	3.37E-11
0.03295634	0.319345863	0.080791691	1.65E-06	0.112620003	0.000444119	0.091772937	3.66E-05	0.101141257	1.61E-05	0.052512701	0.057701855	0.111623935	2.98E-07	-0.01634871	0.309319902	0.217626131	1.83E-17	0.166947209	2.75E-10	0.019938751	0.316578733	0.199305935	3.51E-09	0.164274946	4.87E-06	0.10275635	0.001086874	0.010212375	0.591023218	0.189192067	2.28E-13	0.196628221	2.72E-05	0.116362996	3.23E-05	0.146423725	5.66E-06	0.253267998	1.59E-06	0.137343111	1.12E-12	0.177478575	2.82E-10	0.107198662	0.000780734	0.183897282	1.40E-11	0.231278387	1.62E-11
0.037473361	0.257475267	0.080912704	1.59E-06	0.115849794	0.000301765	0.092297625	3.30E-05	0.10090847	1.68E-05	0.049165247	0.075598145	0.113426104	1.91E-07	-0.01677669	0.296824213	0.216865739	2.38E-17	0.169208861	1.57E-10	0.020116846	0.312274611	0.199623206	3.31E-09	0.164630658	4.64E-06	0.103302588	0.00102172	0.010898529	0.566333349	0.190082348	1.75E-13	0.198649512	2.24E-05	0.120179029	1.75E-05	0.141755186	1.12E-05	0.256879363	1.11E-06	0.138901207	6.17E-13	0.180179371	1.49E-10	0.105267625	0.000971416	0.18292302	1.80E-11	0.227218012	3.71E-11
0.041182074	0.213300779	0.079617467	2.33E-06	0.115007837	0.000334068	0.091248266	4.06E-05	0.101132291	1.61E-05	0.046139348	0.095446284	0.112404335	2.46E-07	-0.017241122	0.283651264	0.214538781	5.27E-17	0.171462862	8.85E-11	0.018032816	0.365061447	0.193384365	1.02E-08	0.166951846	3.39E-06	0.100650415	0.001375635	0.011177019	0.556455501	0.188832922	2.54E-13	0.198849162	2.19E-05	0.123295729	1.05E-05	0.14379957	8.33E-06	0.257408347	1.06E-06	0.138750203	6.53E-13	0.178644355	2.14E-10	0.108493897	0.000672953	0.182324575	2.10E-11	0.228489816	2.87E-11
0.043004826	0.193712511	0.078173129	3.55E-06	0.119267897	0.00019831	0.092961559	2.90E-05	0.101008663	1.65E-05	0.048670311	0.078592782	0.113786897	1.75E-07	-0.017655282	0.272242931	0.216695448	2.52E-17	0.168286258	1.97E-10	0.019016554	0.339485046	0.194119636	8.97E-09	0.167278055	3.24E-06	0.101636422	0.001232617	0.011563365	0.542892642	0.188356645	2.92E-13	0.192318114	4.09E-05	0.126057746	6.61E-06	0.141895259	1.10E-05	0.247908747	2.67E-06	0.138012093	8.66E-13	0.179138999	1.91E-10	0.107767333	0.00073158	0.184745834	1.12E-11	0.227963003	3.19E-11
0.046352831	0.161225545	0.07842946	3.30E-06	0.122028582	0.000140132	0.092614703	3.10E-05	0.098367345	2.73E-05	0.047727565	0.084563404	0.114257671	1.55E-07	-0.018943569	0.238780924	0.215655332	3.60E-17	0.169535438	1.44E-10	0.018109295	0.363030956	0.197953379	4.49E-09	0.172674732	1.53E-06	0.10519896	0.000822514	0.011711698	0.537729434	0.189591114	2.03E-13	0.189837867	5.16E-05	0.129721622	3.52E-06	0.143741312	8.40E-06	0.252668483	1.68E-06	0.138939653	6.08E-13	0.179876082	1.60E-10	0.10644684	0.000850423	0.184360101	1.24E-11	0.226814018	4.03E-11
0.046182181	0.162775206	0.078930892	2.85E-06	0.122766096	0.000127559	0.090887196	4.36E-05	0.097918192	2.98E-05	0.045062791	0.103440317	0.114692912	1.39E-07	-0.018451247	0.251208869	0.21476679	4.88E-17	0.172444813	6.89E-11	0.017096151	0.390501454	0.198753155	3.88E-09	0.170353624	2.12E-06	0.105567985	0.000788202	0.011789449	0.535032961	0.193468333	6.38E-14	0.182169239	0.000103658	0.132199283	2.28E-06	0.14238179	1.02E-05	0.242329225	4.52E-06	0.139734913	4.47E-13	0.180282819	1.46E-10	0.106953716	0.000802836	0.184908346	1.08E-11	0.226122932	4.63E-11
0.043707398	0.186525501	0.078890472	2.88E-06	0.122272261	0.000135854	0.088957975	6.32E-05	0.098489932	2.67E-05	0.047873532	0.083615676	0.115224839	1.22E-07	-0.018066461	0.261231273	0.21345625	7.61E-17	0.170760313	1.06E-10	0.016029648	0.420743097	0.202925501	1.79E-09	0.169788192	2.29E-06	0.109307115	0.000507987	0.011635199	0.540389164	0.195550671	3.39E-14	0.17083108	0.000276345	0.129411197	3.71E-06	0.143230892	9.05E-06	0.242836938	4.31E-06	0.140792584	2.97E-13	0.178770773	2.08E-10	0.106886893	0.000808965	0.184354832	1.24E-11	0.227337977	3.63E-11
0.041065161	0.214604214	0.078919407	2.86E-06	0.123526584	0.000115711	0.08933932	5.87E-05	0.10067785	1.76E-05	0.048689532	0.078474714	0.115321087	1.19E-07	-0.019274991	0.230662835	0.213635134	7.16E-17	0.170459452	1.14E-10	0.016570563	0.405236625	0.201437559	2.37E-09	0.175210741	1.07E-06	0.107752427	0.000610806	0.010467876	0.581771834	0.196378872	2.64E-14	0.166029802	0.000411104	0.128245065	4.55E-06	0.146136758	5.91E-06	0.244214815	3.79E-06	0.140097586	3.89E-13	0.181429976	1.11E-10	0.104843775	0.001018661	0.183707446	1.47E-11	0.227346517	3.62E-11
0.038995056	0.238638794	0.078966131	2.82E-06	0.125105289	9.43E-05	0.088213362	7.28E-05	0.102207173	1.31E-05	0.045882319	0.09730847	0.116356425	9.13E-08	-0.018888441	0.240150588	0.209960341	2.45E-16	0.17010166	1.25E-10	0.0167553	0.400019976	0.206565933	9.03E-10	0.174506874	1.18E-06	0.109312148	0.000507682	0.010573916	0.577952186	0.19453244	4.63E-14	0.1739352	0.000212548	0.127811686	4.90E-06	0.147565366	4.77E-06	0.247496475	2.78E-06	0.139081121	5.76E-13	0.1801049	1.52E-10	0.101389554	0.00149058	0.185185409	1.00E-11	0.227874387	3.25E-11
0.045155322	0.17233767	0.079028817	2.77E-06	0.130872199	4.38E-05	0.088695972	6.64E-05	0.102467409	1.24E-05	0.045297074	0.101656847	0.116255176	9.37E-08	-0.018049173	0.261687968	0.210403256	2.12E-16	0.16764035	2.32E-10	0.015898667	0.424549648	0.208887426	5.79E-10	0.175581617	1.01E-06	0.113817834	0.000293588	0.009511895	0.616727056	0.19389742	5.61E-14	0.185067743	7.99E-05	0.125564168	7.19E-06	0.151343834	2.69E-06	0.251581966	1.87E-06	0.138749828	6.54E-13	0.178917377	2.01E-10	0.097640996	0.002224522	0.185454055	9.35E-12	0.229792188	2.20E-11
0.045861089	0.165721394	0.078924763	2.86E-06	0.127803709	6.62E-05	0.088282915	7.18E-05	0.101733855	1.43E-05	0.046543306	0.092577307	0.11601801	9.95E-08	-0.017669853	0.271847365	0.208104268	4.53E-16	0.169859743	1.33E-10	0.015792753	0.42764237	0.205794181	1.05E-09	0.175603617	1.01E-06	0.112230428	0.000356887	0.008651149	0.648963909	0.192907959	7.55E-14	0.179275506	0.000133898	0.125287862	7.53E-06	0.153546981	1.92E-06	0.248909058	2.42E-06	0.137355477	1.11E-12	0.180018834	1.55E-10	0.099110928	0.001904305	0.183751148	1.45E-11	0.229693954	2.25E-11
0.044914471	0.174640109	0.07799551	3.74E-06	0.129856874	5.03E-05	0.086522409	1.00E-04	0.09896292	2.44E-05	0.048714104	0.078323978	0.117279141	7.21E-08	-0.017005057	0.290296643	0.209816693	2.57E-16	0.168187203	2.02E-10	0.013925842	0.484269413	0.200447235	2.84E-09	0.170198903	2.16E-06	0.109362078	0.000504666	0.008775521	0.644263171	0.194043754	5.36E-14	0.177700976	0.000153655	0.124936611	7.99E-06	0.152792033	2.15E-06	0.24427611	3.77E-06	0.136677936	1.44E-12	0.176459622	3.57E-10	0.095350936	0.00282257	0.18259367	1.96E-11	0.229649942	2.27E-11
0.045894776	0.165410432	0.077972649	3.76E-06	0.126621821	7.74E-05	0.088875733	6.42E-05	0.101198086	1.59E-05	0.044892429	0.10475272	0.117547609	6.72E-08	-0.016059	0.317972955	0.210060492	2.37E-16	0.169448544	1.47E-10	0.015264299	0.443267989	0.204218246	1.41E-09	0.171434481	1.82E-06	0.107809353	0.000606723	0.009743014	0.608192089	0.192494186	8.55E-14	0.170093329	0.00029394	0.123667133	9.88E-06	0.152678635	2.19E-06	0.240575742	5.32E-06	0.137778852	9.47E-13	0.179854216	1.61E-10	0.099621192	0.001803427	0.182214227	2.16E-11	0.228083751	3.12E-11
0.051047339	0.12282482	0.078377778	3.35E-06	0.127784757	6.63E-05	0.087011928	9.12E-05	0.101232002	1.58E-05	0.048783452	0.077899853	0.118599423	5.12E-08	-0.016766594	0.297115048	0.211070435	1.70E-16	0.166619021	2.99E-10	0.014757498	0.458555051	0.204727084	1.28E-09	0.166681278	3.52E-06	0.103885487	0.000956187	0.008750281	0.645216003	0.192582283	8.33E-14	0.169631191	0.000305489	0.125899678	6.79E-06	0.150970284	2.85E-06	0.245836193	3.25E-06	0.138336781	7.65E-13	0.176245662	3.75E-10	0.099784277	0.001772234	0.181619337	2.51E-11	0.224693428	6.17E-11
0.047932047	0.147408617	0.078562262	3.17E-06	0.129745387	5.11E-05	0.086090694	0.000108295	0.103488845	1.01E-05	0.04860506	0.078994686	0.120251736	3.32E-08	-0.017401072	0.279207559	0.209231738	3.13E-16	0.166376255	3.17E-10	0.015811668	0.42708907	0.200563345	2.78E-09	0.165811637	3.96E-06	0.103781105	0.000967629	0.009426311	0.619900838	0.193378768	6.56E-14	0.172280067	0.000244615	0.12589041	6.80E-06	0.151917823	2.46E-06	0.245858864	3.24E-06	0.13987412	4.24E-13	0.17426319	5.92E-10	0.09739729	0.002282143	0.181238945	2.76E-11	0.225319532	5.44E-11
0.050265786	0.12866935	0.078383943	3.34E-06	0.135109138	2.45E-05	0.085649986	0.000117482	0.102157756	1.32E-05	0.049549128	0.073340067	0.119490287	4.06E-08	-0.017910343	0.265375413	0.208428783	4.07E-16	0.165654333	3.79E-10	0.017030193	0.392332564	0.199646077	3.30E-09	0.168694332	2.67E-06	0.099702909	0.001527321	0.008832575	0.642111504	0.193417102	6.48E-14	0.174559603	0.000201508	0.128618683	4.26E-06	0.147588811	4.76E-06	0.250779534	2.02E-06	0.139903246	4.19E-13	0.170941809	1.26E-09	0.097368298	0.002289088	0.184115682	1.32E-11	0.228390144	2.93E-11
0.053278647	0.107274572	0.07824284	3.48E-06	0.138033419	1.62E-05	0.084025157	0.000158094	0.102698533	1.19E-05	0.048826895	0.077635106	0.120270952	3.31E-08	-0.016721579	0.298414094	0.207951007	4.77E-16	0.163926698	5.78E-10	0.017606202	0.376517478	0.200514448	2.81E-09	0.170830336	1.98E-06	0.095895324	0.002304996	0.007628989	0.688113254	0.194289637	4.98E-14	0.178160462	0.000147624	0.127028616	5.60E-06	0.148604203	4.08E-06	0.248933688	2.42E-06	0.139732067	4.48E-13	0.170272056	1.46E-09	0.096976893	0.002384756	0.1832734	1.64E-11	0.227839719	3.28E-11
0.053553608	0.105471212	0.078141261	3.58E-06	0.137168052	1.83E-05	0.082875704	0.000194437	0.102006331	1.36E-05	0.04984493	0.071637933	0.121347606	2.49E-08	-0.016256113	0.312068509	0.208914604	3.47E-16	0.165359772	4.07E-10	0.017562069	0.377715119	0.197084989	5.26E-09	0.168458126	2.75E-06	0.093134925	0.003079304	0.007973572	0.67481537	0.197675328	1.77E-14	0.173059444	0.00022899	0.126780728	5.84E-06	0.148748878	4.00E-06	0.254518247	1.41E-06	0.138238717	7.95E-13	0.171778711	1.04E-09	0.101794553	0.001426346	0.183387124	1.60E-11	0.227524003	3.49E-11
0.055702975	0.092189069	0.07801846	3.71E-06	0.137656268	1.71E-05	0.082025035	0.000226237	0.098822432	2.51E-05	0.051290019	0.063781226	0.122464336	1.85E-08	-0.017558483	0.274880808	0.208800895	3.60E-16	0.168603738	1.82E-10	0.018446672	0.354158344	0.194576851	8.27E-09	0.170532294	2.07E-06	0.095807965	0.002326482	0.008987527	0.636283018	0.195702621	3.24E-14	0.180318565	0.000122152	0.130337755	3.16E-06	0.147934161	4.52E-06	0.259672902	8.42E-07	0.137170279	1.19E-12	0.17100468	1.24E-09	0.100980961	0.001558072	0.183216247	1.67E-11	0.22545142	5.30E-11
0.054668126	0.098406231	0.07718568	4.71E-06	0.132916843	3.32E-05	0.083681863	0.000168217	0.098614602	2.61E-05	0.049352037	0.074492421	0.122670589	1.75E-08	-0.018181776	0.258199111	0.212034893	1.23E-16	0.170629714	1.09E-10	0.019067317	0.338197185	0.19265884	1.16E-08	0.176956618	8.29E-07	0.100900042	0.00133805	0.006997462	0.712734014	0.193806001	5.76E-14	0.190999708	4.63E-05	0.131206245	2.71E-06	0.147400982	4.89E-06	0.262888229	6.08E-07	0.137106052	1.22E-12	0.168978226	1.95E-09	0.099187175	0.001888909	0.182612553	1.95E-11	0.224403502	6.54E-11
0.060236882	0.068566329	0.077223531	4.66E-06	0.133055393	3.25E-05	0.085386528	0.000123319	0.100690078	1.75E-05	0.049083291	0.0760875	0.123124831	1.55E-08	-0.018181721	0.258200549	0.2086856	3.74E-16	0.172225829	7.29E-11	0.020226464	0.309644664	0.193139542	1.07E-08	0.174727061	1.14E-06	0.104212056	0.000921194	0.008735987	0.645755858	0.192870865	7.64E-14	0.193230592	3.76E-05	0.134984809	1.38E-06	0.147234899	5.01E-06	0.262056968	6.62E-07	0.136357184	1.62E-12	0.171593324	1.09E-09	0.100747857	0.001597824	0.182079054	2.23E-11	0.223360362	8.04E-11
0.056054519	0.090150194	0.076516469	5.69E-06	0.13094913	4.34E-05	0.084718179	0.000139377	0.097941082	2.96E-05	0.045091951	0.103216988	0.12496778	9.37E-09	-0.019336271	0.229183537	0.210107617	2.34E-16	0.169355952	1.51E-10	0.021818228	0.273105058	0.189264053	2.11E-08	0.169851041	2.27E-06	0.103157378	0.001038678	0.00892167	0.638757512	0.192533946	8.45E-14	0.195408712	3.05E-05	0.135045992	1.37E-06	0.146688432	5.44E-06	0.27245724	2.25E-07	0.136186459	1.73E-12	0.170501779	1.39E-09	0.101532559	0.001467601	0.179831039	3.95E-11	0.2206859	1.36E-10
0.057779314	0.080665983	0.075707265	7.14E-06	0.132488163	3.52E-05	0.085387226	0.000123303	0.098961051	2.44E-05	0.044928457	0.104474075	0.124741224	9.97E-09	-0.020077608	0.211820439	0.209957604	2.46E-16	0.168343514	1.94E-10	0.021623713	0.277405082	0.188252705	2.52E-08	0.165750576	3.99E-06	0.10531005	0.000812042	0.009479824	0.61791554	0.195535521	3.41E-14	0.194366052	3.37E-05	0.134644981	1.47E-06	0.144860014	7.13E-06	0.281963278	8.08E-08	0.136208496	1.71E-12	0.168887211	1.99E-09	0.099200514	0.001886227	0.17997524	3.81E-11	0.217672449	2.45E-10
0.053797051	0.103894682	0.075117089	8.41E-06	0.130121484	4.85E-05	0.085000661	0.000132364	0.100398203	1.86E-05	0.046086735	0.095825133	0.122386437	1.88E-08	-0.019401133	0.227625144	0.210043271	2.39E-16	0.168196568	2.02E-10	0.02275926	0.252947066	0.188107806	2.58E-08	0.168150126	2.87E-06	0.106722459	0.000689236	0.009384464	0.621455282	0.195649304	3.29E-14	0.193096962	3.80E-05	0.135120656	1.35E-06	0.141125496	1.23E-05	0.290058132	3.27E-08	0.136116669	1.78E-12	0.167622816	2.63E-09	0.099243817	0.001877546	0.180295113	3.51E-11	0.216815926	2.89E-10
0.052151864	0.114920659	0.074842694	9.08E-06	0.130879413	4.38E-05	0.084141752	0.000154788	0.101760875	1.42E-05	0.049949841	0.071042068	0.120953688	2.76E-08	-0.020792085	0.196005423	0.207983809	4.72E-16	0.168249864	1.99E-10	0.021549951	0.279047675	0.182301946	6.93E-08	0.170124066	2.19E-06	0.105610575	0.000784328	0.009196043	0.628475174	0.195363136	3.59E-14	0.190909693	4.67E-05	0.137398656	8.88E-07	0.141750257	1.12E-05	0.290339137	3.17E-08	0.13540919	2.31E-12	0.169664008	1.67E-09	0.095957297	0.00265138	0.179593578	4.19E-11	0.216488119	3.08E-10
0.050308002	0.128348237	0.075120678	8.40E-06	0.13133496	4.12E-05	0.086265012	0.000104852	0.102678023	1.19E-05	0.052831434	0.056198633	0.121177425	2.60E-08	-0.019639308	0.221967421	0.207462183	5.60E-16	0.16900119	1.65E-10	0.021646434	0.27690044	0.18497147	4.42E-08	0.169000517	2.56E-06	0.106248307	0.000728397	0.008013407	0.673284506	0.196509303	2.53E-14	0.184002413	8.80E-05	0.138019803	7.92E-07	0.146282258	5.78E-06	0.291177674	2.88E-08	0.135834343	1.97E-12	0.168519711	2.16E-09	0.090568407	0.004568209	0.180904203	3.01E-11	0.218972464	1.90E-10
0.054270387	0.10088292	0.075466251	7.64E-06	0.126832659	7.52E-05	0.084019307	0.000158261	0.101699042	1.44E-05	0.055863928	0.043459923	0.123787153	1.29E-08	-0.020345809	0.205779041	0.205632476	1.02E-15	0.169844615	1.33E-10	0.02195448	0.270120274	0.190732391	1.63E-08	0.168536861	2.73E-06	0.102973176	0.001060565	0.008778592	0.64414727	0.196149219	2.83E-14	0.188847041	5.66E-05	0.136131128	1.12E-06	0.147920691	4.53E-06	0.305915895	5.12E-09	0.137388724	1.10E-12	0.173031487	7.84E-10	0.085895824	0.007163849	0.180416208	3.40E-11	0.218689239	2.01E-10
0.050371789	0.127864235	0.076386067	5.90E-06	0.1249629	9.61E-05	0.081380177	0.000253527	0.101020865	1.65E-05	0.05295373	0.055630569	0.123378112	1.44E-08	-0.019984416	0.213949341	0.206273314	8.26E-16	0.170459695	1.14E-10	0.022542541	0.257495023	0.191886154	1.33E-08	0.16954216	2.37E-06	0.100746233	0.001361095	0.008857377	0.641177084	0.195462019	3.49E-14	0.183927246	8.86E-05	0.136231211	1.10E-06	0.151768398	2.52E-06	0.312793526	2.21E-09	0.136304149	1.65E-12	0.171186935	1.19E-09	0.084296225	0.008318264	0.178390674	5.67E-11	0.215967193	3.40E-10
0.050636113	0.125873664	0.076648569	5.48E-06	0.124856426	9.74E-05	0.081190089	0.000262142	0.1005655	1.80E-05	0.051737309	0.061498613	0.124489111	1.07E-08	-0.0201022	0.211261212	0.206386979	7.96E-16	0.169697593	1.38E-10	0.023676419	0.234320477	0.193982353	9.19E-09	0.168676524	2.67E-06	0.095799851	0.002328487	0.008678092	0.647944364	0.195918345	3.03E-14	0.175252015	0.000189894	0.135905502	1.17E-06	0.148680561	4.04E-06	0.318312032	1.11E-09	0.136655137	1.45E-12	0.174089093	6.16E-10	0.080910911	0.011323997	0.176464332	9.15E-11	0.216568713	3.03E-10
0.051793161	0.117442564	0.075985052	6.61E-06	0.123515544	0.000115875	0.08119922	0.000261722	0.100511117	1.82E-05	0.050620439	0.067328474	0.12357232	1.37E-08	-0.021052284	0.190466243	0.208303907	4.25E-16	0.170220881	1.21E-10	0.02584678	0.194164197	0.190897492	1.59E-08	0.167617853	3.09E-06	0.093119348	0.003084277	0.008552665	0.652696111	0.196342322	2.67E-14	0.169616873	0.000305853	0.133947974	1.66E-06	0.149004476	3.84E-06	0.327927505	3.22E-10	0.13673238	1.41E-12	0.17364995	6.81E-10	0.082397072	0.009902568	0.174156991	1.61E-10	0.22099055	1.28E-10
0.053521511	0.105680476	0.074573522	9.78E-06	0.121834836	0.000143623	0.081901284	0.00023125	0.09847785	2.68E-05	0.048839985	0.077555483	0.125326102	8.49E-09	-0.020017705	0.21318713	0.210313064	2.18E-16	0.172413279	6.94E-11	0.026910611	0.176433972	0.193393009	1.02E-08	0.165016245	4.41E-06	0.092070885	0.003436277	0.008230745	0.664956175	0.196637339	2.43E-14	0.171348764	0.000264591	0.133328695	1.86E-06	0.150219779	3.20E-06	0.334830325	1.29E-10	0.137842622	9.24E-13	0.176921816	3.21E-10	0.083814991	0.008696692	0.174154257	1.61E-10	0.225388964	5.37E-11
0.053082245	0.108577563	0.074742409	9.33E-06	0.122609226	0.000130141	0.08231015	0.000215072	0.099845367	2.06E-05	0.04810067	0.082158029	0.126785106	5.68E-09	-0.020415658	0.204226381	0.207728479	5.13E-16	0.171147677	9.59E-11	0.025715758	0.196435217	0.192799904	1.13E-08	0.166185717	3.76E-06	0.088963167	0.004704585	0.0078838	0.678270239	0.195480044	3.47E-14	0.163502227	0.000504553	0.137017434	9.52E-07	0.150886286	2.89E-06	0.336881328	9.80E-11	0.137434663	1.08E-12	0.175056166	4.94E-10	0.084526183	0.008142682	0.173366302	1.96E-10	0.219272219	1.80E-10
0.049830687	0.1320153	0.074693411	9.46E-06	0.124604108	0.000100687	0.082981476	0.00019079	0.098238372	2.80E-05	0.048894316	0.077225695	0.127402657	4.78E-09	-0.020698854	0.198018582	0.207266871	5.97E-16	0.169342072	1.51E-10	0.025517628	0.199906251	0.194789403	7.96E-09	0.16334897	5.52E-06	0.084820144	0.007050033	0.008853587	0.641319847	0.198719227	1.28E-14	0.16685359	0.000384311	0.134547587	1.49E-06	0.151738701	2.53E-06	0.336004726	1.10E-10	0.137369936	1.11E-12	0.17457842	5.51E-10	0.085334532	0.007551461	0.168965506	5.62E-10	0.220403321	1.44E-10
0.051534585	0.119287255	0.074526426	9.90E-06	0.123231204	0.000120184	0.083311096	0.000179834	0.098904789	2.47E-05	0.053238024	0.054328471	0.126391152	6.33E-09	-0.021196385	0.187448609	0.205101831	1.21E-15	0.168542876	1.85E-10	0.025197449	0.205609707	0.193595573	9.85E-09	0.162969657	5.80E-06	0.088272253	0.005038594	0.008314749	0.661748153	0.201483041	5.41E-15	0.168362631	0.000339403	0.138694314	6.98E-07	0.152526445	2.24E-06	0.343116341	4.18E-11	0.137914023	8.99E-13	0.175809999	4.15E-10	0.089959668	0.004849523	0.169084546	5.46E-10	0.222826266	8.94E-11
0.055877651	0.091171416	0.074587423	9.74E-06	0.12330857	0.000118997	0.083628463	0.000169846	0.096711171	3.73E-05	0.05544824	0.045047145	0.123847572	1.27E-08	-0.02107732	0.1899394	0.205573456	1.04E-15	0.169199892	1.57E-10	0.024695619	0.214785257	0.192493731	1.20E-08	0.162427052	6.24E-06	0.087711686	0.005325159	0.009972748	0.599760794	0.200301132	7.83E-15	0.167755064	0.000356861	0.140979883	4.55E-07	0.150455746	3.08E-06	0.348191508	2.06E-11	0.13733352	1.12E-12	0.174241944	5.95E-10	0.089636556	0.005005114	0.168874664	5.74E-10	0.224051649	7.01E-11
0.054636453	0.098601667	0.075157062	8.32E-06	0.120779179	0.000164128	0.082922846	0.000192804	0.098941474	2.45E-05	0.054385522	0.049328212	0.124628209	1.03E-08	-0.020913826	0.19339925	0.207503963	5.52E-16	0.16758624	2.35E-10	0.023168711	0.244507892	0.191198708	1.51E-08	0.16219453	6.43E-06	0.092136903	0.00341308	0.00941153	0.620449718	0.202509618	3.91E-15	0.17094973	0.000273609	0.13873623	6.93E-07	0.152561245	2.23E-06	0.340808963	5.74E-11	0.138907394	6.15E-13	0.176541538	3.50E-10	0.091895768	0.004005324	0.168734523	5.93E-10	0.22506957	5.72E-11
0.052193108	0.11463343	0.075574748	7.41E-06	0.123398057	0.000117638	0.083213403	0.000183018	0.101266389	1.57E-05	0.056904054	0.039693955	0.12426677	1.13E-08	-0.021098671	0.189490971	0.207323212	5.86E-16	0.17023898	1.21E-10	0.022345769	0.261673231	0.193909475	9.31E-09	0.164003417	5.05E-06	0.094332293	0.002718213	0.010597531	0.577103192	0.202481131	3.95E-15	0.160730062	0.000629518	0.137792473	8.26E-07	0.153480473	1.94E-06	0.340203011	6.24E-11	0.13887825	6.22E-13	0.175983508	3.98E-10	0.091081613	0.004342602	0.168191185	6.74E-10	0.221452676	1.17E-10
0.052973368	0.109305252	0.075807663	6.94E-06	0.125062134	9.49E-05	0.083891057	0.000161978	0.100293383	1.89E-05	0.056540618	0.040977127	0.124659071	1.02E-08	-0.021186476	0.187654968	0.208349705	4.18E-16	0.169069958	1.62E-10	0.021538818	0.279296163	0.193577295	9.88E-09	0.16763972	3.08E-06	0.095548507	0.00239138	0.00924485	0.626653548	0.202916881	3.44E-15	0.160139198	0.000659621	0.138439403	7.32E-07	0.157143991	1.09E-06	0.344461472	3.47E-11	0.137748447	9.58E-13	0.174528837	5.57E-10	0.090777045	0.004475242	0.166527181	9.96E-10	0.222046775	1.04E-10
0.055616405	0.09269679	0.076129058	6.34E-06	0.124286703	0.00010491	0.085607789	0.000118399	0.098973676	2.44E-05	0.05448328	0.048920661	0.124301252	1.12E-08	-0.021992994	0.171401016	0.210884649	1.80E-16	0.170463471	1.14E-10	0.020288647	0.308159311	0.192812413	1.13E-08	0.169849039	2.27E-06	0.096992	0.00205028	0.007914937	0.677071154	0.201092425	6.11E-15	0.170535449	0.000283274	0.14090806	4.61E-07	0.156304414	1.24E-06	0.346257218	2.70E-11	0.139041355	5.84E-13	0.175472344	4.48E-10	0.089327716	0.005158031	0.166618421	9.75E-10	0.218325326	2.16E-10
0.058506659	0.076916885	0.076279294	6.08E-06	0.125641498	8.80E-05	0.086093771	0.000108233	0.100881178	1.69E-05	0.05371288	0.05221026	0.124403947	1.09E-08	-0.022811358	0.156009273	0.209688435	2.69E-16	0.171783928	8.16E-11	0.019298058	0.332382805	0.19469256	8.10E-09	0.171072629	1.92E-06	0.097579316	0.001924729	0.006952174	0.714511507	0.20106443	6.17E-15	0.171376737	0.00026397	0.136990561	9.57E-07	0.15549918	1.41E-06	0.349835557	1.63E-11	0.138864178	6.25E-13	0.178344937	2.30E-10	0.089840552	0.004906366	0.164537662	1.58E-09	0.219719569	1.65E-10
0.061844936	0.061486819	0.075681901	7.19E-06	0.122219729	0.000136766	0.085500977	0.00012075	0.102473159	1.24E-05	0.053847656	0.051621782	0.125232807	8.71E-09	-0.023623468	0.141794733	0.2091225	3.24E-16	0.174728492	3.82E-11	0.018613361	0.349825578	0.195410692	7.12E-09	0.166556566	3.58E-06	0.095463382	0.00241303	0.007315287	0.700303919	0.20192679	4.70E-15	0.178882172	0.000138597	0.139690105	5.80E-07	0.159198704	7.83E-07	0.343919893	3.74E-11	0.138231539	7.97E-13	0.177068824	3.10E-10	0.090116038	0.004775804	0.164710055	1.52E-09	0.217912137	2.34E-10
0.061070229	0.064818217	0.074797909	9.19E-06	0.123751152	0.000112415	0.083083689	0.000187328	0.103804363	9.53E-06	0.051484449	0.062780564	0.126506532	6.14E-09	-0.023259229	0.148042024	0.208695498	3.73E-16	0.173350985	5.46E-11	0.019915741	0.317137637	0.195795466	6.64E-09	0.171745632	1.74E-06	0.098183956	0.001802873	0.006327228	0.739194553	0.200105292	8.33E-15	0.184084871	8.73E-05	0.137624445	8.52E-07	0.161862026	5.08E-07	0.34618025	2.73E-11	0.137039206	1.25E-12	0.17716853	3.03E-10	0.09476468	0.002997608	0.163837056	1.85E-09	0.221393528	1.19E-10
0.056412666	0.088110445	0.073478433	1.32E-05	0.119910686	0.000183027	0.083763319	0.000165761	0.102035097	1.35E-05	0.049383955	0.074304808	0.125647619	7.78E-09	-0.022848632	0.155334047	0.209888697	2.51E-16	0.172773723	6.33E-11	0.019902979	0.317447912	0.193914105	9.31E-09	0.175125918	1.08E-06	0.093126425	0.003082017	0.005825633	0.759203239	0.197722518	1.74E-14	0.193522908	3.65E-05	0.134791333	1.43E-06	0.16779517	1.89E-07	0.354549671	8.34E-12	0.137017825	1.26E-12	0.178153389	2.40E-10	0.091716711	0.004077396	0.163180922	2.16E-09	0.221347064	1.20E-10
0.055944922	0.090781911	0.072422768	1.75E-05	0.117510995	0.000246414	0.08240742	0.000211382	0.102478971	1.24E-05	0.048787055	0.077877865	0.124296518	1.13E-08	-0.022344137	0.164663014	0.211069457	1.70E-16	0.173929162	4.70E-11	0.019650992	0.323614952	0.188250195	2.52E-08	0.171436137	1.82E-06	0.093524132	0.002957403	0.004934614	0.795138486	0.201059343	6.18E-15	0.200445037	1.88E-05	0.136263695	1.09E-06	0.172654012	8.17E-08	0.354843551	8.00E-12	0.136689517	1.43E-12	0.179569835	1.72E-10	0.087070691	0.006409712	0.159600507	4.84E-09	0.21945239	1.73E-10
0.061658903	0.062273601	0.072787054	1.59E-05	0.118659661	0.000213867	0.084099258	0.000155985	0.100633208	1.77E-05	0.049355786	0.074470367	0.12345494	1.41E-08	-0.021980337	0.171647688	0.210986946	1.74E-16	0.171768406	8.19E-11	0.021357615	0.283361839	0.185200836	4.25E-08	0.174491762	1.18E-06	0.094518763	0.002665592	0.003218488	0.865524392	0.198686051	1.29E-14	0.197725501	2.45E-05	0.137913329	8.07E-07	0.17209447	9.01E-08	0.349643555	1.68E-11	0.137908215	9.01E-13	0.178107031	2.43E-10	0.088585729	0.005542785	0.158076954	6.79E-09	0.225974164	4.77E-11
0.062839338	0.057419369	0.073180688	1.43E-05	0.119704793	0.000187797	0.084330887	0.000149563	0.10160947	1.47E-05	0.050351817	0.068796415	0.124124618	1.18E-08	-0.022121368	0.16891415	0.210907052	1.79E-16	0.16974772	1.37E-10	0.020595673	0.300894523	0.190000222	1.86E-08	0.173590696	1.34E-06	0.094228368	0.00274795	0.003299437	0.862175571	0.199807723	9.14E-15	0.200717335	1.83E-05	0.137875684	8.13E-07	0.174089871	6.35E-08	0.355384011	7.40E-12	0.137921333	8.97E-13	0.176635916	3.43E-10	0.087942882	0.005896833	0.158445503	6.26E-09	0.221776911	1.10E-10
0.060388898	0.06786965	0.072432504	1.75E-05	0.122963811	0.000124373	0.086206485	0.000105996	0.098808057	2.52E-05	0.052628932	0.05714986	0.123165005	1.53E-08	-0.022118805	0.168963523	0.211009507	1.73E-16	0.170097469	1.25E-10	0.020517952	0.30272266	0.18936732	2.07E-08	0.172144436	1.65E-06	0.093708803	0.002901115	0.004167338	0.826438305	0.196300763	2.70E-14	0.204883471	1.21E-05	0.137511679	8.70E-07	0.17591779	4.60E-08	0.350198289	1.55E-11	0.137772688	9.49E-13	0.176368917	3.64E-10	0.085648167	0.00733262	0.160273871	4.16E-09	0.220911489	1.30E-10
0.064674819	0.05049815	0.071639156	2.16E-05	0.12233446	0.000134782	0.085661751	0.000117227	0.098760551	2.54E-05	0.052835834	0.056178113	0.125693726	7.68E-09	-0.022278543	0.165906294	0.20948625	2.87E-16	0.170279474	1.20E-10	0.021085206	0.289548963	0.186362666	3.48E-08	0.171566935	1.79E-06	0.09309516	0.003092013	0.004489086	0.813276419	0.196843782	2.29E-14	0.203443631	1.40E-05	0.136207362	1.10E-06	0.175972963	4.55E-08	0.359056391	4.34E-12	0.137818426	9.33E-13	0.177092744	3.08E-10	0.08308541	0.009299742	0.160277727	4.16E-09	0.223571543	7.71E-11
0.064845813	0.0498905	0.07130777	2.36E-05	0.122231481	0.000136561	0.086013038	0.000109863	0.099870064	2.05E-05	0.052759153	0.056536642	0.125125614	8.97E-09	-0.022986953	0.152847674	0.208387291	4.13E-16	0.170073884	1.26E-10	0.022176239	0.265310324	0.183736437	5.45E-08	0.167699579	3.06E-06	0.09091991	0.003864428	0.004354296	0.818784127	0.193722499	5.91E-14	0.211369048	6.26E-06	0.13340804	1.83E-06	0.177410569	3.52E-08	0.371142134	7.15E-13	0.138877938	6.22E-13	0.178095419	2.44E-10	0.081827479	0.010427426	0.160740734	3.75E-09	0.22572824	5.01E-11
0.063388366	0.055271055	0.072516544	1.71E-05	0.124517918	0.000101817	0.086425359	0.000101776	0.098216543	2.81E-05	0.049971268	0.07092087	0.124088102	1.19E-08	-0.021961422	0.172016827	0.209809637	2.58E-16	0.171271226	9.29E-11	0.020980826	0.291943628	0.184799612	4.55E-08	0.167393288	3.19E-06	0.09491152	0.002557787	0.00390922	0.83703275	0.190544934	1.53E-13	0.221062812	2.25E-06	0.129582153	3.61E-06	0.177542143	3.44E-08	0.366171085	1.52E-12	0.140910411	2.84E-13	0.178775004	2.08E-10	0.077038837	0.015910132	0.156650666	9.30E-09	0.228683706	2.76E-11
0.063729901	0.053968706	0.071268379	2.38E-05	0.124402145	0.000103355	0.084639774	0.000141385	0.098576453	2.63E-05	0.046506298	0.092837231	0.122857069	1.66E-08	-0.021628673	0.178607837	0.21095974	1.76E-16	0.169176208	1.58E-10	0.021236696	0.286097103	0.183923718	5.28E-08	0.163585898	5.34E-06	0.097407183	0.001960776	0.004234037	0.823705691	0.191688688	1.09E-13	0.227410648	1.12E-06	0.12938535	3.73E-06	0.176762988	3.95E-08	0.364399408	1.97E-12	0.142973711	1.26E-13	0.183050897	7.51E-11	0.079942752	0.012344624	0.153975333	1.66E-08	0.22843219	2.90E-11
0.062184544	0.060071723	0.07099771	2.56E-05	0.125833028	8.58E-05	0.083817699	0.000164141	0.098854237	2.49E-05	0.043910476	0.112576543	0.122455876	1.85E-08	-0.021391369	0.183421771	0.209795938	2.59E-16	0.170802136	1.05E-10	0.020019528	0.314621748	0.181334868	8.15E-08	0.168215405	2.85E-06	0.095878148	0.002309207	0.005047391	0.79056429	0.19320333	6.91E-14	0.222229027	1.98E-06	0.129559528	3.62E-06	0.175044141	5.37E-08	0.372078072	6.20E-13	0.144524787	6.83E-14	0.182938616	7.72E-11	0.076029587	0.017345872	0.152065457	2.50E-08	0.233973164	9.28E-12
0.061169347	0.064383869	0.070481407	2.93E-05	0.12916382	5.52E-05	0.084809848	0.000137064	0.099515754	2.20E-05	0.041761807	0.131297359	0.122740061	1.71E-08	-0.020715782	0.197651941	0.212513571	1.05E-16	0.17159137	8.57E-11	0.021282056	0.285068939	0.182373679	6.85E-08	0.170193457	2.17E-06	0.095567237	0.00238664	0.005509972	0.771879079	0.191344108	1.21E-13	0.227486345	1.11E-06	0.129143555	3.89E-06	0.176869411	3.88E-08	0.37157036	6.70E-13	0.143238661	1.14E-13	0.183780946	6.30E-11	0.075845529	0.017619602	0.152982704	2.06E-08	0.237128756	4.78E-12
0.063540211	0.054688843	0.070140605	3.20E-05	0.129924915	4.98E-05	0.084835131	0.000136432	0.099353614	2.27E-05	0.042515073	0.124477511	0.12243715	1.86E-08	-0.020237454	0.208204556	0.21338739	7.79E-17	0.171934243	7.85E-11	0.020976631	0.292040151	0.183674694	5.50E-08	0.168966075	2.57E-06	0.09272849	0.00321147	0.006268286	0.74153694	0.193321686	6.67E-14	0.22956769	8.80E-07	0.125295694	7.52E-06	0.17595609	4.57E-08	0.376516779	3.13E-13	0.145138982	5.34E-14	0.183769141	6.32E-11	0.075929386	0.017494425	0.150159502	3.75E-08	0.239792647	2.71E-12
0.067013282	0.04270436	0.069785867	3.51E-05	0.133736233	2.96E-05	0.084774353	0.000137955	0.098748335	2.54E-05	0.0390932	0.157801953	0.124462081	1.08E-08	-0.019728715	0.219869834	0.213544809	7.38E-17	0.168400077	1.92E-10	0.020798486	0.296158654	0.184910252	4.46E-08	0.163164026	5.65E-06	0.092533292	0.003276762	0.006409665	0.735922537	0.196634155	2.44E-14	0.229440158	8.93E-07	0.123617571	9.96E-06	0.173895193	6.57E-08	0.381915214	1.34E-13	0.144464817	6.99E-14	0.183796616	6.27E-11	0.078155412	0.014444265	0.152656123	2.21E-08	0.240972454	2.11E-12
0.071321227	0.030990715	0.070417776	2.98E-05	0.137432517	1.76E-05	0.08554396	0.000119799	0.098574102	2.63E-05	0.040606276	0.14231701	0.124783547	9.85E-09	-0.019983442	0.213971679	0.210497692	2.05E-16	0.168485287	1.88E-10	0.022224765	0.264265714	0.185012509	4.39E-08	0.162869696	5.88E-06	0.094948122	0.002547945	0.007846265	0.679716755	0.19806585	1.57E-14	0.22956769	8.80E-07	0.123860157	9.57E-06	0.171980788	9.19E-08	0.381572354	1.42E-13	0.143989134	8.45E-14	0.182908939	7.77E-11	0.079323282	0.013039586	0.152954925	2.07E-08	0.24114791	2.03E-12
0.071693323	0.030122537	0.069559435	3.72E-05	0.141852689	9.32E-06	0.083949224	0.000160282	0.096181026	4.12E-05	0.040371481	0.144640434	0.125768148	7.52E-09	-0.020182968	0.209432029	0.210446667	2.09E-16	0.165326783	4.11E-10	0.020513812	0.302820248	0.183646092	5.53E-08	0.162420404	6.24E-06	0.095243092	0.002469891	0.009760142	0.607561665	0.197159316	2.07E-14	0.225886096	1.33E-06	0.126506531	6.12E-06	0.173390984	7.18E-08	0.374945221	3.99E-13	0.143643782	9.69E-14	0.183153699	7.33E-11	0.083657227	0.008824055	0.153204827	1.96E-08	0.244084203	1.07E-12
0.071181178	0.031322987	0.068967147	4.34E-05	0.140384521	1.15E-05	0.085386502	0.00012332	0.096210796	4.09E-05	0.03814017	0.168190059	0.123762829	1.30E-08	-0.020110099	0.211081803	0.210384322	2.13E-16	0.165266096	4.17E-10	0.020477567	0.30367552	0.182874657	6.30E-08	0.162924055	5.84E-06	0.097800818	0.001879238	0.008553178	0.65267666	0.198146957	1.53E-14	0.214421996	4.56E-06	0.124555571	8.52E-06	0.174735102	5.67E-08	0.367988103	1.15E-12	0.142883335	1.31E-13	0.183710135	6.41E-11	0.086630957	0.006683193	0.150895079	3.21E-08	0.247752666	4.78E-13
0.068318478	0.038814052	0.068879151	4.43E-05	0.142811777	8.09E-06	0.085675194	0.000116937	0.095620764	4.56E-05	0.036361497	0.188935721	0.12357331	1.37E-08	-0.019114866	0.234560227	0.21027255	2.21E-16	0.165272097	4.16E-10	0.020382309	0.305930912	0.183098662	6.06E-08	0.16243354	6.23E-06	0.094181619	0.002761423	0.008434778	0.65717509	0.196743138	2.36E-14	0.213106507	5.23E-06	0.124959733	7.96E-06	0.173538155	7.00E-08	0.364461543	1.96E-12	0.142885365	1.31E-13	0.188015221	2.24E-11	0.083193399	0.009208194	0.149513922	4.29E-08	0.246848665	5.84E-13
0.066951728	0.04289568	0.06907692	4.22E-05	0.141610382	9.65E-06	0.085851881	0.000113186	0.09616067	4.13E-05	0.036481227	0.187482647	0.122713258	1.73E-08	-0.018168539	0.258545948	0.208616199	3.83E-16	0.164265806	5.32E-10	0.02032706	0.307244087	0.187499364	2.87E-08	0.158757136	1.01E-05	0.092431481	0.003311293	0.008691278	0.647445664	0.197964229	1.62E-14	0.208642884	8.28E-06	0.127695247	5.00E-06	0.172570541	8.29E-08	0.366031702	1.55E-12	0.142791793	1.36E-13	0.190407214	1.23E-11	0.085540906	0.007406814	0.147958934	5.94E-08	0.246975818	5.68E-13
0.066655574	0.043826319	0.06821021	5.26E-05	0.139947993	1.23E-05	0.0866557	9.75E-05	0.097453195	3.25E-05	0.036798588	0.183670973	0.123490876	1.40E-08	-0.018580519	0.24790274	0.207947023	4.77E-16	0.167381774	2.47E-10	0.021297836	0.284711856	0.189831498	1.91E-08	0.165673763	4.03E-06	0.091122729	0.003785635	0.00792915	0.676524085	0.198968793	1.19E-14	0.195633551	2.99E-05	0.126705953	5.92E-06	0.172885014	7.85E-08	0.361859166	2.88E-12	0.141992375	1.86E-13	0.190561864	1.18E-11	0.087300367	0.006270905	0.148064359	5.81E-08	0.246299804	6.60E-13
0.068308076	0.038843824	0.069198967	4.09E-05	0.136954971	1.89E-05	0.08662524	9.81E-05	0.098204602	2.82E-05	0.038720894	0.161800794	0.12577328	7.51E-09	-0.0194302	0.226929206	0.208502165	3.98E-16	0.167678696	2.30E-10	0.022575746	0.256794543	0.190314964	1.76E-08	0.168067439	2.91E-06	0.094448422	0.002685332	0.009161052	0.629782535	0.198972495	1.18E-14	0.196388403	2.78E-05	0.124999874	7.90E-06	0.173509747	7.04E-08	0.364482534	1.95E-12	0.141699583	2.09E-13	0.190087406	1.33E-11	0.0863966	0.006833184	0.14798917	5.90E-08	0.246489783	6.32E-13
0.070040844	0.034143829	0.069370651	3.91E-05	0.137486327	1.75E-05	0.086198197	0.000106159	0.09785478	3.01E-05	0.041719543	0.131688409	0.126097852	6.87E-09	-0.019030822	0.236624417	0.207218762	6.06E-16	0.166383151	3.17E-10	0.022028767	0.26850239	0.191803186	1.35E-08	0.167490392	3.15E-06	0.093356982	0.003009206	0.009603122	0.613351861	0.200328483	7.76E-15	0.194696548	3.27E-05	0.128814689	4.12E-06	0.173500499	7.05E-08	0.375287801	3.78E-13	0.141466472	2.28E-13	0.19089867	1.09E-11	0.091867569	0.004016598	0.146305763	8.35E-08	0.250747811	2.45E-13
0.073241054	0.026731685	0.069380642	3.90E-05	0.138802968	1.45E-05	0.088792163	6.52E-05	0.100695479	1.75E-05	0.040453699	0.143823566	0.126639313	5.91E-09	-0.019254129	0.231167984	0.204759958	1.35E-15	0.16915079	1.59E-10	0.0219447	0.270333782	0.19161049	1.40E-08	0.161083396	7.45E-06	0.091852951	0.003513878	0.009285089	0.62515341	0.203077731	3.27E-15	0.198652959	2.24E-05	0.130410567	3.12E-06	0.174245007	6.18E-08	0.3774933	2.69E-13	0.142226668	1.70E-13	0.191954185	8.34E-12	0.089494317	0.005075026	0.145914894	9.04E-08	0.25036519	2.67E-13
0.070674695	0.032550233	0.069122395	4.17E-05	0.143795304	7.00E-06	0.088962996	6.31E-05	0.102545193	1.22E-05	0.040331919	0.145034774	0.127303789	4.92E-09	-0.019173331	0.233131847	0.202875042	2.48E-15	0.172393345	6.98E-11	0.020079567	0.313172361	0.193132132	1.07E-08	0.157186404	1.24E-05	0.088404825	0.004972891	0.010303359	0.587721047	0.20023541	7.99E-15	0.204331318	1.28E-05	0.13078893	2.92E-06	0.174859785	5.55E-08	0.380690155	1.63E-13	0.142521806	1.51E-13	0.191684227	8.93E-12	0.090244924	0.004715806	0.14423645	1.27E-07	0.251551887	2.04E-13
0.072095221	0.029208349	0.069120857	4.17E-05	0.142421199	8.57E-06	0.08894835	6.33E-05	0.102604146	1.21E-05	0.040627716	0.142106283	0.128896134	3.15E-09	-0.019912513	0.21560244	0.202986062	2.39E-15	0.170922095	1.02E-10	0.019849487	0.318750566	0.190171726	1.80E-08	0.156938771	1.28E-05	0.089744649	0.004351013	0.009612919	0.612989887	0.202122693	4.42E-15	0.200105393	1.94E-05	0.130519449	3.06E-06	0.176408654	4.21E-08	0.376380195	3.20E-13	0.141940657	1.90E-13	0.192251686	7.74E-12	0.085505571	0.007431403	0.14621998	8.49E-08	0.247852296	4.68E-13
0.073225405	0.02676425	0.069524781	3.76E-05	0.143313881	7.51E-06	0.090619577	4.59E-05	0.101973644	1.37E-05	0.037935874	0.170482177	0.130874954	1.79E-09	-0.019890068	0.21612036	0.199810762	6.55E-15	0.173416295	5.37E-11	0.018846048	0.343833798	0.187639913	2.80E-08	0.157175618	1.24E-05	0.091610781	0.003601973	0.009256888	0.626204576	0.202892811	3.46E-15	0.197163008	2.58E-05	0.130407286	3.12E-06	0.171358183	1.02E-07	0.37695536	2.92E-13	0.142621254	1.45E-13	0.189925318	1.39E-11	0.085583353	0.007377373	0.147749143	6.20E-08	0.244195448	1.05E-12
0.071724128	0.030051608	0.070144788	3.20E-05	0.147056431	4.29E-06	0.093207464	2.76E-05	0.103309585	1.05E-05	0.036900479	0.182459445	0.130576839	1.95E-09	-0.019191102	0.232698904	0.197095034	1.53E-14	0.173626745	5.08E-11	0.020102449	0.31262111	0.188029785	2.62E-08	0.158294948	1.07E-05	0.093138949	0.003078021	0.008328047	0.661240868	0.205072821	1.73E-15	0.198604571	2.25E-05	0.130883401	2.87E-06	0.175047114	5.36E-08	0.376846764	2.97E-13	0.141011233	2.73E-13	0.190080967	1.34E-11	0.084897662	0.007866031	0.144850682	1.12E-07	0.244836096	9.10E-13
0.075197073	0.022921189	0.069111508	4.18E-05	0.144676893	6.14E-06	0.095276138	1.82E-05	0.105832725	6.34E-06	0.036121678	0.191871145	0.130468888	2.01E-09	-0.019203556	0.232395826	0.196848108	1.66E-14	0.172227133	7.28E-11	0.019045894	0.338740295	0.186856324	3.20E-08	0.158612026	1.03E-05	0.090569917	0.004003902	0.007970221	0.674944229	0.204510275	2.07E-15	0.194548467	3.32E-05	0.131206555	2.71E-06	0.178021055	3.15E-08	0.379264417	2.04E-13	0.141127966	2.61E-13	0.190103665	1.33E-11	0.089194111	0.005225481	0.144670409	1.16E-07	0.247677728	4.86E-13
0.077659168	0.018801304	0.070005686	3.32E-05	0.14398959	6.80E-06	0.094073009	2.32E-05	0.104710734	7.95E-06	0.036479977	0.187497771	0.130126452	2.22E-09	-0.019641662	0.221912013	0.194485582	3.43E-14	0.169650016	1.40E-10	0.017156963	0.388817822	0.184870671	4.49E-08	0.152755698	2.18E-05	0.095184989	0.002485091	0.00762741	0.688174433	0.207227383	8.64E-16	0.196270416	2.81E-05	0.129888207	3.42E-06	0.176985616	3.80E-08	0.386523532	6.44E-14	0.140016093	4.01E-13	0.187963715	2.26E-11	0.087747608	0.00600834	0.142685114	1.74E-07	0.248225511	4.31E-13
0.076404968	0.020811245	0.071005747	2.55E-05	0.139662848	1.28E-05	0.094079461	2.32E-05	0.103627197	9.87E-06	0.039829229	0.150117168	0.129581762	2.59E-09	-0.020348975	0.20570846	0.192948151	5.48E-14	0.168201967	2.01E-10	0.018944363	0.341321957	0.180111221	9.98E-08	0.153142514	2.07E-05	0.092916006	0.003149864	0.007734094	0.684046684	0.203902759	2.51E-15	0.191624642	4.37E-05	0.131790093	2.45E-06	0.182072736	1.51E-08	0.386353642	6.62E-14	0.140689275	3.09E-13	0.184108279	5.82E-11	0.091707963	0.004080947	0.143354617	1.52E-07	0.246905804	5.77E-13
0.075555635	0.0222763	0.071180781	2.44E-05	0.139138085	1.38E-05	0.093510185	2.60E-05	0.101685479	1.45E-05	0.042643504	0.123342777	0.127701979	4.40E-09	-0.020252049	0.207876645	0.190655376	1.10E-13	0.16587603	3.59E-10	0.018859704	0.343484217	0.176583203	1.78E-07	0.149220531	3.38E-05	0.095302248	0.002454503	0.008126363	0.668950995	0.203299749	3.04E-15	0.198403065	2.29E-05	0.129193802	3.86E-06	0.184876131	8.96E-09	0.384795238	8.50E-14	0.141365296	2.38E-13	0.182590241	8.39E-11	0.094895958	0.002957575	0.146649716	7.78E-08	0.247518992	5.04E-13
0.071494062	0.030584823	0.070101237	3.24E-05	0.139765009	1.26E-05	0.093362165	2.67E-05	0.100363388	1.87E-05	0.042255064	0.126799661	0.12827235	3.75E-09	-0.021104375	0.189371306	0.190948264	1.00E-13	0.166023044	3.46E-10	0.018623658	0.349559031	0.177087952	1.64E-07	0.145756731	5.14E-05	0.093869224	0.002853013	0.007773735	0.682515293	0.205232923	1.64E-15	0.206141028	1.07E-05	0.12928068	3.80E-06	0.184766823	9.14E-09	0.391409777	2.92E-14	0.142225873	1.70E-13	0.180566269	1.36E-10	0.096725629	0.002448083	0.147093259	7.10E-08	0.250545529	2.56E-13
0.072989966	0.027258334	0.070142215	3.20E-05	0.138768491	1.46E-05	0.093195853	2.76E-05	0.1008607	1.70E-05	0.044770198	0.105702445	0.128373702	3.65E-09	-0.021954351	0.172154962	0.189654484	1.48E-13	0.168887807	1.70E-10	0.017839918	0.370214208	0.178089908	1.39E-07	0.147494625	4.17E-05	0.093573678	0.002942204	0.008121644	0.669131837	0.206340697	1.15E-15	0.209323364	7.72E-06	0.131801751	2.44E-06	0.18182649	1.58E-08	0.391985781	2.66E-14	0.141613712	2.16E-13	0.176298651	3.70E-10	0.095529968	0.002771005	0.14676572	7.59E-08	0.249607387	3.16E-13
0.06998146	0.034296484	0.070778356	2.71E-05	0.140010825	1.22E-05	0.093588149	2.56E-05	0.098678716	2.58E-05	0.044003375	0.111817201	0.127329574	4.88E-09	-0.022092602	0.169469043	0.190225117	1.25E-13	0.165092926	4.35E-10	0.018281556	0.358483461	0.172495612	3.43E-07	0.150559088	2.86E-05	0.093540813	0.002952278	0.009416517	0.6202645	0.2068861	9.64E-16	0.202574372	1.52E-05	0.131355092	2.64E-06	0.180818169	1.90E-08	0.39252652	2.43E-14	0.143341613	1.09E-13	0.173755978	6.65E-10	0.099251964	0.001875917	0.146852886	7.46E-08	0.244679771	9.41E-13
0.068654568	0.037862405	0.070791035	2.70E-05	0.13952774	1.31E-05	0.091472795	3.88E-05	0.098750009	2.54E-05	0.044644062	0.106689658	0.127023175	5.32E-09	-0.022892664	0.154539238	0.191209151	9.27E-14	0.164400688	5.15E-10	0.01774833	0.372676474	0.171684204	3.90E-07	0.149377362	3.31E-05	0.092651515	0.003237074	0.008787101	0.643826221	0.207246113	8.58E-16	0.203015299	1.46E-05	0.130873114	2.88E-06	0.182686862	1.35E-08	0.396415532	1.28E-14	0.143086045	1.21E-13	0.177324179	2.92E-10	0.100851716	0.001579999	0.147143817	7.02E-08	0.245151326	8.49E-13
0.0652277	0.048555493	0.071655516	2.15E-05	0.142963687	7.91E-06	0.091913424	3.56E-05	0.098151207	2.85E-05	0.041069039	0.137821641	0.126670122	5.86E-09	-0.024094874	0.13401238	0.191143014	9.46E-14	0.164388552	5.16E-10	0.015988523	0.421936109	0.169835703	5.21E-07	0.150221852	2.99E-05	0.091885545	0.003502172	0.008634976	0.649576211	0.205636376	1.44E-15	0.204213464	1.29E-05	0.132752234	2.06E-06	0.182426626	1.41E-08	0.398434068	9.14E-15	0.142498078	1.52E-13	0.176769549	3.32E-10	0.105195112	0.000979352	0.149028476	4.75E-08	0.246705129	6.03E-13
0.068385255	0.038623371	0.070657729	2.80E-05	0.143358274	7.47E-06	0.093190456	2.77E-05	0.097518496	3.21E-05	0.04117197	0.136836775	0.127235057	5.01E-09	-0.024500826	0.127578887	0.191815893	7.72E-14	0.162116205	8.96E-10	0.015300113	0.442198844	0.170509474	4.69E-07	0.150635474	2.84E-05	0.090047995	0.004220377	0.007753906	0.683281147	0.204628457	1.99E-15	0.204478603	1.26E-05	0.134503867	1.51E-06	0.183271194	1.21E-08	0.403138386	4.14E-15	0.142838789	1.33E-13	0.177896384	2.55E-10	0.103405636	0.001195247	0.151846786	2.62E-08	0.249712978	3.09E-13
0.070467327	0.033064439	0.070466422	2.94E-05	0.14519452	5.68E-06	0.092243768	3.34E-05	0.09651038	3.87E-05	0.043457924	0.116333874	0.127735823	4.36E-09	-0.023419787	0.14526276	0.190952058	1.00E-13	0.159676678	1.60E-09	0.014378158	0.47018806	0.168658396	6.25E-07	0.155120539	1.62E-05	0.090066098	0.004212695	0.008582818	0.651552496	0.200720945	6.87E-15	0.202050058	1.60E-05	0.135298812	1.30E-06	0.181231682	1.76E-08	0.403525188	3.87E-15	0.142823962	1.34E-13	0.17515882	4.82E-10	0.098004431	0.002141063	0.150815386	3.27E-08	0.248469141	4.08E-13
0.064420004	0.051415147	0.069978843	3.34E-05	0.148225394	3.59E-06	0.090998767	4.26E-05	0.097963104	2.95E-05	0.039745688	0.150974798	0.1277407	4.35E-09	-0.022849434	0.15531954	0.191186121	9.34E-14	0.157915893	2.43E-09	0.014079966	0.479445781	0.171702407	3.89E-07	0.155206724	1.60E-05	0.092118839	0.003419413	0.009198433	0.628385901	0.202202858	4.31E-15	0.213637316	4.95E-06	0.135980962	1.15E-06	0.180080987	2.17E-08	0.401329765	5.62E-15	0.142592115	1.47E-13	0.175132313	4.85E-10	0.097428009	0.002274805	0.151886459	2.60E-08	0.242316354	1.58E-12
0.060607278	0.066879014	0.069256642	4.03E-05	0.151436958	2.19E-06	0.089198349	6.03E-05	0.097255831	3.37E-05	0.038812914	0.160805391	0.128165991	3.86E-09	-0.02291353	0.154163693	0.189997129	1.33E-13	0.156968908	3.03E-09	0.014483761	0.466933328	0.169847129	5.20E-07	0.157280812	1.22E-05	0.089359261	0.004522255	0.009870843	0.603494235	0.199642739	9.62E-15	0.213219589	5.17E-06	0.13614169	1.12E-06	0.179927272	2.23E-08	0.406492256	2.33E-15	0.144437258	7.07E-14	0.17438446	5.76E-10	0.097106649	0.002352643	0.152401034	2.33E-08	0.241869162	1.74E-12
0.06274391	0.057799756	0.06956778	3.72E-05	0.149789974	2.82E-06	0.088473849	6.93E-05	0.097677965	3.11E-05	0.036805556	0.183587928	0.128187815	3.84E-09	-0.023610957	0.142005919	0.192143029	7.00E-14	0.155938916	3.85E-09	0.015470378	0.4371361	0.163627686	1.35E-06	0.159313811	9.41E-06	0.094407224	0.002696955	0.009183072	0.628959671	0.201789976	4.91E-15	0.216206782	3.78E-06	0.136225868	1.10E-06	0.176992845	3.79E-08	0.405229692	2.90E-15	0.145065468	5.50E-14	0.175818771	4.14E-10	0.100880555	0.001575082	0.151674343	2.72E-08	0.240664264	2.25E-12
0.064659076	0.050554404	0.0688921	4.42E-05	0.152806314	1.77E-06	0.089720671	5.46E-05	0.096217489	4.09E-05	0.037800085	0.172018574	0.128960079	3.09E-09	-0.024110292	0.133763533	0.190902323	1.02E-13	0.154097529	5.88E-09	0.016261021	0.414068111	0.163729849	1.33E-06	0.165039607	4.39E-06	0.090543102	0.004014773	0.007676532	0.686272643	0.201620376	5.18E-15	0.222852503	1.85E-06	0.13661617	1.03E-06	0.175277478	5.15E-08	0.407887766	1.83E-15	0.14536052	4.89E-14	0.175871593	4.09E-10	0.104496965	0.001058888	0.151636328	2.74E-08	0.239072537	3.16E-12
0.065252716	0.048469097	0.06760375	6.13E-05	0.154051022	1.45E-06	0.090232055	4.95E-05	0.095109803	5.01E-05	0.038134509	0.168253251	0.129090668	2.98E-09	-0.024242504	0.131644323	0.191619081	8.20E-14	0.152698087	8.09E-09	0.015398354	0.439273595	0.165542355	1.01E-06	0.166125938	3.79E-06	0.088742507	0.004809017	0.007615784	0.688624795	0.201957776	4.66E-15	0.216395164	3.70E-06	0.140957785	4.57E-07	0.179093144	2.60E-08	0.417782565	3.23E-16	0.146546053	3.03E-14	0.174903533	5.11E-10	0.109320918	0.00061154	0.149708542	4.12E-08	0.241034899	2.08E-12
0.067948307	0.039885596	0.066601662	7.87E-05	0.155578448	1.14E-06	0.090843514	4.39E-05	0.093563119	6.64E-05	0.037520051	0.175219656	0.129304167	2.80E-09	-0.025248375	0.116362952	0.191734077	7.92E-14	0.154949991	4.84E-09	0.016443138	0.408858472	0.165396353	1.03E-06	0.166155814	3.78E-06	0.087947574	0.005202827	0.006840698	0.718893455	0.199951927	8.73E-15	0.212018904	5.85E-06	0.136691982	1.01E-06	0.176784268	3.94E-08	0.415785581	4.61E-16	0.145806045	4.08E-14	0.172212575	9.44E-10	0.107499956	0.000754323	0.149452285	4.35E-08	0.243883781	1.12E-12
0.065307809	0.048279282	0.066126223	8.85E-05	0.155320419	1.18E-06	0.0905976	4.61E-05	0.093979713	6.16E-05	0.037622122	0.17404777	0.12739058	4.80E-09	-0.026150433	0.1038767	0.193345665	4.86E-14	0.156771821	3.17E-09	0.015652233	0.43176574	0.164976647	1.10E-06	0.169972682	2.23E-06	0.092015974	0.003455681	0.006152867	0.746130644	0.200873845	6.55E-15	0.214097598	4.71E-06	0.132597751	2.12E-06	0.17388342	6.59E-08	0.410618611	1.14E-15	0.147382912	2.16E-14	0.171667237	1.07E-09	0.108605058	0.000664378	0.1474457	6.60E-08	0.244493629	9.81E-13
0.066828008	0.043282409	0.065586063	0.00010111	0.15875911	6.80E-07	0.092237534	3.34E-05	0.094105639	6.02E-05	0.038521814	0.163970175	0.127328055	4.88E-09	-0.025735895	0.109475828	0.193349783	4.85E-14	0.154637349	5.20E-09	0.016043409	0.420344341	0.165840966	9.64E-07	0.165847093	3.94E-06	0.094717567	0.002610516	0.007736727	0.683944907	0.201900579	4.74E-15	0.218732368	2.89E-06	0.132260197	2.25E-06	0.17439147	6.02E-08	0.406634998	2.28E-15	0.147313685	2.22E-14	0.173565733	6.94E-10	0.110861496	0.0005108	0.14506747	1.07E-07	0.243865601	1.12E-12
0.065925745	0.046192637	0.065402722	0.000105744	0.156728881	9.45E-07	0.090454418	4.74E-05	0.094393881	5.71E-05	0.039881761	0.149579785	0.127547213	4.59E-09	-0.025458566	0.113352995	0.194025861	3.95E-14	0.155275988	4.49E-09	0.01514748	0.446765654	0.166550378	8.65E-07	0.166197865	3.76E-06	0.092908811	0.003152208	0.009242001	0.626759819	0.198804315	1.25E-14	0.21669159	3.59E-06	0.132697811	2.08E-06	0.170642366	1.16E-07	0.415975623	4.45E-16	0.149048417	1.09E-14	0.174151629	6.07E-10	0.108898116	0.000642254	0.144879654	1.12E-07	0.248758655	3.82E-13
0.064004689	0.052939532	0.065517221	0.000102827	0.15385783	1.50E-06	0.090165664	5.01E-05	0.096319963	4.01E-05	0.039077694	0.157966999	0.127621988	4.50E-09	-0.026357207	0.101170125	0.192449324	6.38E-14	0.158982607	1.89E-09	0.015087266	0.44857462	0.166086722	9.29E-07	0.170372233	2.11E-06	0.09242405	0.003313827	0.008559967	0.652419122	0.202007059	4.58E-15	0.213308941	5.12E-06	0.133502106	1.80E-06	0.170428508	1.20E-07	0.425382301	8.18E-17	0.148406038	1.42E-14	0.171247331	1.17E-09	0.105818597	0.000913028	0.146160476	8.60E-08	0.249435641	3.29E-13
0.063369208	0.055344876	0.066246241	8.60E-05	0.152845367	1.75E-06	0.092064046	3.46E-05	0.09598894	4.26E-05	0.037650939	0.173717986	0.127107495	5.19E-09	-0.026719734	0.096560621	0.191858091	7.63E-14	0.159486092	1.68E-09	0.015301145	0.442168046	0.167468057	7.52E-07	0.176235957	9.19E-07	0.092152706	0.003407547	0.009631701	0.61229621	0.204088976	2.37E-15	0.213135937	5.21E-06	0.131273773	2.68E-06	0.171134187	1.06E-07	0.432890515	2.03E-17	0.148187346	1.55E-14	0.169949556	1.57E-09	0.107233933	0.000777599	0.14466211	1.17E-07	0.242557078	1.50E-12
0.063465248	0.054975629	0.066067283	8.98E-05	0.155122994	1.22E-06	0.08943273	5.77E-05	0.096238736	4.07E-05	0.037214286	0.178765344	0.129031643	3.03E-09	-0.026003914	0.105829139	0.192599426	6.09E-14	0.159319879	1.75E-09	0.01694845	0.394609098	0.168854041	6.07E-07	0.177553101	7.60E-07	0.089868902	0.004297067	0.00971451	0.609241866	0.204000193	2.44E-15	0.212735311	5.43E-06	0.131568392	2.54E-06	0.172647064	8.18E-08	0.443440246	2.71E-18	0.147539902	2.02E-14	0.170691999	1.33E-09	0.108747936	0.000653505	0.146410719	8.17E-08	0.245162561	8.47E-13
0.061411967	0.063330785	0.065973804	9.19E-05	0.1579025	7.81E-07	0.086646702	9.77E-05	0.097381313	3.29E-05	0.036520604	0.187006561	0.129382117	2.74E-09	-0.025351668	0.114876036	0.191403104	8.75E-14	0.15807357	2.34E-09	0.017114076	0.390004723	0.171312778	4.13E-07	0.175275512	1.06E-06	0.08586697	0.006374885	0.010891298	0.566590939	0.202872137	3.49E-15	0.204541574	1.25E-05	0.129066894	3.94E-06	0.171369662	1.02E-07	0.44328351	2.80E-18	0.147261029	2.27E-14	0.170613552	1.35E-09	0.108443854	0.000676846	0.149865546	3.99E-08	0.245227755	8.35E-13
0.058892932	0.074984236	0.065360537	0.000106838	0.155747741	1.11E-06	0.087167449	8.86E-05	0.09613009	4.15E-05	0.034872411	0.20770537	0.12949328	2.66E-09	-0.025690122	0.110108429	0.191019082	9.82E-14	0.159050087	1.86E-09	0.015697373	0.430438658	0.166616844	8.57E-07	0.179146259	6.02E-07	0.083796993	0.007771162	0.010176078	0.592342958	0.203154045	3.19E-15	0.209091765	7.91E-06	0.130597956	3.02E-06	0.175276099	5.15E-08	0.446156536	1.60E-18	0.147505451	2.05E-14	0.17038546	1.42E-09	0.105092673	0.000990666	0.151837064	2.63E-08	0.245066251	8.65E-13
0.055372045	0.094142016	0.065633619	9.99E-05	0.157869858	7.85E-07	0.086551439	9.94E-05	0.09795127	2.96E-05	0.035647901	0.197768453	0.131790102	1.38E-09	-0.025008791	0.119869979	0.192596996	6.10E-14	0.157652491	2.58E-09	0.01697782	0.393790226	0.16850334	6.41E-07	0.181369115	4.34E-07	0.081769465	0.009397921	0.010114373	0.594589618	0.202130604	4.41E-15	0.199108999	2.14E-05	0.130835228	2.90E-06	0.172124332	8.96E-08	0.463134962	5.21E-20	0.148447537	1.40E-14	0.171726404	1.05E-09	0.108491301	0.000673154	0.152492622	2.29E-08	0.249308256	3.38E-13
0.057231712	0.083585266	0.065651797	9.95E-05	0.161351834	4.43E-07	0.084314901	0.000149998	0.098012286	2.92E-05	0.037019458	0.18105224	0.132614987	1.09E-09	-0.025991912	0.105990352	0.195868534	2.24E-14	0.157655513	2.58E-09	0.018099059	0.363302307	0.167199598	7.83E-07	0.175231539	1.06E-06	0.083789623	0.007776588	0.011124847	0.558299584	0.202559635	3.85E-15	0.200562228	1.86E-05	0.12960561	3.59E-06	0.173696451	6.81E-08	0.465111794	3.45E-20	0.149463903	9.19E-15	0.167870584	2.49E-09	0.10893092	0.000639821	0.155050369	1.32E-08	0.248054398	4.47E-13
0.057325292	0.083080423	0.06492346	0.000118819	0.163628696	3.03E-07	0.08474798	0.000138621	0.098622299	2.61E-05	0.036779149	0.18390278	0.132784038	1.03E-09	-0.02657289	0.098407075	0.194674682	3.24E-14	0.156911987	3.07E-09	0.017813522	0.370922798	0.16601809	9.39E-07	0.17887772	6.26E-07	0.085014906	0.006919766	0.009985777	0.599284235	0.200097307	8.35E-15	0.200649592	1.84E-05	0.12967353	3.55E-06	0.17230622	8.68E-08	0.471946323	8.16E-21	0.150054799	7.19E-15	0.167330104	2.81E-09	0.11424204	0.000341389	0.15523359	1.27E-08	0.251632016	2.01E-13
0.056113904	0.089809384	0.064843705	0.000121138	0.16868062	1.28E-07	0.085720751	0.000115959	0.097119902	3.46E-05	0.036001783	0.193351177	0.131416938	1.54E-09	-0.026702579	0.096774882	0.192311074	6.65E-14	0.156166801	3.65E-09	0.017281752	0.385376748	0.168378585	6.53E-07	0.184928631	2.54E-07	0.084940524	0.006969259	0.009992343	0.599044107	0.197965306	1.62E-14	0.205489713	1.14E-05	0.131111622	2.76E-06	0.176310734	4.29E-08	0.469279012	1.44E-20	0.149123745	1.06E-14	0.168313325	2.26E-09	0.11874517	0.000196207	0.152733985	2.17E-08	0.250993165	2.32E-13
0.060996723	0.065141887	0.064635098	0.000127406	0.168925196	1.23E-07	0.085594988	0.000118678	0.097857162	3.01E-05	0.035426673	0.200567115	0.1302005	2.17E-09	-0.026282982	0.102135152	0.190253952	1.24E-13	0.156441425	3.43E-09	0.016840609	0.397624659	0.166091334	9.28E-07	0.184876328	2.56E-07	0.083766712	0.007793476	0.011680063	0.538828524	0.197779771	1.71E-14	0.207102954	9.68E-06	0.132929939	2.00E-06	0.174998504	5.41E-08	0.469811075	1.29E-20	0.150700445	5.50E-15	0.165361441	4.31E-09	0.11786904	0.000218867	0.15276893	2.16E-08	0.256519446	6.58E-14
[truncated: 18 more columns]
