# Supplementary material for: scnRCA: A Novel Method to Detect Consistent Patterns of Translational Selection in Mutationally-Biased Genomes
Source: PLoS One. 2013 Oct 7;8(10):e76177. doi: 10.1371/journal.pone.0076177 (PMC3792112; doi:10.1371/journal.pone.0076177)
Supplement: Table S7 — Statistical significance of pair-wise correlations in expression and scnRCA values. Distributions of Spearman rank correlation coefficients for pair-wise scnRCA-scnRCA and scnRCA-expression correlations in Figure 7 and Figure S6 (respectively) are compared to the null distribution of correlation coefficients by generating for each dataset a randomized, uncorrelated control dataset of equal size. Experimental and control correlation coefficients were binned by the midpoint of the sliding window and compared using Wilcoxon signed-rank tests. The reported T statistic is the minimum of the sums of the signed ranks greater or lesser than zero, as given in the SciPy implementation of the Wilcoxon test. (CSV) [file pone.0076177.s013.csv]

Table S7 - Statistical significance of pair-wise correlations in expression and scnRCA values
Distributions of Spearman rank correlation coefficients for pair-wise scnRCA-scnRCA and scnRCA-expression correlations in Figure 7 and Figure S6 (respectively) are compared to the null distribution of correlation coefficients by generating for each dataset a randomized, uncorrelated control dataset of equal size. Experimental and control correlation coefficients were binned by the midpoint of the…
The reported T statistic is the minimum of the sums of the signed ranks greater or lesser than zero, as given in the SciPy implementation of the Wilcoxon test
interspecies scnRCAs (Figure 7)
midpoint left endpoint	midpoint right endpoint	T statistic	p-value
0.25	0.3	33155	0
0.3	0.35	21642	0
0.35	0.4	9075	0
0.4	0.45	19	0
0.45	0.5	0	0
0.5	0.55	0	0
0.55	0.6	0	0
0.6	0.65	0	0
0.65	0.7	0	0
0.7	0.75	0	0
scnRCAs vs expression (Figure S6)
midpoint left endpoint	midpoint right endpoint	T statistic	p-value
0.25	0.3	703552	0
0.3	0.35	701381	0
0.35	0.4	766992	0
0.4	0.45	476411	0
0.45	0.5	32187	0
0.5	0.55	1	0
0.55	0.6	1	0
0.6	0.65	0	0
0.65	0.7	0	0
0.7	0.75	0	0
